# Supplementary material for: Whole genome resequencing identifies candidate genes and allelic diagnostic markers for resistance to Ralstonia solanacearum infection in cultivated peanut (Arachis hypogaea L.)
Source: Front Plant Sci. 2023 Jan 4;13:1048168. doi: 10.3389/fpls.2022.1048168 (PMC9845939; doi:10.3389/fpls.2022.1048168)
Supplement: Supplementary file 2 [file Table_1.xlsx]

## Sheet: Table S1
Supplementary Table 1 Details on the recombinant inbred lines (RILs) selected for construction of resistant and susceptible bulks for BWR in different seasons.
S. No.	RIL ID	Resistant bulk for Bacterial wilt resistance (BWR)									RIL ID	Susceptible bulk for Bacterial wilt resistance (BWR)
		Disease index										Disease index
		2016S			2016A			2017S				2016S			2016A			2017S
		Repeat 1	Repeat 2	Repeat 3	Repeat 1	Repeat 2	Repeat 3	Repeat 1	Repeat 2	Repeat 3		Repeat 1	Repeat 2	Repeat 3	Repeat 1	Repeat 2	Repeat 3	Repeat 1	Repeat 2	Repeat 3
1	YX303	16.6667	16.6667	16.6667	16.3636	12	22.8571	17.5	7.5	5.71429	R1	83.3333	66.6667	NA	88.8889	80	73.75	100	90.9091	NA
2	YX544	16.6667	0	16.6667	12.5	17.7778	22.5	16	24	15	R11	NA	NA	NA	92.3077	88	69.0909	100	NA	NA
3	YX759	16.6667	16.6667	16.6667	20	21.4286	20	17.7778	0	0	R123	80	94.4444	NA	98.1818	82.2222	92.3077	97.7778	80	100
4	YX905	16.6667	16.6667	16.6667	20	21.6667	20	15	15.5556	0	R193	88.8889	82.1429	NA	80	71.4286	94.2857	70	88	90
5	YX189	0	16.6667	16.6667	23.6364	18.3333	20	6.66667	23.3333	18	R233	NA	NA	NA	84	80	88.1818	89.0909	89.2308	NA
6	YX3	16.6667	16.6667	16.6667	20	20	23.3333	20	22.8571	23.6364	R293	NA	83.3333	NA	87.2727	81.5385	75.5556	80	90	NA
7	R450	16.6667	16.6667	0	25	20	21.5385	8	17.7778	31.4286	R592	NA	NA	NA	90.7692	96	78.1818	93.3333	100	NA
8	YX540	16.6667	16.6667	16.6667	32.8571	13.75	20	17.1429	12	23.3333	R82	95.1515	87.5	NA	100	78.1818	96	NA	NA	NA
9	YX215	16.6667	16.6667	17.9487	25.7143	20	16.8	14.5	14.2857	21.5385	YX127	NA	NA	NA	86.6667	86	95	74.5455	86.6667	70
10	YX962	16.6667	0	16.6667	28.5714	20	20	15.3846	12	34.5455	YX160	NA	76.3889	94.4444	86.6667	95	NA	93.75	80	NA
11	YX885	16.6667	11.1111	19.0476	25	0	21.4286	25.4545	0	12.5714	YX178	NA	NA	NA	82.2222	86.6667	77.7778	100	88.5714	NA
12	YX284	16.6667	16.6667	16.6667	20	0	26.6667	12	20	0	YX211	91.6667	83.3333	NA	90.9091	100	76.6667	88	93.3333	88
13	YX131	16.6667	16.6667	16.6667	25	26.6667	23.3333	13.1111	18.8889	0	YX213	NA	NA	NA	94.5455	75.7143	80	90	80	84
14	YX904	16.6667	16.6667	16.6667	15.5	21.6667	28.5714	20	14.8889	11	YX227	72.963	82.381	83.3333	96.9231	80	83.6364	100	80	82.6667
15	YX802	16.6667	16.6667	16.6667	10.9091	20	13.6364	20	10	18.1818	YX293	75	97.619	83.3333	100	73.3333	72.5	86.6667	100	NA
16	YX721	16.6667	16.6667	16.6667	28	0	23.0769	20	10	21.4286	YX299	96.6667	98.3333	64.5833	88	80	100	88.8889	95	100
17	YX636	0	16.6667	16.6667	18.5714	37.7778	21.5385	0	0	24.4444	YX32	80	85.4167	95.8333	80	83.3333	83.6364	80	96.3636	63.6364
18	YX102	16.6667	16.6667	18.1818	29.0909	27.2727	21.8182	13.5	12	0	YX448	82.619	NA	93.3333	73.8462	92.5	83.0769	94	66.6667	NA
19	YX262	16.6667	16.6667	0	16.9231	23.3333	20	13.7778	29.0909	18	YX469	77.0833	95.8333	86.6667	91.6667	80	73.3333	100	100	NA
20	YX875	16.6667	16.6667	16.6667	21.8182	25	13.6	14.8571	20	0	YX554	NA	84.1667	90	94.5455	92.8571	83.3333	84	94	84
21	YX482	16.6667	0	16.6667	26.6667	28.3333	28.5714	16.6667	10.2	21.8182	YX57	NA	NA	NA	90.9091	82.6667	70.9091	84.4444	95	NA
22	YX793	16.6667	20	16.6667	16	23.3333	27.1429	10.1	25.7143	0	YX602	81.6667	90.4167	83.3333	78.3333	92.7273	78.3333	86	97.5	77.7778
23	YX712	16.6667	16.6667	16.6667	26	33.3333	14.5	27.2727	0	10	YX622	68.75	71.4286	88.6111	92.7273	88	82.7273	86.1538	NA	NA
24	YX200	16.6667	16.6667	0	22.8571	14	26.25	13.5	16.8571	22.8571	YX68	83.3333	75	NA	100	85.4545	NA	72.3077	74	100
25	R739	16.6667	0	NA	15.6364	12.9333	21.5385	0	0	15	YX707	80.5556	89.4444	74.359	100	86.6667	73.3333	89.0909	100	NA
26	R160	16.6667	16.6667	NA	0	12.5714	12.3077	12.1	27.5	0	YX729	60.4167	71.4286	68.0556	100	100	85.4545	73.3333	100	83.3333
27	R35	16.6667	13.6364	NA	23.0769	13.3333	30	23.8462	16.6667	0	YX80	81.6667	95	96.6667	95.3846	68.5714	85	100	90	NA
28	R60	16.6667	15	NA	34.5455	24.6154	28.3333	9.09091	0	17.1429	YX840	93.3333	94.4444	97.2222	95.3846	96.9231	76.9231	80	70.9091	66
29	R201	16.6667	16.6667	NA	10	29.0909	23.0769	12	12.5	0	YX939	96.2963	82.7273	85.7143	79.0909	83.3333	85.4545	NA	NA	90
30	R215	16.6667	15	NA	13.4286	12.6667	28.5714	25.4545	0	0	YX95	95.2381	83.3333	88.3333	94.5455	NA	83.6364	96	92	NA
Resistant parent (RP)	Yueyou 92	16.6667	16.6667	NA	34.2857	41.8182	25.4545	16.3636	20	23.3333
Susceptible parent (SP)	Xinhuixiaoli	100	92.764	92.0513	90	89.5385	NA	85.7143	94	NA
Note: Cross: Xinhuaxiaoli x Yueyou 92; Yueyou 92: Resistant parent(RP), Xinhuixiaoli: Susceptible parent; RIL generation: F13; Disease index scale: 0-100.

## Sheet: Table S2
Supplementary Table 2 Total number of SNPs and InDels annotation using the genome sequences of Tetraploid progenitors of the cultivated peanut Arachis hypogaea .L as reference.
Type	SNP		InDel
	RP vsRP	R-bulk vsS-bulk	RP vsRP	R-bulk vsS-bulk
INTERGENIC	392070	92321	86517	25508
INTRAGENIC	0	0	9	5
INTRON	52211	10345	24126	6751
UPSTREAM	63875	10077	29046	6879
DOWNSTREAM	52053	9251	22388	5449
UTR_5_PRIME	1195	211	1056	330
UTR_3_PRIME	2052	322	1298	373
SPLICE_SITE_ACCEPTOR	122	27	56	11
SPLICE_SITE_DONOR	131	24	71	21
SPLICE_SITE_REGION	790	158	263	75
START_GAINED	184	28	9	3
START_LOST	36	6	1071	264
NON_SYNONYMOUS_START	6	0	137	26
SYNONYMOUS_CODING	6186	1337	199	51
NON_SYNONYMOUS_CODING	11435	2204	97	24
SYNONYMOUS_STOP	16	1	68	16
STOP_GAINED	370	65	22	4
STOP_LOST	36	11	2	3
Other	2490	512	814	220
Total	585258	126900	167249	46013

## Sheet: Table S3
Supplementary Table 3 Chromosome-wide homozygous SNPs/InDels distribution for resistance to R. solanacearum infection.
Chromosome	Total number of SNPs	Number of homozygous SNPs (% of total)	Total number of homozygous InDels	Start and end position of InDels
Chr01	7416	120805-111397701	2248	134241-111324855
Chr02	16002	1221-99742976	3723	165341-99747465
Chr03	22085	78654-143203531	5585	100065-143188390
Chr04	22332	13616-122046386	4590	124313-122055417
Chr05	20113	11302-116131820	4749	26357-116163313
Chr06	5684	132029-109262781	1878	114335-109257513
Chr07	15060	10022-83073620	3788	15212-82740610
Chr08	9611	12061-51646049	3433	36327-51726789
Chr09	9665	48718-121028369	2676	150009-121031410
Chr10	20379	1732-114458174	4605	62068-114483892
Chr11	11181	93512-149346317	3648	61973-149351116
Chr12	25163	52010-122208914	6624	67267-122207171
Chr13	20465	8168-150578906	5976	6559-150727126
Chr14	27683	83075-135078912	7319	14167-135020178
Chr15	31521	19750-153116587	7454	315309-153118631
Chr16	7185	4383-153667131	3065	4334-153666878
Chr17	27059	62736-132978596	6333	225723-132982770
Chr18	27722	43185-136770492	6670	137726-136721932
Chr19	33553	85-159150886	8857	52675-158932311
Chr20	21763	14369-140609074	5697	10233-140601669
Total	381642		98918

## Sheet: Table S4
Supplementary Table 4 Identification of effective SNPs between resistant and susceptible bulks using QTL-seq approach for resistance to R. solanacearum infection.
Chromosome	Physical position (bp)	Reference Genome	Alternative site	Resistant bulk (RB) base	Number of reads covering the site (X coverage) in resistant bulk (RB)	RB Depths of Ref, Alt	SNP-index of RB	Susceptible bulk(SB)base	Number of reads covering the site (X coverage) in susceptible bulk(SB)	SB Depths of Ref, Alt	SNP-index of SB	delta SNP-index (RB SNP-index-SB SNP-index)	SNP substitution effect	Gene	Amino acid change	U95 (95% confidence interval upper side)	L95 (95% confidence interval lower side)	U99 (99% confidence interval upper side)	L99 (99% confidence interval lower side)	Gene Function
Chr12	1802343	C	T	Y	26	23,3	0.884615	Y	14	1,13	0.0714286	0.813187	INTRON	ARID1	-	0.459838	-0.460965	0.585981	-0.588645	AT-rich interactive domain-containing protein 1-like isoform X1 [Arachis ipaensis]
Chr12	1809883	G	A	R	21	18,3	0.857143	R	10	3,7	0.3	0.557143	INTRON	ARID1	-	0.459838	-0.460965	0.585981	-0.588645	AT-rich interactive domain-containing protein 1-like isoform X1 [Arachis ipaensis]
Chr12	1813916	T	C	Y	27	25,2	0.925926	Y	19	6,13	0.315789	0.610136	UPSTREAM	ARID1	-	0.459825	-0.460953	0.585964	-0.588628	AT-rich interactive domain-containing protein 1-like isoform X1 [Arachis ipaensis]
Chr12	1816845	C	T	Y	23	20,3	0.869565	Y	23	3,20	0.130435	0.73913	INTRON	ARID1	-	0.459825	-0.460953	0.585964	-0.588628	uncharacterized protein LOC110267396 isoform X1 [Arachis ipaensis]
Chr12	1817271	A	G	R	25	21,4	0.84	R	10	1,9	0.1	0.74	NON_SYNONYMOUS_CODING	ARID1	Tct/Cct	0.459825	-0.460953	0.585964	-0.588628	uncharacterized protein LOC110267396 isoform X1 [Arachis ipaensis]
Chr12	1822330	G	A	G	24	23,1	0.958333	R	14	1,13	0.0714286	0.886905	INTRON	ARID1	-	0.459812	-0.460941	0.585948	-0.588612	uncharacterized protein LOC110267396 isoform X1 [Arachis ipaensis]
Chr12	1823428	C	T	Y	29	25,4	0.862069	Y	15	3,12	0.2	0.662069	NON_SYNONYMOUS_CODING	ARID1	Gaa/Aaa	0.459812	-0.460941	0.585948	-0.588612	uncharacterized protein LOC110267396 isoform X1 [Arachis ipaensis]
Chr12	1832855	C	T	Y	19	15,4	0.789474	Y	10	1,9	0.1	0.689474	NON_SYNONYMOUS_CODING	RLK4	Gaa/Aaa	0.4598	-0.460929	0.585932	-0.588596	G-type lectin S-receptor-like serine/threonine-protein kinase SD2-2 [Arachis ipaensis]
Chr12	1847698	C	T	Y	20	15,5	0.75	Y	8	2,6	0.25	0.5	INTRON	PCMP-E39	-	0.459787	-0.460916	0.585916	-0.58858	pentatricopeptide repeat-containing protein At2g46050, mitochondrial-like [Arachis ipaensis]
Chr12	1847949	G	A	R	14	10,4	0.714286	R	13	2,11	0.153846	0.56044	INTRON	PCMP-E39	-	0.459787	-0.460916	0.585916	-0.58858	pentatricopeptide repeat-containing protein At2g46050, mitochondrial-like [Arachis ipaensis]
Chr12	1854602	T	G	K	23	19,4	0.826087	K	15	2,13	0.133333	0.692754	DOWNSTREAM	AH12G01490	-	0.459774	-0.460904	0.585901	-0.588565	putative disease resistance protein At3g14460 [Arachis duranensis]
Chr12	1863050	A	G	A	14	14,0	1	R	11	10,1	0.909091	0.0909091	INTRON	AH12G01500	-	0.459761	-0.460891	0.585885	-0.588548	putative disease resistance protein At3g14460 [Arachis ipaensis]
Chr12	1863081	C	T	C	10	10,0	1	Y	12	11,1	0.916667	0.0833333	INTRON	AH12G01500	-	0.459761	-0.460891	0.585885	-0.588548	putative disease resistance protein At3g14460 [Arachis ipaensis]
Chr12	1863101	T	C	T	11	11,0	1	Y	15	13,2	0.866667	0.133333	INTRON	AH12G01500	-	0.459761	-0.460891	0.585885	-0.588548	putative disease resistance protein At3g14460 [Arachis ipaensis]
Chr12	1863147	G	C	S	14	13,1	0.928571	S	20	17,3	0.85	0.0785714	INTRON	AH12G01500	-	0.459761	-0.460891	0.585885	-0.588548	putative disease resistance protein At3g14460 [Arachis ipaensis]
Chr12	1863153	G	A	R	14	13,1	0.928571	R	21	18,3	0.857143	0.0714286	INTRON	AH12G01500	-	0.459761	-0.460891	0.585885	-0.588548	putative disease resistance protein At3g14460 [Arachis ipaensis]
Chr12	1863159	C	A	M	16	14,2	0.875	M	23	18,5	0.782609	0.0923913	INTRON	AH12G01500	-	0.459761	-0.460891	0.585885	-0.588548	putative disease resistance protein At3g14460 [Arachis ipaensis]
Chr12	1863167	G	T	K	18	16,2	0.888889	K	24	19,5	0.791667	0.0972222	INTRON	AH12G01500	-	0.459761	-0.460891	0.585885	-0.588548	putative disease resistance protein At3g14460 [Arachis ipaensis]
Chr12	1863194	G	A	R	16	14,2	0.875	R	25	18,7	0.72	0.155	INTRON	AH12G01500	-	0.459761	-0.460891	0.585885	-0.588548	putative disease resistance protein At3g14460 [Arachis ipaensis]
Chr12	1863360	T	C	T	23	22,1	0.956522	Y	18	10,8	0.555556	0.400966	INTRON	AH12G01500	-	0.459761	-0.460891	0.585885	-0.588548	putative disease resistance protein At3g14460 [Arachis ipaensis]
Chr12	1863381	G	A	G	23	22,1	0.956522	R	16	11,5	0.6875	0.269022	INTRON	AH12G01500	-	0.459761	-0.460891	0.585885	-0.588548	putative disease resistance protein At3g14460 [Arachis ipaensis]
Chr12	1863391	C	T	C	23	22,1	0.956522	Y	14	11,3	0.785714	0.170807	INTRON	AH12G01500	-	0.459761	-0.460891	0.585885	-0.588548	putative disease resistance protein At3g14460 [Arachis ipaensis]
Chr12	1864139	T	A	T	20	20,0	1	W	10	9,1	0.9	0.1	INTRON	AH12G01500	-	0.459761	-0.460891	0.585885	-0.588548	putative disease resistance protein At3g14460 [Arachis ipaensis]
Chr12	1864148	A	T	A	22	22,0	1	W	9	8,1	0.888889	0.111111	INTRON	AH12G01500	-	0.459761	-0.460891	0.585885	-0.588548	putative disease resistance protein At3g14460 [Arachis ipaensis]
Chr12	1864157	A	T	A	22	22,0	1	W	9	8,1	0.888889	0.111111	INTRON	AH12G01500	-	0.459761	-0.460891	0.585885	-0.588548	putative disease resistance protein At3g14460 [Arachis ipaensis]
Chr12	1864236	C	G	C	19	19,0	1	S	8	6,2	0.75	0.25	NON_SYNONYMOUS_CODING	RPPL1	Caa/Gaa	0.459761	-0.460891	0.585885	-0.588548	putative disease resistance protein At3g14460 [Arachis ipaensis]
Chr12	1864322	C	T	C	15	15,0	1	Y	12	10,2	0.833333	0.166667	SYNONYMOUS_CODING	RPPL1	ccC/ccT	0.459761	-0.460891	0.585885	-0.588548	putative disease resistance protein At3g14460 [Arachis ipaensis]
Chr12	1866478	G	T	G	23	23,0	1	K	10	5,5	0.5	0.5	INTRON	AH12G01520	-	0.459761	-0.460891	0.585885	-0.588548	uncharacterized protein LOC110265884 [Arachis ipaensis]
Chr12	1866568	C	T	C	24	23,1	0.958333	Y	17	8,9	0.470588	0.487745	INTRON	AH12G01520	-	0.459761	-0.460891	0.585885	-0.588548	uncharacterized protein LOC110265884 [Arachis ipaensis]
Chr12	1866611	G	A	R	22	18,4	0.818182	R	17	4,13	0.235294	0.582888	INTRON	AH12G01520	-	0.459761	-0.460891	0.585885	-0.588548	uncharacterized protein LOC110265884 [Arachis ipaensis]
Chr12	1866648	A	T	W	23	17,6	0.73913	W	19	7,12	0.368421	0.370709	INTRON	AH12G01520	-	0.459761	-0.460891	0.585885	-0.588548	uncharacterized protein LOC110265884 [Arachis ipaensis]
Chr12	1866783	A	T	W	22	16,6	0.727273	W	22	9,13	0.409091	0.318182	INTRON	AH12G01520	-	0.459761	-0.460891	0.585885	-0.588548	uncharacterized protein LOC110265884 [Arachis ipaensis]
Chr12	1866851	A	G	R	24	20,4	0.833333	R	17	8,9	0.470588	0.362745	INTRON	AH12G01520	-	0.459761	-0.460891	0.585885	-0.588548	uncharacterized protein LOC110265884 [Arachis ipaensis]
Chr12	1866868	C	A	M	22	19,3	0.863636	M	21	9,12	0.428571	0.435065	INTRON	AH12G01520	-	0.459761	-0.460891	0.585885	-0.588548	uncharacterized protein LOC110265884 [Arachis ipaensis]
Chr12	1866978	G	T	G	26	24,2	0.923077	K	20	6,14	0.3	0.623077	INTRON	AH12G01520	-	0.459761	-0.460891	0.585885	-0.588548	uncharacterized protein LOC110265884 [Arachis ipaensis]
Chr12	1867270	T	C	Y	17	14,3	0.823529	Y	10	2,8	0.2	0.623529	INTRON	AH12G01520	-	0.459761	-0.460891	0.585885	-0.588548	uncharacterized protein LOC110265884 [Arachis ipaensis]
Chr12	1867433	A	G	R	16	13,3	0.8125	R	7	1,6	0.142857	0.669643	INTRON	AH12G01520	-	0.459761	-0.460891	0.585885	-0.588548	uncharacterized protein LOC110265884 [Arachis ipaensis]
Chr12	1867468	T	C	Y	13	11,2	0.846154	Y	9	1,8	0.111111	0.735043	INTRON	AH12G01520	-	0.459761	-0.460891	0.585885	-0.588548	uncharacterized protein LOC110265884 [Arachis ipaensis]
Chr12	1867485	G	A	R	15	12,3	0.8	R	11	2,9	0.181818	0.618182	INTRON	AH12G01520	-	0.459761	-0.460891	0.585885	-0.588548	uncharacterized protein LOC110265884 [Arachis ipaensis]
Chr12	1867639	T	C	Y	15	11,4	0.733333	Y	14	4,10	0.285714	0.447619	INTRON	AH12G01520	-	0.459761	-0.460891	0.585885	-0.588548	uncharacterized protein LOC110265884 [Arachis ipaensis]
Chr12	1867696	A	T	W	12	11,1	0.916667	W	6	2,4	0.333333	0.583333	INTRON	AH12G01520	-	0.459761	-0.460891	0.585885	-0.588548	uncharacterized protein LOC110265884 [Arachis ipaensis]
Chr12	1867903	A	T	A	16	15,1	0.9375	W	26	9,17	0.346154	0.591346	INTRON	AH12G01520	-	0.459761	-0.460891	0.585885	-0.588548	uncharacterized protein LOC110265884 [Arachis ipaensis]
Chr12	1868257	C	T	C	18	17,1	0.944444	Y	4	3,1	0.75	0.194444	INTRON	AH12G01520	-	0.459761	-0.460891	0.585885	-0.588548	uncharacterized protein LOC110265884 [Arachis ipaensis]
Chr12	1868465	T	C	T	22	21,1	0.954545	Y	7	2,5	0.285714	0.668831	INTRON	AH12G01520	-	0.459761	-0.460891	0.585885	-0.588548	uncharacterized protein LOC110265884 [Arachis ipaensis]
Chr12	1868582	C	T	C	16	15,1	0.9375	Y	9	5,4	0.555556	0.381944	INTRON	AH12G01520	-	0.459761	-0.460891	0.585885	-0.588548	uncharacterized protein LOC110265884 [Arachis ipaensis]
Chr12	1868599	C	T	Y	13	11,2	0.846154	Y	12	7,5	0.583333	0.262821	INTRON	AH12G01520	-	0.459761	-0.460891	0.585885	-0.588548	uncharacterized protein LOC110265884 [Arachis ipaensis]
Chr12	1868685	A	G	A	14	13,1	0.928571	R	14	5,9	0.357143	0.571429	INTRON	AH12G01520	-	0.459761	-0.460891	0.585885	-0.588548	uncharacterized protein LOC110265884 [Arachis ipaensis]
Chr12	1868760	T	C	T	18	18,0	1	Y	14	4,10	0.285714	0.714286	INTRON	AH12G01520	-	0.459761	-0.460891	0.585885	-0.588548	uncharacterized protein LOC110265884 [Arachis ipaensis]
Chr12	1868850	T	A	T	22	22,0	1	W	14	6,8	0.428571	0.571429	INTRON	AH12G01520	-	0.459761	-0.460891	0.585885	-0.588548	uncharacterized protein LOC110265884 [Arachis ipaensis]
Chr12	1868953	A	C	A	27	26,1	0.962963	M	10	4,6	0.4	0.562963	INTRON	AH12G01520	-	0.459761	-0.460891	0.585885	-0.588548	uncharacterized protein LOC110265884 [Arachis ipaensis]
Chr12	1868973	A	G	A	30	29,1	0.966667	R	9	4,5	0.444444	0.522222	INTRON	AH12G01520	-	0.459761	-0.460891	0.585885	-0.588548	uncharacterized protein LOC110265884 [Arachis ipaensis]
Chr12	1869002	C	T	C	29	27,2	0.931034	Y	9	5,4	0.555556	0.375479	INTRON	AH12G01520	-	0.459761	-0.460891	0.585885	-0.588548	uncharacterized protein LOC110265884 [Arachis ipaensis]
Chr12	1869130	C	A	M	23	21,2	0.913043	M	13	1,12	0.0769231	0.83612	INTRON	AH12G01520	-	0.459761	-0.460891	0.585885	-0.588548	uncharacterized protein LOC110265884 [Arachis ipaensis]
Chr12	1869182	A	G	A	19	18,1	0.947368	G	14	1,13	0.0714286	0.87594	INTRON	AH12G01520	-	0.459761	-0.460891	0.585885	-0.588548	uncharacterized protein LOC110265884 [Arachis ipaensis]
Chr12	1869237	T	A	W	24	22,2	0.916667	W	12	2,10	0.166667	0.75	INTRON	AH12G01520	-	0.459761	-0.460891	0.585885	-0.588548	uncharacterized protein LOC110265884 [Arachis ipaensis]
Chr12	1869256	C	T	Y	25	22,3	0.88	Y	11	2,9	0.181818	0.698182	INTRON	AH12G01520	-	0.459761	-0.460891	0.585885	-0.588548	uncharacterized protein LOC110265884 [Arachis ipaensis]
Chr12	1869278	T	C	Y	26	23,3	0.884615	Y	11	2,9	0.181818	0.702797	INTRON	AH12G01520	-	0.459761	-0.460891	0.585885	-0.588548	uncharacterized protein LOC110265884 [Arachis ipaensis]
Chr12	1869286	T	G	K	24	22,2	0.916667	K	11	2,9	0.181818	0.734848	INTRON	AH12G01520	-	0.459761	-0.460891	0.585885	-0.588548	uncharacterized protein LOC110265884 [Arachis ipaensis]
Chr12	1869485	T	C	T	18	18,0	1	Y	9	5,4	0.555556	0.444444	INTRON	AH12G01520	-	0.459761	-0.460891	0.585885	-0.588548	uncharacterized protein LOC110265884 [Arachis ipaensis]
Chr12	1869510	G	A	G	20	20,0	1	R	9	5,4	0.555556	0.444444	INTRON	AH12G01520	-	0.459761	-0.460891	0.585885	-0.588548	uncharacterized protein LOC110265884 [Arachis ipaensis]
Chr12	1869561	G	A	G	21	21,0	1	R	8	4,4	0.5	0.5	INTRON	AH12G01520	-	0.459761	-0.460891	0.585885	-0.588548	uncharacterized protein LOC110265884 [Arachis ipaensis]
Chr12	1869741	G	A	G	21	21,0	1	R	6	4,2	0.666667	0.333333	INTRON	AH12G01520	-	0.459761	-0.460891	0.585885	-0.588548	uncharacterized protein LOC110265884 [Arachis ipaensis]
Chr12	1869841	T	A	T	19	19,0	1	W	7	6,1	0.857143	0.142857	INTRON	AH12G01520	-	0.459761	-0.460891	0.585885	-0.588548	uncharacterized protein LOC110265884 [Arachis ipaensis]
Chr12	1869935	C	G	C	17	17,0	1	S	6	5,1	0.833333	0.166667	INTRON	AH12G01520	-	0.459761	-0.460891	0.585885	-0.588548	uncharacterized protein LOC110265884 [Arachis ipaensis]
Chr12	1869944	C	T	C	17	17,0	1	Y	6	5,1	0.833333	0.166667	INTRON	AH12G01520	-	0.459761	-0.460891	0.585885	-0.588548	uncharacterized protein LOC110265884 [Arachis ipaensis]
Chr12	1871569	T	C	Y	20	18,2	0.9	Y	5	3,2	0.6	0.3	INTRON	AH12G01520	-	0.459748	-0.460879	0.585868	-0.588532	uncharacterized protein LOC110265884 [Arachis ipaensis]
Chr12	1871585	T	C	Y	24	22,2	0.916667	Y	5	3,2	0.6	0.316667	INTRON	AH12G01520	-	0.459748	-0.460879	0.585868	-0.588532	uncharacterized protein LOC110265884 [Arachis ipaensis]
Chr12	1871605	A	T	A	23	21,2	0.913043	W	6	4,2	0.666667	0.246377	INTRON	AH12G01520	-	0.459748	-0.460879	0.585868	-0.588532	uncharacterized protein LOC110265884 [Arachis ipaensis]
Chr12	1871795	C	A	C	20	20,0	1	M	11	7,4	0.636364	0.363636	INTRON	AH12G01520	-	0.459748	-0.460879	0.585868	-0.588532	uncharacterized protein LOC110265884 [Arachis ipaensis]
Chr12	1871813	C	G	C	18	18,0	1	S	13	8,5	0.615385	0.384615	INTRON	AH12G01520	-	0.459748	-0.460879	0.585868	-0.588532	uncharacterized protein LOC110265884 [Arachis ipaensis]
Chr12	1871868	G	A	G	22	21,1	0.954545	R	16	10,6	0.625	0.329545	INTRON	AH12G01520	-	0.459748	-0.460879	0.585868	-0.588532	uncharacterized protein LOC110265884 [Arachis ipaensis]
Chr12	1871897	A	G	A	24	23,1	0.958333	R	18	14,4	0.777778	0.180556	INTRON	AH12G01520	-	0.459748	-0.460879	0.585868	-0.588532	uncharacterized protein LOC110265884 [Arachis ipaensis]
Chr12	1872031	G	C	G	18	17,1	0.944444	S	22	10,12	0.454545	0.489899	INTRON	AH12G01520	-	0.459748	-0.460879	0.585868	-0.588532	uncharacterized protein LOC110265884 [Arachis ipaensis]
Chr12	1872066	A	G	A	18	17,1	0.944444	R	15	7,8	0.466667	0.477778	INTRON	AH12G01520	-	0.459748	-0.460879	0.585868	-0.588532	uncharacterized protein LOC110265884 [Arachis ipaensis]
Chr12	1872079	G	A	G	19	18,1	0.947368	R	12	6,6	0.5	0.447368	INTRON	AH12G01520	-	0.459748	-0.460879	0.585868	-0.588532	uncharacterized protein LOC110265884 [Arachis ipaensis]
Chr12	1872093	G	A	G	20	20,0	1	R	12	7,5	0.583333	0.416667	INTRON	AH12G01520	-	0.459748	-0.460879	0.585868	-0.588532	uncharacterized protein LOC110265884 [Arachis ipaensis]
Chr12	1872115	A	G	A	18	18,0	1	R	10	7,3	0.7	0.3	INTRON	AH12G01520	-	0.459748	-0.460879	0.585868	-0.588532	uncharacterized protein LOC110265884 [Arachis ipaensis]
Chr12	1872250	G	C	G	21	21,0	1	S	7	2,5	0.285714	0.714286	INTRON	AH12G01520	-	0.459748	-0.460879	0.585868	-0.588532	uncharacterized protein LOC110265884 [Arachis ipaensis]
Chr12	1872259	T	C	T	22	22,0	1	Y	7	3,4	0.428571	0.571429	INTRON	AH12G01520	-	0.459748	-0.460879	0.585868	-0.588532	uncharacterized protein LOC110265884 [Arachis ipaensis]
Chr12	1872340	A	C	A	19	18,1	0.947368	M	8	1,7	0.125	0.822368	INTRON	AH12G01520	-	0.459748	-0.460879	0.585868	-0.588532	uncharacterized protein LOC110265884 [Arachis ipaensis]
Chr12	1872350	C	A	C	17	16,1	0.941176	M	8	1,7	0.125	0.816176	INTRON	AH12G01520	-	0.459748	-0.460879	0.585868	-0.588532	uncharacterized protein LOC110265884 [Arachis ipaensis]
Chr12	1872436	G	T	G	15	14,1	0.933333	K	10	1,9	0.1	0.833333	INTRON	AH12G01520	-	0.459748	-0.460879	0.585868	-0.588532	uncharacterized protein LOC110265884 [Arachis ipaensis]
Chr12	1872450	T	A	T	16	15,1	0.9375	W	8	1,7	0.125	0.8125	INTRON	AH12G01520	-	0.459748	-0.460879	0.585868	-0.588532	uncharacterized protein LOC110265884 [Arachis ipaensis]
Chr12	1872469	G	T	G	15	14,1	0.933333	K	7	1,6	0.142857	0.790476	INTRON	AH12G01520	-	0.459748	-0.460879	0.585868	-0.588532	uncharacterized protein LOC110265884 [Arachis ipaensis]
Chr12	1882467	A	G	A	23	23,0	1	R	6	3,3	0.5	0.5	INTRON	AH12G01540	-	0.459735	-0.460866	0.585852	-0.588516	putative disease resistance protein At3g14460 isoform X1 [Arachis ipaensis]
Chr12	1882483	T	C	T	24	24,0	1	Y	5	2,3	0.4	0.6	INTRON	AH12G01540	-	0.459735	-0.460866	0.585852	-0.588516	putative disease resistance protein At3g14460 isoform X1 [Arachis ipaensis]
Chr12	1882516	C	A	C	21	21,0	1	M	7	2,5	0.285714	0.714286	INTRON	AH12G01540	-	0.459735	-0.460866	0.585852	-0.588516	putative disease resistance protein At3g14460 isoform X1 [Arachis ipaensis]
Chr12	1882526	C	T	C	23	23,0	1	Y	5	2,3	0.4	0.6	INTRON	AH12G01540	-	0.459735	-0.460866	0.585852	-0.588516	putative disease resistance protein At3g14460 isoform X1 [Arachis ipaensis]
Chr12	1882576	G	A	G	17	17,0	1	R	8	4,4	0.5	0.5	INTRON	AH12G01540	-	0.459735	-0.460866	0.585852	-0.588516	putative disease resistance protein At3g14460 isoform X1 [Arachis ipaensis]
Chr12	1882583	G	A	G	19	19,0	1	R	8	4,4	0.5	0.5	INTRON	AH12G01540	-	0.459735	-0.460866	0.585852	-0.588516	putative disease resistance protein At3g14460 isoform X1 [Arachis ipaensis]
Chr12	1882642	A	T	A	19	18,1	0.947368	W	13	4,9	0.307692	0.639676	INTRON	AH12G01540	-	0.459735	-0.460866	0.585852	-0.588516	putative disease resistance protein At3g14460 isoform X1 [Arachis ipaensis]
Chr12	1882682	T	C	Y	20	18,2	0.9	Y	14	4,10	0.285714	0.614286	INTRON	AH12G01540	-	0.459735	-0.460866	0.585852	-0.588516	putative disease resistance protein At3g14460 isoform X1 [Arachis ipaensis]
Chr12	1882695	C	G	S	19	17,2	0.894737	S	13	3,10	0.230769	0.663968	INTRON	AH12G01540	-	0.459735	-0.460866	0.585852	-0.588516	putative disease resistance protein At3g14460 isoform X1 [Arachis ipaensis]
Chr12	1882702	G	A	R	20	18,2	0.9	R	12	3,9	0.25	0.65	INTRON	AH12G01540	-	0.459735	-0.460866	0.585852	-0.588516	putative disease resistance protein At3g14460 isoform X1 [Arachis ipaensis]
Chr12	1882854	A	T	W	17	15,2	0.882353	W	8	6,2	0.75	0.132353	INTRON	AH12G01540	-	0.459735	-0.460866	0.585852	-0.588516	putative disease resistance protein At3g14460 isoform X1 [Arachis ipaensis]
Chr12	1882900	C	T	Y	24	22,2	0.916667	Y	9	7,2	0.777778	0.138889	INTRON	AH12G01540	-	0.459735	-0.460866	0.585852	-0.588516	putative disease resistance protein At3g14460 isoform X1 [Arachis ipaensis]
Chr12	1882907	G	A	G	24	23,1	0.958333	R	9	7,2	0.777778	0.180556	INTRON	AH12G01540	-	0.459735	-0.460866	0.585852	-0.588516	putative disease resistance protein At3g14460 isoform X1 [Arachis ipaensis]
Chr12	1882954	T	A	T	19	18,1	0.947368	W	5	3,2	0.6	0.347368	INTRON	AH12G01540	-	0.459735	-0.460866	0.585852	-0.588516	putative disease resistance protein At3g14460 isoform X1 [Arachis ipaensis]
Chr12	1882994	T	C	T	14	14,0	1	Y	5	3,2	0.6	0.4	INTRON	AH12G01540	-	0.459735	-0.460866	0.585852	-0.588516	putative disease resistance protein At3g14460 isoform X1 [Arachis ipaensis]
Chr12	1883413	C	T	C	11	11,0	1	Y	12	5,7	0.416667	0.583333	INTRON	AH12G01540	-	0.459735	-0.460866	0.585852	-0.588516	putative disease resistance protein At3g14460 isoform X1 [Arachis ipaensis]
Chr12	1883433	C	G	C	10	10,0	1	S	9	4,5	0.444444	0.555556	INTRON	AH12G01540	-	0.459735	-0.460866	0.585852	-0.588516	putative disease resistance protein At3g14460 isoform X1 [Arachis ipaensis]
Chr12	1883446	T	C	Y	14	12,2	0.857143	Y	8	4,4	0.5	0.357143	INTRON	AH12G01540	-	0.459735	-0.460866	0.585852	-0.588516	putative disease resistance protein At3g14460 isoform X1 [Arachis ipaensis]
Chr12	1883575	G	A	G	19	18,1	0.947368	R	7	5,2	0.714286	0.233083	INTRON	AH12G01540	-	0.459735	-0.460866	0.585852	-0.588516	putative disease resistance protein At3g14460 isoform X1 [Arachis ipaensis]
Chr12	1888127	A	G	R	17	15,2	0.882353	R	6	3,3	0.5	0.382353	SYNONYMOUS_CODING	RPPL1	ccA/ccG	0.459735	-0.460866	0.585852	-0.588516	putative disease resistance protein At3g14460 isoform X2 [Arachis ipaensis]
Chr12	1888190	T	C	T	20	18,2	0.9	Y	5	2,3	0.4	0.5	SYNONYMOUS_CODING	RPPL1	ggT/ggC	0.459735	-0.460866	0.585852	-0.588516	putative disease resistance protein At3g14460 isoform X2 [Arachis ipaensis]
Chr12	1888227	G	C	G	17	16,1	0.941176	S	5	3,2	0.6	0.341176	NON_SYNONYMOUS_CODING	RPPL1	Gga/Cga	0.459735	-0.460866	0.585852	-0.588516	putative disease resistance protein At3g14460 isoform X2 [Arachis ipaensis]
Chr12	1889579	G	T	G	17	17,0	1	K	5	2,3	0.4	0.6	SYNONYMOUS_CODING	RPPL1	ccG/ccT	0.459735	-0.460866	0.585852	-0.588516	putative disease resistance protein At3g14460 isoform X2 [Arachis ipaensis]
Chr12	1889601	G	A	G	19	19,0	1	R	5	2,3	0.4	0.6	NON_SYNONYMOUS_CODING	RPPL1	Gaa/Aaa	0.459735	-0.460866	0.585852	-0.588516	putative disease resistance protein At3g14460 isoform X2 [Arachis ipaensis]
Chr12	1889607	A	C	A	20	20,0	1	M	6	2,4	0.333333	0.666667	NON_SYNONYMOUS_CODING	RPPL1	Aat/Cat	0.459735	-0.460866	0.585852	-0.588516	putative disease resistance protein At3g14460 isoform X2 [Arachis ipaensis]
Chr12	1889737	T	A	T	22	22,0	1	W	5	3,2	0.6	0.4	NON_SYNONYMOUS_CODING	RPPL1	gTt/gAt	0.459735	-0.460866	0.585852	-0.588516	putative disease resistance protein At3g14460 isoform X2 [Arachis ipaensis]
Chr12	1889759	T	A	T	17	17,0	1	W	5	4,1	0.8	0.2	NON_SYNONYMOUS_CODING	RPPL1	gaT/gaA	0.459735	-0.460866	0.585852	-0.588516	putative disease resistance protein At3g14460 isoform X2 [Arachis ipaensis]
Chr12	1889783	G	A	G	17	17,0	1	R	4	3,1	0.75	0.25	SYNONYMOUS_CODING	RPPL1	gtG/gtA	0.459735	-0.460866	0.585852	-0.588516	putative disease resistance protein At3g14460 isoform X2 [Arachis ipaensis]
Chr12	1896269	A	G	R	22	20,2	0.909091	R	5	2,3	0.4	0.509091	SYNONYMOUS_CODING	RPPL1	gaA/gaG	0.459722	-0.460854	0.585837	-0.5885	putative disease resistance protein At3g14460 isoform X4 [Arachis duranensis]
Chr12	1896280	A	G	R	21	19,2	0.904762	R	5	2,3	0.4	0.504762	NON_SYNONYMOUS_CODING	RPPL1	gAt/gGt	0.459722	-0.460854	0.585837	-0.5885	putative disease resistance protein At3g14460 isoform X4 [Arachis duranensis]
Chr12	1896290	G	A	R	22	20,2	0.909091	R	5	2,3	0.4	0.509091	NON_SYNONYMOUS_CODING	RPPL1	atG/atA	0.459722	-0.460854	0.585837	-0.5885	putative disease resistance protein At3g14460 isoform X4 [Arachis duranensis]
Chr12	1896327	G	T	G	17	16,1	0.941176	K	4	1,3	0.25	0.691176	NON_SYNONYMOUS_CODING	RPPL1	Ggc/Tgc	0.459722	-0.460854	0.585837	-0.5885	putative disease resistance protein At3g14460 isoform X4 [Arachis duranensis]
Chr12	1896662	T	G	T	16	15,1	0.9375	K	5	3,2	0.6	0.3375	SYNONYMOUS_CODING	RPPL1	gcT/gcG	0.459722	-0.460854	0.585837	-0.5885	putative disease resistance protein At3g14460 isoform X4 [Arachis duranensis]
Chr12	1896685	G	A	G	14	13,1	0.928571	R	5	3,2	0.6	0.328571	NON_SYNONYMOUS_CODING	RPPL1	cGa/cAa	0.459722	-0.460854	0.585837	-0.5885	putative disease resistance protein At3g14460 isoform X4 [Arachis duranensis]
Chr12	1896707	C	A	C	16	15,1	0.9375	M	5	3,2	0.6	0.3375	NON_SYNONYMOUS_CODING	RPPL1	ttC/ttA	0.459722	-0.460854	0.585837	-0.5885	putative disease resistance protein At3g14460 isoform X4 [Arachis duranensis]
Chr12	1928634	T	A	T	13	13,0	1	W	11	2,9	0.181818	0.818182	INTRON	AH12G01610	-	0.459683	-0.460815	0.585788	-0.588452	putative disease resistance protein At3g14460 isoform X2 [Arachis ipaensis]
Chr12	1928987	T	C	T	10	10,0	1	Y	10	5,5	0.5	0.5	INTRON	AH12G01610	-	0.459683	-0.460815	0.585788	-0.588452	putative disease resistance protein At3g14460 isoform X2 [Arachis ipaensis]
Chr12	1929018	T	C	T	13	13,0	1	Y	10	6,4	0.6	0.4	INTRON	AH12G01610	-	0.459683	-0.460815	0.585788	-0.588452	putative disease resistance protein At3g14460 isoform X2 [Arachis ipaensis]
Chr12	1929045	C	T	C	18	18,0	1	Y	9	6,3	0.666667	0.333333	INTRON	AH12G01610	-	0.459683	-0.460815	0.585788	-0.588452	putative disease resistance protein At3g14460 isoform X2 [Arachis ipaensis]
Chr12	1929453	C	T	C	22	22,0	1	Y	6	4,2	0.666667	0.333333	INTRON	AH12G01610	-	0.459683	-0.460815	0.585788	-0.588452	putative disease resistance protein At3g14460 isoform X2 [Arachis ipaensis]
Chr12	1929770	C	G	C	23	23,0	1	S	11	3,8	0.272727	0.727273	NON_SYNONYMOUS_CODING	RPPL1	Ctt/Gtt	0.459683	-0.460815	0.585788	-0.588452	putative disease resistance protein At3g14460 isoform X1 [Arachis ipaensis]
Chr12	1929827	T	A	T	22	22,0	1	W	6	2,4	0.333333	0.666667	NON_SYNONYMOUS_CODING	RPPL1	Tgt/Agt	0.459683	-0.460815	0.585788	-0.588452	putative disease resistance protein At3g14460 isoform X1 [Arachis ipaensis]
Chr12	1929839	T	G	T	20	20,0	1	K	6	2,4	0.333333	0.666667	NON_SYNONYMOUS_CODING	RPPL1	Tct/Gct	0.459683	-0.460815	0.585788	-0.588452	putative disease resistance protein At3g14460 isoform X1 [Arachis ipaensis]
Chr12	1931628	A	T	A	15	15,0	1	W	5	2,3	0.4	0.6	NON_SYNONYMOUS_CODING	RPPL1	aAg/aTg	0.45967	-0.460802	0.585771	-0.588435	putative disease resistance protein At3g14460 isoform X1 [Arachis ipaensis]
Chr12	1931686	A	C	A	12	12,0	1	M	11	3,8	0.272727	0.727273	NON_SYNONYMOUS_CODING	RPPL1	ttA/ttC	0.45967	-0.460802	0.585771	-0.588435	putative disease resistance protein At3g14460 isoform X1 [Arachis ipaensis]
Chr12	1931737	T	C	T	12	12,0	1	Y	12	3,9	0.25	0.75	SYNONYMOUS_CODING	RPPL1	aaT/aaC	0.45967	-0.460802	0.585771	-0.588435	putative disease resistance protein At3g14460 isoform X1 [Arachis ipaensis]
Chr12	1931802	C	T	C	13	13,0	1	Y	9	3,6	0.333333	0.666667	NON_SYNONYMOUS_CODING	RPPL1	tCg/tTg	0.45967	-0.460802	0.585771	-0.588435	putative disease resistance protein At3g14460 isoform X1 [Arachis ipaensis]
Chr12	1935503	G	A	R	11	9,2	0.818182	R	23	4,19	0.173913	0.644269	INTRON	RPPL1	-	0.45967	-0.460802	0.585771	-0.588435	putative disease resistance protein At3g14460 isoform X1 [Arachis ipaensis]
Chr12	1948795	T	A	W	17	14,3	0.823529	W	14	5,9	0.357143	0.466387	UPSTREAM	AH12G01620	-	0.459657	-0.46079	0.585755	-0.588419	uncharacterized protein LOC107621697 [Arachis ipaensis]
Chr12	1949019	A	G	R	16	14,2	0.875	R	16	3,13	0.1875	0.6875	UPSTREAM	AH12G01620	-	0.459657	-0.46079	0.585755	-0.588419	uncharacterized protein LOC107621697 [Arachis ipaensis]
Chr12	1962973	T	C	Y	19	14,5	0.736842	Y	14	4,10	0.285714	0.451128	NON_SYNONYMOUS_CODING	AH12G01630	aAa/aGa	0.45963	-0.460764	0.585722	-0.588387	pentatricopeptide repeat-containing protein At4g30825, chloroplastic [Arachis ipaensis]
Chr12	1962996	T	C	Y	18	14,4	0.777778	Y	11	3,8	0.272727	0.505051	SYNONYMOUS_CODING	AH12G01630	acA/acG	0.45963	-0.460764	0.585722	-0.588387	pentatricopeptide repeat-containing protein At4g30825, chloroplastic [Arachis ipaensis]
Chr12	1965064	G	T	K	24	19,5	0.791667	K	12	4,8	0.333333	0.458333	UPSTREAM	AH12G01630	-	0.45963	-0.460764	0.585722	-0.588387	pentatricopeptide repeat-containing protein At4g30825, chloroplastic [Arachis ipaensis]
Chr12	1974415	A	G	R	26	20,6	0.769231	R	10	3,7	0.3	0.469231	UPSTREAM	MEE46	-	0.459617	-0.460752	0.585705	-0.58837	uncharacterized protein LOC107628101 [Arachis ipaensis]
Chr12	1974504	A	G	R	21	17,4	0.809524	R	11	3,8	0.272727	0.536797	UPSTREAM	MEE46	-	0.459617	-0.460752	0.585705	-0.58837	uncharacterized protein LOC107628101 [Arachis ipaensis]
Chr12	1978272	T	C	T	18	17,1	0.944444	Y	18	2,16	0.111111	0.833333	INTERGENIC	-	-	0.459617	-0.460752	0.585705	-0.58837	-
Chr12	1980283	T	C	Y	24	20,4	0.833333	Y	12	1,11	0.0833333	0.75	INTERGENIC	-	-	0.459604	-0.460739	0.585688	-0.588354	-
Chr12	1981843	G	A	R	17	13,4	0.764706	R	6	2,4	0.333333	0.431373	INTERGENIC	-	-	0.459604	-0.460739	0.585688	-0.588354	-
Chr12	1984057	C	T	C	14	13,1	0.928571	Y	18	2,16	0.111111	0.81746	INTERGENIC	-	-	0.459604	-0.460739	0.585688	-0.588354	-
Chr12	1984807	C	A	C	16	16,0	1	M	11	1,10	0.0909091	0.909091	INTERGENIC	-	-	0.459604	-0.460739	0.585688	-0.588354	-
Chr12	2002118	C	T	Y	20	18,2	0.9	Y	16	4,12	0.25	0.65	DOWNSTREAM	FRO2	-	0.459488	-0.460628	0.585555	-0.588216	ferric reduction oxidase 2 [Arachis ipaensis]
Chr12	2008520	C	T	Y	20	18,2	0.9	Y	13	3,10	0.230769	0.669231	INTRON	FRO2	-	0.459488	-0.460628	0.585555	-0.588216	ferric reduction oxidase 2 [Arachis ipaensis]
Chr12	2011692	C	A	C	20	18,2	0.9	M	19	2,17	0.105263	0.794737	UPSTREAM	FRO2	-	0.459384	-0.460528	0.58544	-0.588095	ferric reduction oxidase 2 [Arachis ipaensis]
Chr12	2018992	G	C	G	19	18,1	0.947368	S	16	11,5	0.6875	0.259868	INTRON	AH12G01670	-	0.459384	-0.460528	0.58544	-0.588095	BAHD acyltransferase At5g47980-like [Arachis ipaensis]
Chr12	2019013	A	C	A	24	23,1	0.958333	M	21	14,7	0.666667	0.291667	NON_SYNONYMOUS_CODING	AH12G01670	aaA/aaC	0.459384	-0.460528	0.58544	-0.588095	BAHD acyltransferase At5g47980-like [Arachis ipaensis]
Chr12	2019053	A	C	A	25	24,1	0.96	M	19	13,6	0.684211	0.275789	NON_SYNONYMOUS_CODING	AH12G01670	Aca/Cca	0.459384	-0.460528	0.58544	-0.588095	BAHD acyltransferase At5g47980-like [Arachis ipaensis]
Chr12	2019086	T	C	Y	22	20,2	0.909091	Y	23	16,7	0.695652	0.213439	NON_SYNONYMOUS_CODING	AH12G01670	Ttt/Ctt	0.459384	-0.460528	0.58544	-0.588095	BAHD acyltransferase At5g47980-like [Arachis ipaensis]
Chr12	2019242	A	G	A	16	15,1	0.9375	R	20	18,2	0.9	0.0375	NON_SYNONYMOUS_CODING	AH12G01670	Aat/Gat	0.459384	-0.460528	0.58544	-0.588095	BAHD acyltransferase At5g47980-like [Arachis ipaensis]
Chr12	2019338	A	T	A	18	17,1	0.944444	W	18	14,4	0.777778	0.166667	INTRON	AH12G01670	-	0.459384	-0.460528	0.58544	-0.588095	BAHD acyltransferase At5g47980-like [Arachis ipaensis]
Chr12	2019615	A	G	A	21	21,0	1	R	14	13,1	0.928571	0.0714286	NON_SYNONYMOUS_CODING	AH12G01670	aAg/aGg	0.459384	-0.460528	0.58544	-0.588095	BAHD acyltransferase At5g47980-like [Arachis ipaensis]
Chr12	2019640	A	G	A	23	22,1	0.956522	R	16	12,4	0.75	0.206522	SYNONYMOUS_CODING	AH12G01670	agA/agG	0.459384	-0.460528	0.58544	-0.588095	BAHD acyltransferase At5g47980-like [Arachis ipaensis]
Chr12	2019655	T	C	T	26	25,1	0.961538	Y	16	11,5	0.6875	0.274038	SYNONYMOUS_CODING	AH12G01670	gtT/gtC	0.459384	-0.460528	0.58544	-0.588095	BAHD acyltransferase At5g47980-like [Arachis ipaensis]
Chr12	2019670	G	A	G	26	25,1	0.961538	R	17	11,6	0.647059	0.31448	SYNONYMOUS_CODING	AH12G01670	ctG/ctA	0.459384	-0.460528	0.58544	-0.588095	BAHD acyltransferase At5g47980-like [Arachis ipaensis]
Chr12	2019677	A	G	R	27	25,2	0.925926	R	16	11,5	0.6875	0.238426	NON_SYNONYMOUS_CODING	AH12G01670	Aat/Gat	0.459384	-0.460528	0.58544	-0.588095	BAHD acyltransferase At5g47980-like [Arachis ipaensis]
Chr12	2019694	T	C	T	29	27,2	0.931034	Y	18	13,5	0.722222	0.208812	SYNONYMOUS_CODING	AH12G01670	acT/acC	0.459384	-0.460528	0.58544	-0.588095	BAHD acyltransferase At5g47980-like [Arachis ipaensis]
Chr12	2019727	T	C	Y	26	24,2	0.923077	Y	19	12,7	0.631579	0.291498	SYNONYMOUS_CODING	AH12G01670	tcT/tcC	0.459384	-0.460528	0.58544	-0.588095	BAHD acyltransferase At5g47980-like [Arachis ipaensis]
Chr12	2019736	C	G	S	24	22,2	0.916667	S	20	13,7	0.65	0.266667	NON_SYNONYMOUS_CODING	AH12G01670	ttC/ttG	0.459384	-0.460528	0.58544	-0.588095	BAHD acyltransferase At5g47980-like [Arachis ipaensis]
Chr12	2019748	T	C	Y	25	23,2	0.92	Y	20	13,7	0.65	0.27	SYNONYMOUS_CODING	AH12G01670	ccT/ccC	0.459384	-0.460528	0.58544	-0.588095	BAHD acyltransferase At5g47980-like [Arachis ipaensis]
Chr12	2019773	G	A	G	25	24,1	0.96	R	20	14,6	0.7	0.26	NON_SYNONYMOUS_CODING	AH12G01670	Gtt/Att	0.459384	-0.460528	0.58544	-0.588095	BAHD acyltransferase At5g47980-like [Arachis ipaensis]
Chr12	2019805	C	T	C	24	23,1	0.958333	Y	17	14,3	0.823529	0.134804	SYNONYMOUS_CODING	AH12G01670	gcC/gcT	0.459384	-0.460528	0.58544	-0.588095	BAHD acyltransferase At5g47980-like [Arachis ipaensis]
Chr12	2019811	C	A	C	26	25,1	0.961538	M	18	14,4	0.777778	0.183761	SYNONYMOUS_CODING	AH12G01670	tcC/tcA	0.459384	-0.460528	0.58544	-0.588095	BAHD acyltransferase At5g47980-like [Arachis ipaensis]
Chr12	2019997	T	G	T	21	21,0	1	K	11	6,5	0.545455	0.454545	NON_SYNONYMOUS_CODING	AH12G01670	atT/atG	0.459384	-0.460528	0.58544	-0.588095	BAHD acyltransferase At5g47980-like [Arachis ipaensis]
Chr12	2020027	G	T	G	21	21,0	1	K	11	9,2	0.818182	0.181818	NON_SYNONYMOUS_CODING	AH12G01670	agG/agT	0.459292	-0.46044	0.585336	-0.587987	BAHD acyltransferase At5g47980-like [Arachis ipaensis]
Chr12	2020059	G	T	G	21	21,0	1	K	9	7,2	0.777778	0.222222	NON_SYNONYMOUS_CODING	AH12G01670	aGa/aTa	0.459292	-0.46044	0.585336	-0.587987	BAHD acyltransferase At5g47980-like [Arachis ipaensis]
Chr12	2020110	T	C	T	22	21,1	0.954545	Y	22	15,7	0.681818	0.272727	NON_SYNONYMOUS_CODING	AH12G01670	gTa/gCa	0.459292	-0.46044	0.585336	-0.587987	BAHD acyltransferase At5g47980-like [Arachis ipaensis]
Chr12	2020205	G	A	R	27	24,3	0.888889	R	31	17,14	0.548387	0.340502	NON_SYNONYMOUS_CODING	AH12G01670	Gta/Ata	0.459292	-0.46044	0.585336	-0.587987	BAHD acyltransferase At5g47980-like [Arachis ipaensis]
Chr12	2020297	G	C	S	30	27,3	0.9	S	28	15,13	0.535714	0.364286	NON_SYNONYMOUS_CODING	AH12G01670	gaG/gaC	0.459292	-0.46044	0.585336	-0.587987	BAHD acyltransferase At5g47980-like [Arachis ipaensis]
Chr12	2020334	A	G	A	33	30,3	0.909091	R	30	19,11	0.633333	0.275758	NON_SYNONYMOUS_CODING	AH12G01670	Act/Gct	0.459292	-0.46044	0.585336	-0.587987	BAHD acyltransferase At5g47980-like [Arachis ipaensis]
Chr12	2020367	A	G	A	31	30,1	0.967742	R	26	20,6	0.769231	0.198511	NON_SYNONYMOUS_CODING	AH12G01670	Atg/Gtg	0.459292	-0.46044	0.585336	-0.587987	BAHD acyltransferase At5g47980-like [Arachis ipaensis]
Chr12	2020380	G	A	G	26	25,1	0.961538	R	26	20,6	0.769231	0.192308	NON_SYNONYMOUS_CODING	AH12G01670	aGg/aAg	0.459292	-0.46044	0.585336	-0.587987	BAHD acyltransferase At5g47980-like [Arachis ipaensis]
Chr12	2030536	C	T	Y	21	14,7	0.666667	Y	10	5,5	0.5	0.166667	UPSTREAM	FATB	-	0.459206	-0.460357	0.585239	-0.587886	palmitoyl-acyl carrier protein thioesterase, chloroplastic-like [Arachis ipaensis]
Chr12	2032757	T	C	Y	20	16,4	0.8	Y	10	1,9	0.1	0.7	UPSTREAM	FATB	-	0.459206	-0.460357	0.585239	-0.587886	palmitoyl-acyl carrier protein thioesterase, chloroplastic-like [Arachis ipaensis]
Chr12	2036629	C	T	C	20	19,1	0.95	T	8	0,8	0	0.95	UPSTREAM	AH12G01690	-	0.459206	-0.460357	0.585239	-0.587886	BAHD acyltransferase At5g47980-like isoform X1 [Arachis ipaensis]
Chr12	2037643	T	C	Y	17	15,2	0.882353	Y	14	2,12	0.142857	0.739496	UPSTREAM	AH12G01690	-	0.459206	-0.460357	0.585239	-0.587886	BAHD acyltransferase At5g47980-like isoform X1 [Arachis ipaensis]
Chr12	2044822	A	T	A	39	39,0	1	W	19	17,2	0.894737	0.105263	INTRON	AH12G01690	-	0.459119	-0.460273	0.585141	-0.587784	BAHD acyltransferase At5g47980-like isoform X1 [Arachis ipaensis]
Chr12	2044854	A	C	A	42	42,0	1	M	22	18,4	0.818182	0.181818	INTRON	AH12G01690	-	0.459119	-0.460273	0.585141	-0.587784	BAHD acyltransferase At5g47980-like isoform X1 [Arachis ipaensis]
Chr12	2044872	G	A	G	41	41,0	1	R	23	19,4	0.826087	0.173913	INTRON	AH12G01690	-	0.459119	-0.460273	0.585141	-0.587784	BAHD acyltransferase At5g47980-like isoform X1 [Arachis ipaensis]
Chr12	2044881	G	A	G	40	40,0	1	R	24	20,4	0.833333	0.166667	INTRON	AH12G01690	-	0.459119	-0.460273	0.585141	-0.587784	BAHD acyltransferase At5g47980-like isoform X1 [Arachis ipaensis]
Chr12	2046133	T	C	Y	23	20,3	0.869565	Y	32	19,13	0.59375	0.275815	INTRON	AH12G01690	-	0.459119	-0.460273	0.585141	-0.587784	BAHD acyltransferase At5g47980-like isoform X1 [Arachis ipaensis]
Chr12	2046164	A	T	W	23	19,4	0.826087	W	34	23,11	0.676471	0.149616	INTRON	AH12G01690	-	0.459119	-0.460273	0.585141	-0.587784	BAHD acyltransferase At5g47980-like isoform X1 [Arachis ipaensis]
Chr12	2046240	C	T	Y	20	13,7	0.65	Y	34	23,11	0.676471	-0.0264706	INTRON	AH12G01690	-	0.459119	-0.460273	0.585141	-0.587784	BAHD acyltransferase At5g47980-like isoform X1 [Arachis ipaensis]
Chr12	2047111	A	T	A	14	13,1	0.928571	W	26	14,12	0.538462	0.39011	INTRON	AH12G01690	-	0.459119	-0.460273	0.585141	-0.587784	BAHD acyltransferase At5g47980-like isoform X1 [Arachis ipaensis]
Chr12	2047385	A	C	A	22	21,1	0.954545	M	21	14,7	0.666667	0.287879	INTRON	AH12G01690	-	0.459119	-0.460273	0.585141	-0.587784	BAHD acyltransferase At5g47980-like isoform X1 [Arachis ipaensis]
Chr12	2047584	G	T	G	20	19,1	0.95	K	33	26,7	0.787879	0.162121	INTRON	AH12G01690	-	0.459119	-0.460273	0.585141	-0.587784	BAHD acyltransferase At5g47980-like isoform X1 [Arachis ipaensis]
Chr12	2047629	C	T	C	24	23,1	0.958333	Y	32	26,6	0.8125	0.145833	INTRON	AH12G01690	-	0.459119	-0.460273	0.585141	-0.587784	BAHD acyltransferase At5g47980-like isoform X1 [Arachis ipaensis]
Chr12	2047658	A	T	W	25	23,2	0.92	W	33	26,7	0.787879	0.132121	INTRON	AH12G01690	-	0.459119	-0.460273	0.585141	-0.587784	BAHD acyltransferase At5g47980-like isoform X1 [Arachis ipaensis]
Chr12	2048339	G	A	R	30	27,3	0.9	R	17	11,6	0.647059	0.252941	INTRON	AH12G01690	-	0.459119	-0.460273	0.585141	-0.587784	BAHD acyltransferase At5g47980-like isoform X1 [Arachis ipaensis]
Chr12	2048352	A	G	R	30	27,3	0.9	R	15	9,6	0.6	0.3	INTRON	AH12G01690	-	0.459119	-0.460273	0.585141	-0.587784	BAHD acyltransferase At5g47980-like isoform X1 [Arachis ipaensis]
Chr12	2048881	G	A	R	26	24,2	0.923077	R	30	23,7	0.766667	0.15641	INTRON	AH12G01690	-	0.459119	-0.460273	0.585141	-0.587784	BAHD acyltransferase At5g47980-like isoform X1 [Arachis ipaensis]
Chr12	2049356	A	T	A	16	15,1	0.9375	W	18	16,2	0.888889	0.0486111	INTRON	AH12G01690	-	0.459119	-0.460273	0.585141	-0.587784	BAHD acyltransferase At5g47980-like isoform X1 [Arachis ipaensis]
Chr12	2049763	A	G	R	15	13,2	0.866667	R	24	16,8	0.666667	0.2	INTRON	AH12G01690	-	0.459119	-0.460273	0.585141	-0.587784	BAHD acyltransferase At5g47980-like isoform X1 [Arachis ipaensis]
Chr12	2049783	A	G	A	16	16,0	1	R	24	16,8	0.666667	0.333333	INTRON	AH12G01690	-	0.459119	-0.460273	0.585141	-0.587784	BAHD acyltransferase At5g47980-like isoform X1 [Arachis ipaensis]
Chr12	2049902	G	C	S	22	19,3	0.863636	S	29	18,11	0.62069	0.242947	INTRON	AH12G01690	-	0.459119	-0.460273	0.585141	-0.587784	BAHD acyltransferase At5g47980-like isoform X1 [Arachis ipaensis]
Chr12	2049911	C	T	Y	22	19,3	0.863636	Y	31	20,11	0.645161	0.218475	INTRON	AH12G01690	-	0.459119	-0.460273	0.585141	-0.587784	BAHD acyltransferase At5g47980-like isoform X1 [Arachis ipaensis]
Chr12	2050909	T	A	W	21	17,4	0.809524	W	20	12,8	0.6	0.209524	INTRON	AH12G01690	-	0.459047	-0.460203	0.585059	-0.587699	BAHD acyltransferase At5g47980-like isoform X1 [Arachis ipaensis]
Chr12	2051527	T	C	Y	21	18,3	0.857143	Y	31	18,13	0.580645	0.276498	INTRON	AH12G01690	-	0.459047	-0.460203	0.585059	-0.587699	BAHD acyltransferase At5g47980-like isoform X1 [Arachis ipaensis]
Chr12	2052067	G	C	G	18	16,2	0.888889	S	28	14,14	0.5	0.388889	INTRON	AH12G01690	-	0.459047	-0.460203	0.585059	-0.587699	BAHD acyltransferase At5g47980-like isoform X1 [Arachis ipaensis]
Chr12	2052103	T	C	Y	16	14,2	0.875	Y	30	19,11	0.633333	0.241667	INTRON	AH12G01690	-	0.459047	-0.460203	0.585059	-0.587699	BAHD acyltransferase At5g47980-like isoform X1 [Arachis ipaensis]
Chr12	2052159	A	G	A	19	18,1	0.947368	R	33	24,9	0.727273	0.220096	INTRON	AH12G01690	-	0.459047	-0.460203	0.585059	-0.587699	BAHD acyltransferase At5g47980-like isoform X1 [Arachis ipaensis]
Chr12	2052189	C	T	Y	20	12,8	0.6	Y	31	13,18	0.419355	0.180645	INTRON	AH12G01690	-	0.459047	-0.460203	0.585059	-0.587699	BAHD acyltransferase At5g47980-like isoform X1 [Arachis ipaensis]
Chr12	2052211	G	A	G	23	23,0	1	R	31	25,6	0.806452	0.193548	INTRON	AH12G01690	-	0.459047	-0.460203	0.585059	-0.587699	BAHD acyltransferase At5g47980-like isoform X1 [Arachis ipaensis]
Chr12	2052227	T	C	T	24	24,0	1	Y	31	23,8	0.741935	0.258065	INTRON	AH12G01690	-	0.459047	-0.460203	0.585059	-0.587699	BAHD acyltransferase At5g47980-like isoform X1 [Arachis ipaensis]
Chr12	2052233	C	T	C	25	25,0	1	Y	34	26,8	0.764706	0.235294	INTRON	AH12G01690	-	0.459047	-0.460203	0.585059	-0.587699	BAHD acyltransferase At5g47980-like isoform X1 [Arachis ipaensis]
Chr12	2052413	G	A	R	18	15,3	0.833333	R	23	15,8	0.652174	0.181159	INTRON	AH12G01690	-	0.459047	-0.460203	0.585059	-0.587699	BAHD acyltransferase At5g47980-like isoform X1 [Arachis ipaensis]
Chr12	2052470	C	T	Y	22	19,3	0.863636	Y	17	10,7	0.588235	0.275401	INTRON	AH12G01690	-	0.459047	-0.460203	0.585059	-0.587699	BAHD acyltransferase At5g47980-like isoform X1 [Arachis ipaensis]
Chr12	2052927	T	A	W	15	13,2	0.866667	W	30	13,17	0.433333	0.433333	INTRON	AH12G01690	-	0.459047	-0.460203	0.585059	-0.587699	BAHD acyltransferase At5g47980-like isoform X1 [Arachis ipaensis]
Chr12	2053262	A	G	A	32	30,2	0.9375	R	11	6,5	0.545455	0.392045	INTRON	AH12G01690	-	0.459047	-0.460203	0.585059	-0.587699	BAHD acyltransferase At5g47980-like isoform X1 [Arachis ipaensis]
Chr12	2053490	C	T	Y	25	22,3	0.88	Y	20	9,11	0.45	0.43	INTRON	AH12G01690	-	0.459047	-0.460203	0.585059	-0.587699	BAHD acyltransferase At5g47980-like isoform X1 [Arachis ipaensis]
Chr12	2054235	T	C	T	23	23,0	1	Y	33	26,7	0.787879	0.212121	INTRON	AH12G01690	-	0.459047	-0.460203	0.585059	-0.587699	BAHD acyltransferase At5g47980-like isoform X1 [Arachis ipaensis]
Chr12	2054266	A	G	A	26	26,0	1	R	33	25,8	0.757576	0.242424	INTRON	AH12G01690	-	0.459047	-0.460203	0.585059	-0.587699	BAHD acyltransferase At5g47980-like isoform X1 [Arachis ipaensis]
Chr12	2054311	T	A	T	25	25,0	1	W	41	25,16	0.609756	0.390244	INTRON	AH12G01690	-	0.459047	-0.460203	0.585059	-0.587699	BAHD acyltransferase At5g47980-like isoform X1 [Arachis ipaensis]
Chr12	2054353	A	G	A	24	24,0	1	R	36	22,14	0.611111	0.388889	INTRON	AH12G01690	-	0.459047	-0.460203	0.585059	-0.587699	BAHD acyltransferase At5g47980-like isoform X1 [Arachis ipaensis]
Chr12	2054360	T	C	T	25	25,0	1	Y	34	22,12	0.647059	0.352941	INTRON	AH12G01690	-	0.459047	-0.460203	0.585059	-0.587699	BAHD acyltransferase At5g47980-like isoform X1 [Arachis ipaensis]
Chr12	2054372	A	T	A	24	24,0	1	W	32	20,12	0.625	0.375	INTRON	AH12G01690	-	0.459047	-0.460203	0.585059	-0.587699	BAHD acyltransferase At5g47980-like isoform X1 [Arachis ipaensis]
Chr12	2054391	T	C	T	25	24,1	0.96	Y	35	23,12	0.657143	0.302857	INTRON	AH12G01690	-	0.459047	-0.460203	0.585059	-0.587699	BAHD acyltransferase At5g47980-like isoform X1 [Arachis ipaensis]
Chr12	2054398	C	T	C	25	24,1	0.96	Y	36	24,12	0.666667	0.293333	INTRON	AH12G01690	-	0.459047	-0.460203	0.585059	-0.587699	BAHD acyltransferase At5g47980-like isoform X1 [Arachis ipaensis]
Chr12	2054547	T	C	T	25	24,1	0.96	Y	20	17,3	0.85	0.11	NON_SYNONYMOUS_CODING	AH12G01690	Ttt/Ctt	0.459047	-0.460203	0.585059	-0.587699	BAHD acyltransferase At5g47980-like isoform X1 [Arachis ipaensis]
Chr12	2055792	T	C	T	21	21,0	1	Y	24	19,5	0.791667	0.208333	DOWNSTREAM	AH12G01690	-	0.459047	-0.460203	0.585059	-0.587699	BAHD acyltransferase At5g47980-like isoform X1 [Arachis ipaensis]
Chr12	2055825	G	A	G	21	21,0	1	R	25	19,6	0.76	0.24	DOWNSTREAM	AH12G01690	-	0.459047	-0.460203	0.585059	-0.587699	BAHD acyltransferase At5g47980-like isoform X1 [Arachis ipaensis]
Chr12	2055903	G	A	G	25	25,0	1	R	25	17,8	0.68	0.32	DOWNSTREAM	AH12G01690	-	0.459047	-0.460203	0.585059	-0.587699	BAHD acyltransferase At5g47980-like isoform X1 [Arachis ipaensis]
Chr12	2055912	A	G	A	24	24,0	1	R	31	23,8	0.741935	0.258065	DOWNSTREAM	AH12G01690	-	0.459047	-0.460203	0.585059	-0.587699	BAHD acyltransferase At5g47980-like isoform X1 [Arachis ipaensis]
Chr12	2061377	C	T	Y	16	12,4	0.75	Y	6	3,3	0.5	0.25	INTERGENIC	-	-	0.458994	-0.460152	0.584998	-0.587636	-
Chr12	2063664	C	T	Y	15	1,14	0.933333	Y	5	4,1	0.2	0.733333	INTERGENIC	-	-	0.458994	-0.460152	0.584998	-0.587636	-
Chr12	2066991	C	T	Y	15	10,5	0.666667	Y	19	5,14	0.263158	0.403509	INTERGENIC	-	-	0.458994	-0.460152	0.584998	-0.587636	-
Chr12	2074855	T	A	W	24	18,6	0.75	W	28	18,10	0.642857	0.107143	INTERGENIC	-	-	0.458939	-0.460099	0.584933	-0.587571	-
Chr12	2074884	T	C	Y	19	14,5	0.736842	Y	25	17,8	0.68	0.0568421	INTERGENIC	-	-	0.458939	-0.460099	0.584933	-0.587571	-
Chr12	2074914	T	C	Y	14	10,4	0.714286	Y	20	13,7	0.65	0.0642857	INTERGENIC	-	-	0.458939	-0.460099	0.584933	-0.587571	-
Chr12	2074928	A	C	M	12	9,3	0.75	M	20	14,6	0.7	0.05	INTERGENIC	-	-	0.458939	-0.460099	0.584933	-0.587571	-
Chr12	2075061	C	A	C	15	15,0	1	M	13	12,1	0.923077	0.0769231	INTERGENIC	-	-	0.458939	-0.460099	0.584933	-0.587571	-
Chr12	2075590	A	T	W	25	22,3	0.88	W	11	2,9	0.181818	0.698182	INTERGENIC	-	-	0.458939	-0.460099	0.584933	-0.587571	-
Chr12	2076142	C	T	Y	12	9,3	0.75	T	18	1,17	0.0555556	0.694444	INTERGENIC	-	-	0.458939	-0.460099	0.584933	-0.587571	-
Chr12	2076256	G	C	G	11	11,0	1	S	25	17,8	0.68	0.32	INTERGENIC	-	-	0.458939	-0.460099	0.584933	-0.587571	-
Chr12	2076274	C	T	C	14	14,0	1	Y	21	15,6	0.714286	0.285714	INTERGENIC	-	-	0.458939	-0.460099	0.584933	-0.587571	-
Chr12	2076350	G	A	G	13	13,0	1	R	18	13,5	0.722222	0.277778	INTERGENIC	-	-	0.458939	-0.460099	0.584933	-0.587571	-
Chr12	2077305	C	T	C	14	14,0	1	Y	23	20,3	0.869565	0.130435	INTERGENIC	-	-	0.458939	-0.460099	0.584933	-0.587571	-
Chr12	2077417	T	A	W	14	13,1	0.928571	W	22	17,5	0.772727	0.155844	INTERGENIC	-	-	0.458939	-0.460099	0.584933	-0.587571	-
Chr12	2077440	A	G	R	14	12,2	0.857143	R	21	17,4	0.809524	0.047619	INTERGENIC	-	-	0.458939	-0.460099	0.584933	-0.587571	-
Chr12	2077480	A	G	R	16	13,3	0.8125	R	22	15,7	0.681818	0.130682	INTERGENIC	-	-	0.458939	-0.460099	0.584933	-0.587571	-
Chr12	2077653	C	T	Y	18	15,3	0.833333	Y	25	15,10	0.6	0.233333	INTERGENIC	-	-	0.458939	-0.460099	0.584933	-0.587571	-
Chr12	2077699	A	T	W	20	17,3	0.85	W	24	15,9	0.625	0.225	INTERGENIC	-	-	0.458939	-0.460099	0.584933	-0.587571	-
Chr12	2077787	T	C	T	22	21,1	0.954545	Y	23	16,7	0.695652	0.258893	INTERGENIC	-	-	0.458939	-0.460099	0.584933	-0.587571	-
Chr12	2077851	G	A	G	16	16,0	1	R	26	17,9	0.653846	0.346154	INTERGENIC	-	-	0.458939	-0.460099	0.584933	-0.587571	-
Chr12	2078464	T	A	W	16	14,2	0.875	W	12	3,9	0.25	0.625	INTERGENIC	-	-	0.458939	-0.460099	0.584933	-0.587571	-
Chr12	2078489	C	A	M	14	13,1	0.928571	M	14	4,10	0.285714	0.642857	INTERGENIC	-	-	0.458939	-0.460099	0.584933	-0.587571	-
Chr12	2080396	A	G	R	17	15,2	0.882353	R	8	1,7	0.125	0.757353	INTERGENIC	-	-	0.458888	-0.460051	0.584874	-0.587511	-
Chr12	2095446	C	T	Y	26	21,5	0.807692	Y	20	9,11	0.45	0.357692	SPLICE_SITE_REGION	FATB	-	0.458837	-0.460002	0.584815	-0.58745	palmitoyl-acyl carrier protein thioesterase, chloroplastic-like isoform X2 [Arachis ipaensis]
Chr12	2106320	T	C	Y	17	13,4	0.764706	Y	13	2,11	0.153846	0.61086	NON_SYNONYMOUS_CODING	AH12G01720	Agt/Ggt	0.458788	-0.459954	0.584757	-0.58739	subtilisin-like protease SBT1.5 [Arachis duranensis]
Chr12	2120832	G	A	R	28	22,6	0.785714	R	24	4,20	0.166667	0.619048	UPSTREAM	FAR3	-	0.458688	-0.459858	0.58464	-0.587269	alcohol-forming fatty acyl-CoA reductase-like [Arachis ipaensis]
Chr12	2141161	T	C	T	22	21,1	0.954545	Y	17	6,11	0.352941	0.601604	INTERGENIC	-	-	0.458591	-0.459765	0.584528	-0.587151	-
Chr12	2145627	G	C	S	26	21,5	0.807692	S	23	9,14	0.391304	0.416388	INTERGENIC	-	-	0.458591	-0.459765	0.584528	-0.587151	-
Chr12	2148184	A	C	M	22	18,4	0.818182	M	16	2,14	0.125	0.693182	INTERGENIC	-	-	0.458591	-0.459765	0.584528	-0.587151	-
Chr12	2150662	T	C	Y	14	10,4	0.714286	Y	15	5,10	0.333333	0.380952	INTERGENIC	-	-	0.458545	-0.459721	0.584476	-0.587096	-
Chr12	2155195	G	C	S	9	7,2	0.777778	S	11	1,10	0.0909091	0.686869	INTERGENIC	-	-	0.458545	-0.459721	0.584476	-0.587096	-
Chr12	2158190	C	G	S	20	17,3	0.85	S	17	2,15	0.117647	0.732353	INTERGENIC	-	-	0.458545	-0.459721	0.584476	-0.587096	-
Chr12	2175339	A	G	R	28	23,5	0.821429	R	15	2,13	0.133333	0.688095	INTERGENIC	-	-	0.458453	-0.459634	0.584371	-0.586987	-
Chr12	2175965	C	T	Y	17	15,2	0.882353	Y	10	3,7	0.3	0.582353	INTERGENIC	-	-	0.458453	-0.459634	0.584371	-0.586987	-
Chr12	2183546	G	T	K	21	18,3	0.857143	K	20	5,15	0.25	0.607143	INTERGENIC	-	-	0.458408	-0.459591	0.58432	-0.586932	-
Chr12	2191636	A	G	R	23	20,3	0.869565	R	14	5,9	0.357143	0.512422	UPSTREAM	3AT1	-	0.458364	-0.459548	0.584269	-0.586879	coumaroyl-CoA:anthocyanidin 3-O-glucoside-6&apos;&apos;-O-coumaroyltransferase 1-like [Arachis duranensis]
Chr12	2191656	C	T	Y	26	23,3	0.884615	Y	17	6,11	0.352941	0.531674	UPSTREAM	3AT1	-	0.458364	-0.459548	0.584269	-0.586879	coumaroyl-CoA:anthocyanidin 3-O-glucoside-6&apos;&apos;-O-coumaroyltransferase 1-like [Arachis duranensis]
Chr12	2194469	G	T	G	15	15,0	1	K	19	4,15	0.210526	0.789474	UTR_3_PRIME	3AT1	-	0.458364	-0.459548	0.584269	-0.586879	coumaroyl-CoA:anthocyanidin 3-O-glucoside-6&apos;&apos;-O-coumaroyltransferase 1-like [Arachis duranensis]
Chr12	2195556	A	G	R	23	21,2	0.913043	R	6	1,5	0.166667	0.746377	DOWNSTREAM	3AT1	-	0.458364	-0.459548	0.584269	-0.586879	coumaroyl-CoA:anthocyanidin 3-O-glucoside-6&apos;&apos;-O-coumaroyltransferase 1-like [Arachis duranensis]
Chr12	2201155	T	C	T	18	17,1	0.944444	Y	27	6,21	0.222222	0.722222	UPSTREAM	ABCG40	-	0.458319	-0.459506	0.584218	-0.586827	pleiotropic drug resistance protein 1-like [Arachis ipaensis]
Chr12	2202076	A	T	W	21	15,6	0.714286	W	8	1,7	0.125	0.589286	UPSTREAM	ABCG40	-	0.458319	-0.459506	0.584218	-0.586827	pleiotropic drug resistance protein 1-like [Arachis ipaensis]
Chr12	2216668	C	G	C	12	12,0	1	S	24	8,16	0.333333	0.666667	INTRON	ABCG40	-	0.458276	-0.459465	0.584167	-0.586775	pleiotropic drug resistance protein 1-like [Arachis ipaensis]
Chr12	2223812	T	C	Y	22	18,4	0.818182	Y	13	4,9	0.307692	0.51049	DOWNSTREAM	ABCG40	-	0.458232	-0.459423	0.584117	-0.586722	pleiotropic drug resistance protein 1-like [Arachis ipaensis]
Chr12	2227410	A	G	R	15	13,2	0.866667	R	20	4,16	0.2	0.666667	UPSTREAM	S-ACP-DES6	-	0.458232	-0.459423	0.584117	-0.586722	stearoyl-[acyl-carrier-protein] 9-desaturase 6, chloroplastic-like [Arachis ipaensis]
Chr12	2233360	C	G	C	11	11,0	1	S	10	6,4	0.6	0.4	INTRON	S-ACP-DES6	-	0.458189	-0.459382	0.584067	-0.58667	stearoyl-[acyl-carrier-protein] 9-desaturase 6, chloroplastic-like [Arachis ipaensis]
Chr12	2238690	T	G	K	21	18,3	0.857143	K	10	1,9	0.1	0.757143	UPSTREAM	ADH1	-	0.458189	-0.459382	0.584067	-0.58667	alcohol dehydrogenase 1 [Arachis duranensis]
Chr12	2245922	G	A	R	25	21,4	0.84	R	13	1,12	0.0769231	0.763077	UPSTREAM	GPAT6	-	0.458144	-0.459339	0.584017	-0.586617	glycerol-3-phosphate 2-O-acyltransferase 6-like [Arachis ipaensis]
Chr12	2248881	T	C	Y	13	12,1	0.923077	Y	10	2,8	0.2	0.723077	UPSTREAM	GPAT6	-	0.458144	-0.459339	0.584017	-0.586617	glycerol-3-phosphate 2-O-acyltransferase 6-like [Arachis ipaensis]
Chr12	2249782	C	T	C	18	16,2	0.888889	Y	17	3,14	0.176471	0.712418	NON_SYNONYMOUS_CODING	GPAT6	aCa/aTa	0.458144	-0.459339	0.584017	-0.586617	glycerol-3-phosphate 2-O-acyltransferase 6-like [Arachis ipaensis]
Chr12	2257018	A	G	R	19	16,3	0.842105	R	11	4,7	0.363636	0.478469	DOWNSTREAM	GPAT6	-	0.458099	-0.459296	0.583967	-0.586564	glycerol-3-phosphate 2-O-acyltransferase 6-like [Arachis ipaensis]
Chr12	2272024	T	C	Y	17	15,2	0.882353	C	9	0,9	0	0.882353	INTERGENIC	-	-	0.45801	-0.459212	0.583867	-0.586459	-
Chr12	2280449	C	A	M	18	12,6	0.666667	M	11	3,8	0.272727	0.393939	INTERGENIC	-	-	0.457966	-0.45917	0.583818	-0.586407	-
Chr12	2281283	C	T	C	18	17,1	0.944444	Y	9	2,7	0.222222	0.722222	INTERGENIC	-	-	0.457966	-0.45917	0.583818	-0.586407	-
Chr12	2285647	A	G	R	17	12,5	0.705882	R	15	3,12	0.2	0.505882	INTERGENIC	-	-	0.457966	-0.45917	0.583818	-0.586407	-
Chr12	2292269	G	A	R	25	22,3	0.88	R	22	8,14	0.363636	0.516364	DOWNSTREAM	PLT1	-	0.457922	-0.459128	0.583769	-0.586356	AP2-like ethylene-responsive transcription factor PLT1 isoform X2 [Arachis ipaensis]
Chr12	2292620	G	A	G	16	15,1	0.9375	R	14	6,8	0.428571	0.508929	INTRON	PLT1	-	0.457922	-0.459128	0.583769	-0.586356	AP2-like ethylene-responsive transcription factor PLT1 isoform X2 [Arachis ipaensis]
Chr12	2302812	C	T	Y	22	20,2	0.909091	Y	21	8,13	0.380952	0.528139	DOWNSTREAM	AH12G01800	-	0.45788	-0.459088	0.583721	-0.586307	uncharacterized protein LOC107496646 [Arachis duranensis]
Chr12	2326784	G	A	G	19	19,0	1	R	8	4,4	0.5	0.5	INTERGENIC	-	-	0.457796	-0.459008	0.583625	-0.586207	-
Chr12	2326961	G	C	S	20	18,2	0.9	S	6	3,3	0.5	0.4	INTERGENIC	-	-	0.457796	-0.459008	0.583625	-0.586207	-
Chr12	2358612	C	T	Y	27	24,3	0.888889	Y	11	2,9	0.181818	0.707071	INTERGENIC	-	-	0.457666	-0.458883	0.583476	-0.586052	-
Chr12	2363398	C	T	Y	23	20,3	0.869565	Y	16	2,14	0.125	0.744565	INTERGENIC	-	-	0.457623	-0.458841	0.583426	-0.586	-
Chr12	2372505	G	A	R	22	14,8	0.636364	R	13	1,12	0.0769231	0.559441	INTERGENIC	-	-	0.457578	-0.458799	0.583376	-0.585948	-
Chr12	2373109	A	C	M	19	16,3	0.842105	M	13	4,9	0.307692	0.534413	INTERGENIC	-	-	0.457578	-0.458799	0.583376	-0.585948	-
Chr12	2375599	A	G	R	29	26,3	0.896552	R	14	3,11	0.214286	0.682266	INTERGENIC	-	-	0.457578	-0.458799	0.583376	-0.585948	-
Chr12	2382680	A	T	A	15	14,1	0.933333	T	11	0,11	0	0.933333	INTRON	AH12G01840	-	0.457534	-0.458757	0.583326	-0.585896	uncharacterized protein LOC110279909 [Arachis duranensis]
Chr12	2383089	G	A	G	20	19,1	0.95	R	12	2,10	0.166667	0.783333	INTRON	AH12G01840	-	0.457534	-0.458757	0.583326	-0.585896	uncharacterized protein LOC110279909 [Arachis duranensis]
Chr12	2383956	T	C	Y	11	8,3	0.727273	Y	8	1,7	0.125	0.602273	INTRON	AH12G01840	-	0.457534	-0.458757	0.583326	-0.585896	uncharacterized protein LOC110279909 [Arachis duranensis]
Chr12	2383968	T	C	Y	11	8,3	0.727273	Y	5	1,4	0.2	0.527273	INTRON	AH12G01840	-	0.457534	-0.458757	0.583326	-0.585896	uncharacterized protein LOC110279909 [Arachis duranensis]
Chr12	2387008	G	A	G	17	16,1	0.941176	R	14	2,12	0.142857	0.798319	UPSTREAM	AH12G01840	-	0.457534	-0.458757	0.583326	-0.585896	uncharacterized protein LOC110279909 [Arachis duranensis]
Chr12	2408319	A	C	M	21	18,3	0.857143	C	8	0,8	0	0.857143	SYNONYMOUS_CODING	ESR2	tcA/tcC	0.457447	-0.458674	0.583227	-0.585791	uncharacterized protein LOC107472834 [Arachis duranensis]
Chr12	2408349	G	A	G	21	19,2	0.904762	A	7	0,7	0	0.904762	SYNONYMOUS_CODING	ESR2	caG/caA	0.457447	-0.458674	0.583227	-0.585791	uncharacterized protein LOC107472834 [Arachis duranensis]
Chr12	2421361	G	A	R	8	7,1	0.875	R	11	3,8	0.272727	0.602273	UPSTREAM	AH12G01870	-	0.457359	-0.45859	0.583129	-0.585683	mucin-7-like [Arachis ipaensis]
Chr12	2421636	G	A	R	24	20,4	0.833333	A	10	0,10	0	0.833333	UPSTREAM	AH12G01870	-	0.457359	-0.45859	0.583129	-0.585683	mucin-7-like [Arachis ipaensis]
Chr12	2427316	C	T	Y	26	23,3	0.884615	Y	13	3,10	0.230769	0.653846	NON_SYNONYMOUS_CODING	UGT91A1	tCc/tTc	0.457359	-0.45859	0.583129	-0.585683	putative UDP-rhamnose:rhamnosyltransferase 1 [Arachis ipaensis]
Chr12	2432994	A	G	R	23	20,3	0.869565	R	15	2,13	0.133333	0.736232	NON_SYNONYMOUS_CODING	RPPL1	cAc/cGc	0.457315	-0.458548	0.58308	-0.585627	putative disease resistance protein At3g14460 [Arachis ipaensis]
Chr12	2437223	G	A	R	13	12,1	0.923077	A	11	0,11	0	0.923077	UPSTREAM	AH12G01900	-	0.457315	-0.458548	0.58308	-0.585627	putative disease resistance protein At3g14460 [Arachis duranensis]
Chr12	2441504	G	A	R	23	18,5	0.782609	R	28	15,13	0.535714	0.246894	INTERGENIC	-	-	0.457272	-0.458507	0.58303	-0.585572	-
Chr12	2441554	T	A	W	26	20,6	0.769231	W	27	13,14	0.481481	0.287749	INTERGENIC	-	-	0.457272	-0.458507	0.58303	-0.585572	-
Chr12	2441604	C	A	M	27	20,7	0.740741	M	22	10,12	0.454545	0.286195	INTERGENIC	-	-	0.457272	-0.458507	0.58303	-0.585572	-
Chr12	2441610	A	G	R	27	20,7	0.740741	R	22	10,12	0.454545	0.286195	INTERGENIC	-	-	0.457272	-0.458507	0.58303	-0.585572	-
Chr12	2441679	C	T	Y	28	24,4	0.857143	Y	20	12,8	0.6	0.257143	INTERGENIC	-	-	0.457272	-0.458507	0.58303	-0.585572	-
Chr12	2441685	T	C	Y	26	22,4	0.846154	Y	20	12,8	0.6	0.246154	INTERGENIC	-	-	0.457272	-0.458507	0.58303	-0.585572	-
Chr12	2441699	C	T	Y	22	19,3	0.863636	Y	15	11,4	0.733333	0.130303	INTERGENIC	-	-	0.457272	-0.458507	0.58303	-0.585572	-
Chr12	2442058	A	G	A	25	25,0	1	R	22	19,3	0.863636	0.136364	INTERGENIC	-	-	0.457272	-0.458507	0.58303	-0.585572	-
Chr12	2442067	G	A	G	23	23,0	1	R	23	20,3	0.869565	0.130435	INTERGENIC	-	-	0.457272	-0.458507	0.58303	-0.585572	-
Chr12	2442124	T	C	T	16	16,0	1	Y	21	17,4	0.809524	0.190476	INTERGENIC	-	-	0.457272	-0.458507	0.58303	-0.585572	-
Chr12	2442188	T	G	T	16	16,0	1	K	18	14,4	0.777778	0.222222	INTERGENIC	-	-	0.457272	-0.458507	0.58303	-0.585572	-
Chr12	2442214	T	G	T	20	20,0	1	K	19	16,3	0.842105	0.157895	INTERGENIC	-	-	0.457272	-0.458507	0.58303	-0.585572	-
Chr12	2442243	G	T	G	18	18,0	1	K	18	14,4	0.777778	0.222222	INTERGENIC	-	-	0.457272	-0.458507	0.58303	-0.585572	-
Chr12	2442285	T	C	T	15	15,0	1	Y	18	16,2	0.888889	0.111111	INTERGENIC	-	-	0.457272	-0.458507	0.58303	-0.585572	-
Chr12	2442311	T	G	T	14	14,0	1	K	14	13,1	0.928571	0.0714286	INTERGENIC	-	-	0.457272	-0.458507	0.58303	-0.585572	-
Chr12	2442333	A	T	A	15	15,0	1	W	10	9,1	0.9	0.1	INTERGENIC	-	-	0.457272	-0.458507	0.58303	-0.585572	-
Chr12	2442349	C	T	C	15	15,0	1	Y	11	10,1	0.909091	0.0909091	INTERGENIC	-	-	0.457272	-0.458507	0.58303	-0.585572	-
Chr12	2443344	G	T	K	21	18,3	0.857143	K	12	2,10	0.166667	0.690476	UPSTREAM	UGT91A1	-	0.457272	-0.458507	0.58303	-0.585572	putative UDP-rhamnose:rhamnosyltransferase 1 [Arachis duranensis]
Chr12	2448354	A	G	R	25	22,3	0.88	R	14	1,13	0.0714286	0.808571	NON_SYNONYMOUS_CODING	UGT91A1	Aga/Gga	0.457272	-0.458507	0.58303	-0.585572	putative UDP-rhamnose:rhamnosyltransferase 1 [Arachis duranensis]
Chr12	2473114	G	A	R	26	23,3	0.884615	R	15	2,13	0.133333	0.751282	NON_SYNONYMOUS_CODING	AH12G01920	gGa/gAa	0.457162	-0.458401	0.582905	-0.585432	putative disease resistance protein At3g14460 [Arachis ipaensis]
Chr12	2473124	G	C	S	24	21,3	0.875	S	19	3,16	0.157895	0.717105	NON_SYNONYMOUS_CODING	AH12G01920	tgG/tgC	0.457162	-0.458401	0.582905	-0.585432	putative disease resistance protein At3g14460 [Arachis ipaensis]
Chr12	2485428	A	G	R	20	18,2	0.9	R	25	7,18	0.28	0.62	UPSTREAM	MSL1	-	0.457125	-0.458365	0.582863	-0.585384	mechanosensitive ion channel protein 1, mitochondrial [Arachis ipaensis]
Chr12	2489840	C	T	Y	25	22,3	0.88	Y	19	6,13	0.315789	0.564211	INTERGENIC	-	-	0.457125	-0.458365	0.582863	-0.585384	-
Chr12	2499431	T	C	Y	19	17,2	0.894737	Y	16	3,13	0.1875	0.707237	INTRON	AH12G01960	-	0.45709	-0.458331	0.582822	-0.585338	uncharacterized protein LOC107621797 [Arachis ipaensis]
Chr12	2500025	T	C	Y	18	13,5	0.722222	Y	22	5,17	0.227273	0.494949	INTRON	AH12G01960	-	0.457054	-0.458296	0.582782	-0.585292	uncharacterized protein LOC107621797 [Arachis ipaensis]
Chr12	2502366	T	C	T	16	15,1	0.9375	Y	12	3,9	0.25	0.6875	INTRON	AH12G01960	-	0.457054	-0.458296	0.582782	-0.585292	uncharacterized protein LOC107621797 [Arachis ipaensis]
Chr12	2507304	A	G	R	24	21,3	0.875	R	14	3,11	0.214286	0.660714	INTRON	AH12G01970	-	0.457054	-0.458296	0.582782	-0.585292	BAHD acyltransferase At5g47980-like, partial [Arachis ipaensis]
Chr12	2515800	A	G	R	19	15,4	0.789474	R	7	1,6	0.142857	0.646617	UPSTREAM	AH12G01970	-	0.45702	-0.458263	0.582742	-0.585247	BAHD acyltransferase At5g47980-like, partial [Arachis ipaensis]
Chr12	2521726	A	G	R	23	19,4	0.826087	R	15	2,13	0.133333	0.692754	INTRON	AH12G01980	-	0.456985	-0.458229	0.582702	-0.585202	putative disease resistance protein At3g14460 isoform X2 [Arachis ipaensis]
Chr12	2523594	A	G	A	16	15,1	0.9375	R	16	2,14	0.125	0.8125	INTRON	AH12G01980	-	0.456985	-0.458229	0.582702	-0.585202	putative disease resistance protein At3g14460 isoform X2 [Arachis ipaensis]
Chr12	2523965	G	A	G	14	14,0	1	R	13	12,1	0.923077	0.0769231	INTRON	AH12G01980	-	0.456985	-0.458229	0.582702	-0.585202	putative disease resistance protein At3g14460 isoform X2 [Arachis ipaensis]
Chr12	2523987	A	G	A	11	11,0	1	R	14	13,1	0.928571	0.0714286	INTRON	AH12G01980	-	0.456985	-0.458229	0.582702	-0.585202	putative disease resistance protein At3g14460 isoform X2 [Arachis ipaensis]
Chr12	2534290	T	C	Y	27	24,3	0.888889	T	19	18,1	0.947368	-0.0584795	INTRON	AH12G01980	-	0.456951	-0.458197	0.582663	-0.585158	putative disease resistance protein At3g14460 isoform X2 [Arachis ipaensis]
Chr12	2534335	T	C	Y	24	22,2	0.916667	Y	18	16,2	0.888889	0.0277778	SPLICE_SITE_REGION	AH12G01980	-	0.456951	-0.458197	0.582663	-0.585158	putative disease resistance protein At3g14460 isoform X2 [Arachis ipaensis]
Chr12	2534393	C	T	Y	19	17,2	0.894737	Y	19	17,2	0.894737	0	NON_SYNONYMOUS_CODING	AH12G01980	cCa/cTa	0.456951	-0.458197	0.582663	-0.585158	putative disease resistance protein At3g14460 isoform X2 [Arachis ipaensis]
Chr12	2534405	C	T	Y	22	20,2	0.909091	Y	18	16,2	0.888889	0.020202	NON_SYNONYMOUS_CODING	AH12G01980	cCt/cTt	0.456951	-0.458197	0.582663	-0.585158	putative disease resistance protein At3g14460 isoform X2 [Arachis ipaensis]
Chr12	2534427	A	G	R	19	16,3	0.842105	R	19	16,3	0.842105	0	SYNONYMOUS_CODING	AH12G01980	gcA/gcG	0.456951	-0.458197	0.582663	-0.585158	putative disease resistance protein At3g14460 isoform X2 [Arachis ipaensis]
Chr12	2534443	A	G	R	16	15,1	0.9375	R	17	15,2	0.882353	0.0551471	NON_SYNONYMOUS_CODING	AH12G01980	Aga/Gga	0.456951	-0.458197	0.582663	-0.585158	putative disease resistance protein At3g14460 isoform X2 [Arachis ipaensis]
Chr12	2534503	C	T	Y	18	16,2	0.888889	Y	14	10,4	0.714286	0.174603	NON_SYNONYMOUS_CODING	AH12G01980	Ccc/Tcc	0.456951	-0.458197	0.582663	-0.585158	putative disease resistance protein At3g14460 isoform X2 [Arachis ipaensis]
Chr12	2534516	C	T	Y	19	16,3	0.842105	Y	13	8,5	0.615385	0.226721	NON_SYNONYMOUS_CODING	AH12G01980	tCg/tTg	0.456951	-0.458197	0.582663	-0.585158	putative disease resistance protein At3g14460 isoform X2 [Arachis ipaensis]
Chr12	2534533	C	T	Y	22	18,4	0.818182	Y	14	9,5	0.642857	0.175325	NON_SYNONYMOUS_CODING	AH12G01980	Cca/Tca	0.456951	-0.458197	0.582663	-0.585158	putative disease resistance protein At3g14460 isoform X2 [Arachis ipaensis]
Chr12	2534560	G	A	R	22	18,4	0.818182	R	15	10,5	0.666667	0.151515	NON_SYNONYMOUS_CODING	AH12G01980	Gta/Ata	0.456951	-0.458197	0.582663	-0.585158	putative disease resistance protein At3g14460 isoform X2 [Arachis ipaensis]
Chr12	2534586	C	T	Y	25	22,3	0.88	Y	12	8,4	0.666667	0.213333	INTRON	AH12G01980	-	0.456951	-0.458197	0.582663	-0.585158	putative disease resistance protein At3g14460 isoform X2 [Arachis ipaensis]
Chr12	2534605	T	C	Y	23	20,3	0.869565	Y	12	9,3	0.75	0.119565	INTRON	AH12G01980	-	0.456951	-0.458197	0.582663	-0.585158	putative disease resistance protein At3g14460 isoform X2 [Arachis ipaensis]
Chr12	2534612	C	T	Y	22	20,2	0.909091	Y	11	8,3	0.727273	0.181818	INTRON	AH12G01980	-	0.456951	-0.458197	0.582663	-0.585158	putative disease resistance protein At3g14460 isoform X2 [Arachis ipaensis]
Chr12	2534623	G	A	R	23	21,2	0.913043	R	12	10,2	0.833333	0.0797101	INTRON	AH12G01980	-	0.456951	-0.458197	0.582663	-0.585158	putative disease resistance protein At3g14460 isoform X2 [Arachis ipaensis]
Chr12	2534698	A	G	A	19	18,1	0.947368	R	19	16,3	0.842105	0.105263	INTRON	AH12G01980	-	0.456951	-0.458197	0.582663	-0.585158	putative disease resistance protein At3g14460 isoform X2 [Arachis ipaensis]
Chr12	2534710	C	G	C	19	18,1	0.947368	S	19	16,3	0.842105	0.105263	INTRON	AH12G01980	-	0.456951	-0.458197	0.582663	-0.585158	putative disease resistance protein At3g14460 isoform X2 [Arachis ipaensis]
Chr12	2535404	C	T	Y	27	25,2	0.925926	Y	14	10,4	0.714286	0.21164	INTRON	AH12G01980	-	0.456951	-0.458197	0.582663	-0.585158	putative disease resistance protein At3g14460 isoform X2 [Arachis ipaensis]
Chr12	2535412	A	G	R	26	24,2	0.923077	R	13	9,4	0.692308	0.230769	INTRON	AH12G01980	-	0.456951	-0.458197	0.582663	-0.585158	putative disease resistance protein At3g14460 isoform X2 [Arachis ipaensis]
Chr12	2535423	G	A	R	26	24,2	0.923077	R	14	10,4	0.714286	0.208791	INTRON	AH12G01980	-	0.456951	-0.458197	0.582663	-0.585158	putative disease resistance protein At3g14460 isoform X2 [Arachis ipaensis]
Chr12	2535525	C	T	Y	27	24,3	0.888889	Y	18	16,2	0.888889	0	INTRON	AH12G01980	-	0.456951	-0.458197	0.582663	-0.585158	putative disease resistance protein At3g14460 isoform X2 [Arachis ipaensis]
Chr12	2536285	C	T	C	18	18,0	1	Y	17	13,4	0.764706	0.235294	INTRON	AH12G01980	-	0.456951	-0.458197	0.582663	-0.585158	putative disease resistance protein At3g14460 isoform X2 [Arachis ipaensis]
Chr12	2536337	T	C	T	19	19,0	1	Y	15	9,6	0.6	0.4	INTRON	AH12G01980	-	0.456951	-0.458197	0.582663	-0.585158	putative disease resistance protein At3g14460 isoform X2 [Arachis ipaensis]
Chr12	2537294	A	G	R	23	18,5	0.782609	R	22	14,8	0.636364	0.146245	INTRON	AH12G01980	-	0.456951	-0.458197	0.582663	-0.585158	putative disease resistance protein At3g14460 isoform X2 [Arachis ipaensis]
Chr12	2537303	G	A	R	25	20,5	0.8	R	24	16,8	0.666667	0.133333	INTRON	AH12G01980	-	0.456951	-0.458197	0.582663	-0.585158	putative disease resistance protein At3g14460 isoform X2 [Arachis ipaensis]
Chr12	2537317	C	T	Y	28	22,6	0.785714	Y	23	16,7	0.695652	0.0900621	INTRON	AH12G01980	-	0.456951	-0.458197	0.582663	-0.585158	putative disease resistance protein At3g14460 isoform X2 [Arachis ipaensis]
Chr12	2537362	G	A	R	25	18,7	0.72	R	21	12,9	0.571429	0.148571	INTRON	AH12G01980	-	0.456951	-0.458197	0.582663	-0.585158	putative disease resistance protein At3g14460 isoform X2 [Arachis ipaensis]
Chr12	2537419	T	G	K	22	19,3	0.863636	K	14	10,4	0.714286	0.149351	INTRON	AH12G01980	-	0.456951	-0.458197	0.582663	-0.585158	putative disease resistance protein At3g14460 isoform X2 [Arachis ipaensis]
Chr12	2537527	T	A	T	15	15,0	1	W	14	9,5	0.642857	0.357143	INTRON	AH12G01980	-	0.456951	-0.458197	0.582663	-0.585158	putative disease resistance protein At3g14460 isoform X2 [Arachis ipaensis]
Chr12	2537549	C	T	C	16	16,0	1	Y	16	11,5	0.6875	0.3125	INTRON	AH12G01980	-	0.456951	-0.458197	0.582663	-0.585158	putative disease resistance protein At3g14460 isoform X2 [Arachis ipaensis]
Chr12	2537649	A	G	A	17	16,1	0.941176	R	24	17,7	0.708333	0.232843	INTRON	AH12G01980	-	0.456951	-0.458197	0.582663	-0.585158	putative disease resistance protein At3g14460 isoform X2 [Arachis ipaensis]
Chr12	2538456	A	T	A	21	21,0	1	W	15	13,2	0.866667	0.133333	INTRON	AH12G01980	-	0.456951	-0.458197	0.582663	-0.585158	putative disease resistance protein At3g14460 isoform X2 [Arachis ipaensis]
Chr12	2538493	G	A	G	23	23,0	1	R	12	9,3	0.75	0.25	INTRON	AH12G01980	-	0.456951	-0.458197	0.582663	-0.585158	putative disease resistance protein At3g14460 isoform X2 [Arachis ipaensis]
Chr12	2538512	A	C	A	23	23,0	1	M	12	8,4	0.666667	0.333333	INTRON	AH12G01980	-	0.456951	-0.458197	0.582663	-0.585158	putative disease resistance protein At3g14460 isoform X2 [Arachis ipaensis]
Chr12	2538524	G	A	G	23	23,0	1	R	10	6,4	0.6	0.4	INTRON	AH12G01980	-	0.456951	-0.458197	0.582663	-0.585158	putative disease resistance protein At3g14460 isoform X2 [Arachis ipaensis]
Chr12	2538623	A	G	A	27	27,0	1	R	17	12,5	0.705882	0.294118	INTRON	AH12G01980	-	0.456951	-0.458197	0.582663	-0.585158	putative disease resistance protein At3g14460 isoform X2 [Arachis ipaensis]
Chr12	2538682	A	T	A	25	25,0	1	W	15	12,3	0.8	0.2	INTRON	AH12G01980	-	0.456951	-0.458197	0.582663	-0.585158	putative disease resistance protein At3g14460 isoform X2 [Arachis ipaensis]
Chr12	2538700	C	G	C	25	25,0	1	S	17	13,4	0.764706	0.235294	INTRON	AH12G01980	-	0.456951	-0.458197	0.582663	-0.585158	putative disease resistance protein At3g14460 isoform X2 [Arachis ipaensis]
Chr12	2538722	C	G	C	28	28,0	1	S	20	15,5	0.75	0.25	INTRON	AH12G01980	-	0.456951	-0.458197	0.582663	-0.585158	putative disease resistance protein At3g14460 isoform X2 [Arachis ipaensis]
Chr12	2539578	T	A	T	24	24,0	1	W	23	20,3	0.869565	0.130435	NON_SYNONYMOUS_CODING	RPPL1	Aca/Tca	0.456951	-0.458197	0.582663	-0.585158	putative disease resistance protein At3g14460 [Arachis duranensis]
Chr12	2539652	G	C	G	20	20,0	1	S	20	15,5	0.75	0.25	NON_SYNONYMOUS_CODING	AH12G01980	Gtc/Ctc	0.456951	-0.458197	0.582663	-0.585158	putative disease resistance protein At3g14460 isoform X2 [Arachis ipaensis]
Chr12	2539689	C	A	C	26	26,0	1	M	24	15,9	0.625	0.375	NON_SYNONYMOUS_CODING	AH12G01980	Cca/Aca	0.456951	-0.458197	0.582663	-0.585158	putative disease resistance protein At3g14460 isoform X2 [Arachis ipaensis]
Chr12	2539742	G	C	G	27	27,0	1	S	29	20,9	0.689655	0.310345	NON_SYNONYMOUS_CODING	RPPL1	tCg/tGg	0.456951	-0.458197	0.582663	-0.585158	putative disease resistance protein At3g14460 [Arachis duranensis]
Chr12	2539781	T	A	T	24	24,0	1	W	33	22,11	0.666667	0.333333	NON_SYNONYMOUS_CODING	RPPL1	aAc/aTc	0.456951	-0.458197	0.582663	-0.585158	putative disease resistance protein At3g14460 [Arachis duranensis]
Chr12	2539858	A	T	A	21	20,1	0.952381	W	27	18,9	0.666667	0.285714	NON_SYNONYMOUS_CODING	RPPL1	gaT/gaA	0.456951	-0.458197	0.582663	-0.585158	putative disease resistance protein At3g14460 [Arachis duranensis]
Chr12	2540304	C	G	C	31	31,0	1	S	16	12,4	0.75	0.25	NON_SYNONYMOUS_CODING	RPPL1	Gat/Cat	0.45693	-0.458177	0.582639	-0.58513	putative disease resistance protein At3g14460 [Arachis duranensis]
Chr12	2540314	T	C	T	31	31,0	1	Y	16	12,4	0.75	0.25	SYNONYMOUS_CODING	RPPL1	agA/agG	0.45693	-0.458177	0.582639	-0.58513	putative disease resistance protein At3g14460 [Arachis duranensis]
Chr12	2540329	G	C	G	29	29,0	1	S	15	11,4	0.733333	0.266667	NON_SYNONYMOUS_CODING	RPPL1	aaC/aaG	0.45693	-0.458177	0.582639	-0.58513	putative disease resistance protein At3g14460 [Arachis duranensis]
Chr12	2540382	T	G	T	25	25,0	1	K	14	11,3	0.785714	0.214286	NON_SYNONYMOUS_CODING	RPPL1	Aac/Cac	0.45693	-0.458177	0.582639	-0.58513	putative disease resistance protein At3g14460 [Arachis duranensis]
Chr12	2543607	C	T	C	23	22,1	0.956522	Y	20	15,5	0.75	0.206522	INTRON	AH12G01980	-	0.45693	-0.458177	0.582639	-0.58513	putative disease resistance protein At3g14460 isoform X2 [Arachis ipaensis]
Chr12	2543629	T	C	T	21	20,1	0.952381	Y	19	15,4	0.789474	0.162907	INTRON	AH12G01980	-	0.45693	-0.458177	0.582639	-0.58513	putative disease resistance protein At3g14460 isoform X2 [Arachis ipaensis]
Chr12	2543637	C	G	C	21	20,1	0.952381	S	20	16,4	0.8	0.152381	INTRON	AH12G01980	-	0.45693	-0.458177	0.582639	-0.58513	putative disease resistance protein At3g14460 isoform X2 [Arachis ipaensis]
Chr12	2543673	C	T	C	23	22,1	0.956522	Y	20	16,4	0.8	0.156522	INTRON	AH12G01980	-	0.45693	-0.458177	0.582639	-0.58513	putative disease resistance protein At3g14460 isoform X2 [Arachis ipaensis]
Chr12	2543691	T	C	T	20	19,1	0.95	Y	20	16,4	0.8	0.15	INTRON	AH12G01980	-	0.45693	-0.458177	0.582639	-0.58513	putative disease resistance protein At3g14460 isoform X2 [Arachis ipaensis]
Chr12	2543710	G	A	G	17	16,1	0.941176	R	17	14,3	0.823529	0.117647	INTRON	AH12G01980	-	0.45693	-0.458177	0.582639	-0.58513	putative disease resistance protein At3g14460 isoform X2 [Arachis ipaensis]
Chr12	2545381	A	C	A	23	22,1	0.956522	M	17	14,3	0.823529	0.132992	NON_SYNONYMOUS_CODING	RPPL1	Tcc/Gcc	0.45693	-0.458177	0.582639	-0.58513	putative disease resistance protein At3g14460 [Arachis duranensis]
Chr12	2545481	A	G	R	23	20,3	0.869565	R	18	12,6	0.666667	0.202899	NON_SYNONYMOUS_CODING	AH12G01980	gAc/gGc	0.45693	-0.458177	0.582639	-0.58513	putative disease resistance protein At3g14460 isoform X2 [Arachis ipaensis]
Chr12	2545502	C	G	S	26	23,3	0.884615	S	15	12,3	0.8	0.0846154	NON_SYNONYMOUS_CODING	AH12G01980	aCt/aGt	0.45693	-0.458177	0.582639	-0.58513	putative disease resistance protein At3g14460 isoform X2 [Arachis ipaensis]
Chr12	2547662	T	G	T	13	13,0	1	K	18	14,4	0.777778	0.222222	SYNONYMOUS_CODING	RPPL1	ggA/ggC	0.45693	-0.458177	0.582639	-0.58513	putative disease resistance protein At3g14460 [Arachis duranensis]
Chr12	2547669	C	T	C	13	13,0	1	Y	19	15,4	0.789474	0.210526	NON_SYNONYMOUS_CODING	RPPL1	gGa/gAa	0.45693	-0.458177	0.582639	-0.58513	putative disease resistance protein At3g14460 [Arachis duranensis]
Chr12	2547761	G	A	G	26	26,0	1	R	33	24,9	0.727273	0.272727	SYNONYMOUS_CODING	RPPL1	caC/caT	0.45693	-0.458177	0.582639	-0.58513	putative disease resistance protein At3g14460 [Arachis duranensis]
Chr12	2547785	C	A	C	30	30,0	1	M	30	19,11	0.633333	0.366667	SYNONYMOUS_CODING	RPPL1	gtG/gtT	0.45693	-0.458177	0.582639	-0.58513	putative disease resistance protein At3g14460 [Arachis duranensis]
Chr12	2547872	T	C	T	28	28,0	1	Y	31	18,13	0.580645	0.419355	SYNONYMOUS_CODING	RPPL1	caA/caG	0.45693	-0.458177	0.582639	-0.58513	putative disease resistance protein At3g14460 [Arachis duranensis]
Chr12	2555470	C	T	Y	15	3,12	0.8	Y	9	5,4	0.444444	0.355556	INTRON	UGT91A1	-	0.456915	-0.458163	0.582624	-0.585109	hypothetical protein GLYMA_07G067300 [Glycine max]
Chr12	2556888	C	T	Y	16	14,2	0.875	Y	25	6,19	0.24	0.635	INTRON	UGT91A1	-	0.456915	-0.458163	0.582624	-0.585109	hypothetical protein GLYMA_07G067300 [Glycine max]
Chr12	2567554	G	A	R	24	22,2	0.916667	R	10	3,7	0.3	0.616667	INTRON	UGT91A1	-	0.4569	-0.458149	0.582607	-0.585088	hypothetical protein GLYMA_07G067300 [Glycine max]
Chr12	2588622	A	C	M	17	14,3	0.823529	M	17	2,15	0.117647	0.705882	UPSTREAM	UGT91A1	-	0.456866	-0.458118	0.582573	-0.585045	hypothetical protein GLYMA_07G067300 [Glycine max]
Chr12	2594388	T	A	W	17	13,4	0.764706	W	14	4,10	0.285714	0.478992	UPSTREAM	AH12G02060	-	0.456849	-0.458102	0.582557	-0.585023	putative disease resistance protein At3g14460 [Arachis ipaensis]
Chr12	2595566	G	A	R	15	12,3	0.8	G	8	8,0	1	-0.2	UPSTREAM	AH12G02060	-	0.456849	-0.458102	0.582557	-0.585023	putative disease resistance protein At3g14460 [Arachis ipaensis]
Chr12	2597005	A	C	A	32	31,1	0.96875	M	23	14,9	0.608696	0.360054	UPSTREAM	AH12G02060	-	0.456849	-0.458102	0.582557	-0.585023	putative disease resistance protein At3g14460 [Arachis ipaensis]
Chr12	2597030	C	T	C	33	32,1	0.969697	Y	25	15,10	0.6	0.369697	UPSTREAM	AH12G02060	-	0.456849	-0.458102	0.582557	-0.585023	putative disease resistance protein At3g14460 [Arachis ipaensis]
Chr12	2597043	G	A	G	35	34,1	0.971429	R	24	14,10	0.583333	0.388095	UPSTREAM	AH12G02060	-	0.456849	-0.458102	0.582557	-0.585023	putative disease resistance protein At3g14460 [Arachis ipaensis]
Chr12	2597085	C	T	C	27	26,1	0.962963	Y	24	15,9	0.625	0.337963	UPSTREAM	AH12G02060	-	0.456849	-0.458102	0.582557	-0.585023	putative disease resistance protein At3g14460 [Arachis ipaensis]
Chr12	2597132	A	T	A	26	25,1	0.961538	W	27	19,8	0.703704	0.257835	UPSTREAM	AH12G02060	-	0.456849	-0.458102	0.582557	-0.585023	putative disease resistance protein At3g14460 [Arachis ipaensis]
Chr12	2597144	A	G	A	30	30,0	1	R	27	20,7	0.740741	0.259259	UPSTREAM	AH12G02060	-	0.456849	-0.458102	0.582557	-0.585023	putative disease resistance protein At3g14460 [Arachis ipaensis]
Chr12	2597176	A	C	A	30	29,1	0.966667	M	26	18,8	0.692308	0.274359	UPSTREAM	AH12G02060	-	0.456849	-0.458102	0.582557	-0.585023	putative disease resistance protein At3g14460 [Arachis ipaensis]
Chr12	2597212	T	C	T	32	31,1	0.96875	Y	23	16,7	0.695652	0.273098	UPSTREAM	AH12G02060	-	0.456849	-0.458102	0.582557	-0.585023	putative disease resistance protein At3g14460 [Arachis ipaensis]
Chr12	2597220	A	G	A	31	30,1	0.967742	R	22	15,7	0.681818	0.285924	UPSTREAM	AH12G02060	-	0.456849	-0.458102	0.582557	-0.585023	putative disease resistance protein At3g14460 [Arachis ipaensis]
Chr12	2597233	G	A	G	32	31,1	0.96875	R	22	15,7	0.681818	0.286932	UPSTREAM	AH12G02060	-	0.456849	-0.458102	0.582557	-0.585023	putative disease resistance protein At3g14460 [Arachis ipaensis]
Chr12	2597240	C	T	C	32	31,1	0.96875	Y	22	15,7	0.681818	0.286932	UPSTREAM	AH12G02060	-	0.456849	-0.458102	0.582557	-0.585023	putative disease resistance protein At3g14460 [Arachis ipaensis]
Chr12	2597284	T	A	T	30	29,1	0.966667	W	18	14,4	0.777778	0.188889	UPSTREAM	AH12G02060	-	0.456849	-0.458102	0.582557	-0.585023	putative disease resistance protein At3g14460 [Arachis ipaensis]
Chr12	2597425	C	A	C	26	26,0	1	M	21	19,2	0.904762	0.0952381	UPSTREAM	AH12G02060	-	0.456849	-0.458102	0.582557	-0.585023	putative disease resistance protein At3g14460 [Arachis ipaensis]
Chr12	2597431	A	C	A	26	26,0	1	M	21	19,2	0.904762	0.0952381	UPSTREAM	AH12G02060	-	0.456849	-0.458102	0.582557	-0.585023	putative disease resistance protein At3g14460 [Arachis ipaensis]
Chr12	2597473	A	T	A	26	26,0	1	W	16	14,2	0.875	0.125	UPSTREAM	AH12G02060	-	0.456849	-0.458102	0.582557	-0.585023	putative disease resistance protein At3g14460 [Arachis ipaensis]
Chr12	2597481	G	A	G	26	26,0	1	R	16	14,2	0.875	0.125	UPSTREAM	AH12G02060	-	0.456849	-0.458102	0.582557	-0.585023	putative disease resistance protein At3g14460 [Arachis ipaensis]
Chr12	2597823	A	G	A	27	27,0	1	R	12	10,2	0.833333	0.166667	SYNONYMOUS_CODING	RPPL1	atT/atC	0.456849	-0.458102	0.582557	-0.585023	putative disease resistance protein At3g14460 [Arachis ipaensis]
Chr12	2606794	C	T	Y	15	11,4	0.733333	Y	16	3,13	0.1875	0.545833	SYNONYMOUS_CODING	UGT91A1	caG/caA	0.45684	-0.458094	0.582549	-0.585009	putative UDP-rhamnose:rhamnosyltransferase 1 [Arachis ipaensis]
Chr12	2618429	A	G	R	23	20,3	0.869565	R	15	1,14	0.0666667	0.802899	DOWNSTREAM	RPPL1	-	0.456832	-0.458086	0.582542	-0.584996	putative disease resistance protein At3g14460 isoform X3 [Arachis ipaensis]
Chr12	2620498	C	T	C	25	25,0	1	Y	9	7,2	0.777778	0.222222	NON_SYNONYMOUS_CODING	RPPL1	Gac/Aac	0.456824	-0.458079	0.582535	-0.584984	putative disease resistance protein At3g14460 isoform X3 [Arachis ipaensis]
Chr12	2620504	A	C	A	25	25,0	1	M	9	7,2	0.777778	0.222222	NON_SYNONYMOUS_CODING	RPPL1	Tac/Gac	0.456824	-0.458079	0.582535	-0.584984	putative disease resistance protein At3g14460 isoform X3 [Arachis ipaensis]
Chr12	2621513	C	A	M	22	19,3	0.863636	M	13	8,5	0.615385	0.248252	NON_SYNONYMOUS_CODING	RPPL1	aGg/aTg	0.456824	-0.458079	0.582535	-0.584984	putative disease resistance protein At3g14460 isoform X3 [Arachis ipaensis]
Chr12	2638933	C	A	M	20	17,3	0.85	M	11	3,8	0.272727	0.577273	UPSTREAM	AH12G02110	-	0.456815	-0.45807	0.582527	-0.584971	putative disease resistance protein At3g14460 [Arachis ipaensis]
Chr12	2641657	G	C	S	13	12,1	0.923077	S	19	3,16	0.157895	0.765182	NON_SYNONYMOUS_CODING	RPPL1	gCc/gGc	0.456806	-0.458062	0.582519	-0.584957	putative disease resistance protein At3g14460 [Arachis ipaensis]
Chr12	2651310	C	T	Y	13	6,7	0.538462	Y	11	8,3	0.272727	0.265734	NON_SYNONYMOUS_CODING	RPPL1	gGt/gAt	0.456798	-0.458054	0.582513	-0.584944	putative disease resistance protein At3g14460 [Arachis ipaensis]
Chr12	2651333	A	G	R	9	5,4	0.444444	R	10	8,2	0.2	0.244444	SYNONYMOUS_CODING	RPPL1	agT/agC	0.456798	-0.458054	0.582513	-0.584944	putative disease resistance protein At3g14460 [Arachis ipaensis]
Chr12	2651350	A	C	M	7	4,3	0.428571	M	9	7,2	0.222222	0.206349	NON_SYNONYMOUS_CODING	RPPL1	Ttg/Gtg	0.456798	-0.458054	0.582513	-0.584944	putative disease resistance protein At3g14460 [Arachis ipaensis]
Chr12	2651372	A	G	R	6	5,1	0.166667	R	9	7,2	0.222222	-0.0555556	SYNONYMOUS_CODING	RPPL1	tcT/tcC	0.456798	-0.458054	0.582513	-0.584944	putative disease resistance protein At3g14460 [Arachis ipaensis]
Chr12	2651393	G	A	R	7	5,2	0.285714	R	9	8,1	0.111111	0.174603	SYNONYMOUS_CODING	RPPL1	gaC/gaT	0.456798	-0.458054	0.582513	-0.584944	putative disease resistance protein At3g14460 [Arachis ipaensis]
Chr12	2651430	T	A	W	9	4,5	0.555556	T	10	9,1	0.1	0.455556	NON_SYNONYMOUS_CODING	RPPL1	aAt/aTt	0.456798	-0.458054	0.582513	-0.584944	putative disease resistance protein At3g14460 [Arachis ipaensis]
Chr12	2667026	T	C	Y	26	22,4	0.846154	Y	13	2,11	0.153846	0.692308	UPSTREAM	AH12G02160	-	0.456787	-0.458043	0.582503	-0.58493	putative disease resistance protein At3g14460 isoform X1 [Arachis ipaensis]
Chr12	2667942	A	G	A	21	20,1	0.952381	R	14	5,9	0.357143	0.595238	UPSTREAM	MES3	-	0.456787	-0.458043	0.582503	-0.58493	methylesterase 3 [Arachis duranensis]
Chr12	2668759	C	T	Y	20	15,5	0.75	Y	19	5,14	0.263158	0.486842	UPSTREAM	MES3	-	0.456787	-0.458043	0.582503	-0.58493	methylesterase 3 [Arachis duranensis]
Chr12	2713941	G	A	G	10	10,0	1	R	13	2,11	0.153846	0.846154	UPSTREAM	AH12G02250	-	0.456729	-0.457989	0.582458	-0.584858	-
Chr12	2733601	T	C	T	17	16,1	0.941176	C	12	1,11	0.0833333	0.857843	UPSTREAM	MPK4	-	0.456705	-0.457966	0.582439	-0.584827	mitogen-activated protein kinase homolog MMK2 isoform X1 [Arachis ipaensis]
Chr12	2754531	C	T	Y	16	13,3	0.8125	Y	12	2,10	0.166667	0.645833	DOWNSTREAM	MEE12	-	0.456681	-0.457942	0.58242	-0.584798	TATA box-binding protein-associated factor RNA polymerase I subunit B isoform X2 [Arachis duranensis]
Chr12	2766229	T	C	Y	17	15,2	0.882353	Y	16	4,12	0.25	0.632353	INTERGENIC	-	-	0.456666	-0.457928	0.582409	-0.584782	-
Chr12	2767369	C	A	C	16	15,1	0.9375	A	19	1,18	0.0526316	0.884868	INTERGENIC	-	-	0.456666	-0.457928	0.582409	-0.584782	-
Chr12	2772110	T	G	K	28	26,2	0.928571	K	20	3,17	0.15	0.778571	UPSTREAM	RPPL1	-	0.456652	-0.457914	0.582398	-0.584766	putative disease resistance protein At3g14460 [Arachis ipaensis]
Chr12	2777261	G	T	K	11	9,2	0.818182	T	14	0,14	0	0.818182	NON_SYNONYMOUS_CODING	RPPL1	agG/agT	0.456652	-0.457914	0.582398	-0.584766	putative disease resistance protein At3g14460 [Arachis ipaensis]
Chr12	2781650	C	T	Y	24	22,2	0.916667	Y	17	3,14	0.176471	0.740196	SYNONYMOUS_CODING	RPPL1	ggC/ggT	0.456637	-0.4579	0.582386	-0.584749	putative disease resistance protein At3g14460 [Arachis ipaensis]
Chr12	2795027	T	C	Y	21	16,5	0.761905	Y	20	17,3	0.85	-0.0880952	INTRON	AH12G02340	-	0.456623	-0.457886	0.582374	-0.584732	ATP-dependent DNA helicase PIF1-like [Arachis duranensis]
Chr12	2795057	G	A	R	23	18,5	0.782609	R	18	14,4	0.777778	0.00483092	INTRON	AH12G02340	-	0.456623	-0.457886	0.582374	-0.584732	ATP-dependent DNA helicase PIF1-like [Arachis duranensis]
Chr12	2795086	G	A	R	23	18,5	0.782609	R	21	17,4	0.809524	-0.0269151	INTRON	AH12G02340	-	0.456623	-0.457886	0.582374	-0.584732	ATP-dependent DNA helicase PIF1-like [Arachis duranensis]
Chr12	2795098	C	T	Y	20	15,5	0.75	Y	21	17,4	0.809524	-0.0595238	INTRON	AH12G02340	-	0.456623	-0.457886	0.582374	-0.584732	ATP-dependent DNA helicase PIF1-like [Arachis duranensis]
Chr12	2795115	A	G	R	18	13,5	0.722222	R	23	15,8	0.652174	0.0700483	INTRON	AH12G02340	-	0.456623	-0.457886	0.582374	-0.584732	ATP-dependent DNA helicase PIF1-like [Arachis duranensis]
Chr12	2795123	C	T	Y	16	12,4	0.75	Y	25	17,8	0.68	0.07	INTRON	AH12G02340	-	0.456623	-0.457886	0.582374	-0.584732	ATP-dependent DNA helicase PIF1-like [Arachis duranensis]
Chr12	2795167	T	G	K	21	17,4	0.809524	K	25	17,8	0.68	0.129524	INTRON	AH12G02340	-	0.456623	-0.457886	0.582374	-0.584732	ATP-dependent DNA helicase PIF1-like [Arachis duranensis]
Chr12	2795358	G	A	R	13	9,4	0.692308	R	34	17,17	0.5	0.192308	INTRON	AH12G02340	-	0.456623	-0.457886	0.582374	-0.584732	ATP-dependent DNA helicase PIF1-like [Arachis duranensis]
Chr12	2795587	C	T	Y	16	14,2	0.875	Y	23	15,8	0.652174	0.222826	INTRON	AH12G02340	-	0.456623	-0.457886	0.582374	-0.584732	ATP-dependent DNA helicase PIF1-like [Arachis duranensis]
Chr12	2795602	G	T	K	21	19,2	0.904762	K	23	15,8	0.652174	0.252588	INTRON	AH12G02340	-	0.456623	-0.457886	0.582374	-0.584732	ATP-dependent DNA helicase PIF1-like [Arachis duranensis]
Chr12	2795611	T	C	Y	23	19,4	0.826087	Y	24	17,7	0.708333	0.117754	INTRON	AH12G02340	-	0.456623	-0.457886	0.582374	-0.584732	ATP-dependent DNA helicase PIF1-like [Arachis duranensis]
Chr12	2795629	G	A	R	24	20,4	0.833333	R	22	15,7	0.681818	0.151515	INTRON	AH12G02340	-	0.456623	-0.457886	0.582374	-0.584732	ATP-dependent DNA helicase PIF1-like [Arachis duranensis]
Chr12	2795751	A	C	M	25	16,9	0.64	M	31	16,15	0.516129	0.123871	INTRON	AH12G02340	-	0.456623	-0.457886	0.582374	-0.584732	ATP-dependent DNA helicase PIF1-like [Arachis duranensis]
Chr12	2795789	G	A	R	24	15,9	0.625	R	34	17,17	0.5	0.125	INTRON	AH12G02340	-	0.456623	-0.457886	0.582374	-0.584732	ATP-dependent DNA helicase PIF1-like [Arachis duranensis]
Chr12	2795818	C	T	Y	23	16,7	0.695652	Y	37	15,22	0.405405	0.290247	INTRON	AH12G02340	-	0.456623	-0.457886	0.582374	-0.584732	ATP-dependent DNA helicase PIF1-like [Arachis duranensis]
Chr12	2795826	C	T	Y	24	17,7	0.708333	Y	41	18,23	0.439024	0.269309	INTRON	AH12G02340	-	0.456623	-0.457886	0.582374	-0.584732	ATP-dependent DNA helicase PIF1-like [Arachis duranensis]
Chr12	2795930	G	A	R	26	15,11	0.576923	R	25	13,12	0.52	0.0569231	INTRON	AH12G02340	-	0.456623	-0.457886	0.582374	-0.584732	ATP-dependent DNA helicase PIF1-like [Arachis duranensis]
Chr12	2795971	G	A	R	23	12,11	0.521739	R	19	12,7	0.631579	-0.10984	INTRON	AH12G02340	-	0.456623	-0.457886	0.582374	-0.584732	ATP-dependent DNA helicase PIF1-like [Arachis duranensis]
Chr12	2795990	A	G	R	26	15,11	0.576923	R	18	11,7	0.611111	-0.034188	INTRON	AH12G02340	-	0.456623	-0.457886	0.582374	-0.584732	ATP-dependent DNA helicase PIF1-like [Arachis duranensis]
Chr12	2796001	G	A	R	29	16,13	0.551724	R	20	12,8	0.6	-0.0482759	INTRON	AH12G02340	-	0.456623	-0.457886	0.582374	-0.584732	ATP-dependent DNA helicase PIF1-like [Arachis duranensis]
Chr12	2796035	G	A	R	26	14,12	0.538462	R	22	16,6	0.727273	-0.188811	INTRON	AH12G02340	-	0.456623	-0.457886	0.582374	-0.584732	ATP-dependent DNA helicase PIF1-like [Arachis duranensis]
Chr12	2796090	A	G	R	29	13,16	0.448276	R	22	13,9	0.590909	-0.142633	INTRON	AH12G02340	-	0.456623	-0.457886	0.582374	-0.584732	ATP-dependent DNA helicase PIF1-like [Arachis duranensis]
Chr12	2796101	G	A	R	30	14,16	0.466667	R	23	14,9	0.608696	-0.142029	INTRON	AH12G02340	-	0.456623	-0.457886	0.582374	-0.584732	ATP-dependent DNA helicase PIF1-like [Arachis duranensis]
Chr12	2796205	G	C	S	31	16,15	0.516129	S	22	8,14	0.363636	0.152493	INTRON	AH12G02340	-	0.456623	-0.457886	0.582374	-0.584732	ATP-dependent DNA helicase PIF1-like [Arachis duranensis]
Chr12	2796220	A	C	M	29	15,14	0.517241	M	22	9,13	0.409091	0.10815	INTRON	AH12G02340	-	0.456623	-0.457886	0.582374	-0.584732	ATP-dependent DNA helicase PIF1-like [Arachis duranensis]
Chr12	2796307	T	C	Y	32	18,14	0.5625	Y	29	10,19	0.344828	0.217672	INTRON	AH12G02340	-	0.456623	-0.457886	0.582374	-0.584732	ATP-dependent DNA helicase PIF1-like [Arachis duranensis]
Chr12	2796319	A	T	W	32	18,14	0.5625	W	32	14,18	0.4375	0.125	INTRON	AH12G02340	-	0.456623	-0.457886	0.582374	-0.584732	ATP-dependent DNA helicase PIF1-like [Arachis duranensis]
Chr12	2796326	C	G	S	33	18,15	0.545455	S	35	17,18	0.485714	0.0597403	INTRON	AH12G02340	-	0.456623	-0.457886	0.582374	-0.584732	ATP-dependent DNA helicase PIF1-like [Arachis duranensis]
Chr12	2796399	G	A	R	34	22,12	0.647059	R	31	19,12	0.612903	0.0341556	INTRON	AH12G02340	-	0.456623	-0.457886	0.582374	-0.584732	ATP-dependent DNA helicase PIF1-like [Arachis duranensis]
Chr12	2796437	C	T	Y	29	22,7	0.758621	Y	33	25,8	0.757576	0.00104493	INTRON	AH12G02340	-	0.456623	-0.457886	0.582374	-0.584732	ATP-dependent DNA helicase PIF1-like [Arachis duranensis]
Chr12	2796455	G	C	S	26	20,6	0.769231	S	29	24,5	0.827586	-0.0583554	INTRON	AH12G02340	-	0.456623	-0.457886	0.582374	-0.584732	ATP-dependent DNA helicase PIF1-like [Arachis duranensis]
Chr12	2796464	A	C	M	25	19,6	0.76	M	29	24,5	0.827586	-0.0675862	INTRON	AH12G02340	-	0.456623	-0.457886	0.582374	-0.584732	ATP-dependent DNA helicase PIF1-like [Arachis duranensis]
Chr12	2796686	G	T	K	20	14,6	0.7	K	16	12,4	0.75	-0.05	INTRON	AH12G02340	-	0.456623	-0.457886	0.582374	-0.584732	ATP-dependent DNA helicase PIF1-like [Arachis duranensis]
Chr12	2796707	T	C	Y	22	15,7	0.681818	Y	21	16,5	0.761905	-0.0800866	INTRON	AH12G02340	-	0.456623	-0.457886	0.582374	-0.584732	ATP-dependent DNA helicase PIF1-like [Arachis duranensis]
Chr12	2796751	G	A	R	19	12,7	0.631579	R	27	17,10	0.62963	0.00194932	INTRON	AH12G02340	-	0.456623	-0.457886	0.582374	-0.584732	ATP-dependent DNA helicase PIF1-like [Arachis duranensis]
Chr12	2796780	C	T	Y	18	10,8	0.555556	Y	33	17,16	0.515152	0.040404	INTRON	AH12G02340	-	0.456623	-0.457886	0.582374	-0.584732	ATP-dependent DNA helicase PIF1-like [Arachis duranensis]
Chr12	2796864	T	C	Y	18	11,7	0.611111	Y	34	15,19	0.441176	0.169935	INTRON	AH12G02340	-	0.456623	-0.457886	0.582374	-0.584732	ATP-dependent DNA helicase PIF1-like [Arachis duranensis]
Chr12	2796872	A	G	R	21	13,8	0.619048	R	36	16,20	0.444444	0.174603	INTRON	AH12G02340	-	0.456623	-0.457886	0.582374	-0.584732	ATP-dependent DNA helicase PIF1-like [Arachis duranensis]
Chr12	2796904	C	T	Y	23	14,9	0.608696	Y	40	15,25	0.375	0.233696	INTRON	AH12G02340	-	0.456623	-0.457886	0.582374	-0.584732	ATP-dependent DNA helicase PIF1-like [Arachis duranensis]
Chr12	2796999	G	A	R	27	16,11	0.592593	R	27	12,15	0.444444	0.148148	INTRON	AH12G02340	-	0.456623	-0.457886	0.582374	-0.584732	ATP-dependent DNA helicase PIF1-like [Arachis duranensis]
Chr12	2797024	A	C	M	26	17,9	0.653846	M	27	12,15	0.444444	0.209402	INTRON	AH12G02340	-	0.456623	-0.457886	0.582374	-0.584732	ATP-dependent DNA helicase PIF1-like [Arachis duranensis]
Chr12	2797046	G	A	R	26	17,9	0.653846	R	21	11,10	0.52381	0.130037	INTRON	AH12G02340	-	0.456623	-0.457886	0.582374	-0.584732	ATP-dependent DNA helicase PIF1-like [Arachis duranensis]
Chr12	2797700	G	A	R	22	16,6	0.727273	R	17	13,4	0.764706	-0.0374332	INTRON	AH12G02340	-	0.456623	-0.457886	0.582374	-0.584732	ATP-dependent DNA helicase PIF1-like [Arachis duranensis]
Chr12	2797725	G	A	R	27	20,7	0.740741	R	18	14,4	0.777778	-0.037037	INTRON	AH12G02340	-	0.456623	-0.457886	0.582374	-0.584732	ATP-dependent DNA helicase PIF1-like [Arachis duranensis]
Chr12	2797845	C	T	Y	40	29,11	0.725	Y	20	10,10	0.5	0.225	INTRON	AH12G02340	-	0.456623	-0.457886	0.582374	-0.584732	ATP-dependent DNA helicase PIF1-like [Arachis duranensis]
Chr12	2797883	C	T	Y	42	28,14	0.666667	Y	22	10,12	0.454545	0.212121	INTRON	AH12G02340	-	0.456623	-0.457886	0.582374	-0.584732	ATP-dependent DNA helicase PIF1-like [Arachis duranensis]
Chr12	2797898	T	C	Y	43	30,13	0.697674	Y	22	11,11	0.5	0.197674	INTRON	AH12G02340	-	0.456623	-0.457886	0.582374	-0.584732	ATP-dependent DNA helicase PIF1-like [Arachis duranensis]
Chr12	2797922	G	A	R	43	30,13	0.697674	R	23	11,12	0.478261	0.219414	INTRON	AH12G02340	-	0.456623	-0.457886	0.582374	-0.584732	ATP-dependent DNA helicase PIF1-like [Arachis duranensis]
Chr12	2797947	G	A	R	36	26,10	0.722222	R	18	9,9	0.5	0.222222	INTRON	AH12G02340	-	0.456623	-0.457886	0.582374	-0.584732	ATP-dependent DNA helicase PIF1-like [Arachis duranensis]
Chr12	2798027	A	G	R	29	25,4	0.862069	R	20	13,7	0.65	0.212069	INTRON	AH12G02340	-	0.456623	-0.457886	0.582374	-0.584732	ATP-dependent DNA helicase PIF1-like [Arachis duranensis]
Chr12	2798062	G	A	R	27	22,5	0.814815	R	23	15,8	0.652174	0.162641	INTRON	AH12G02340	-	0.456623	-0.457886	0.582374	-0.584732	ATP-dependent DNA helicase PIF1-like [Arachis duranensis]
Chr12	2798084	G	A	R	28	24,4	0.857143	R	26	18,8	0.692308	0.164835	INTRON	AH12G02340	-	0.456623	-0.457886	0.582374	-0.584732	ATP-dependent DNA helicase PIF1-like [Arachis duranensis]
Chr12	2798093	G	A	R	29	25,4	0.862069	R	26	19,7	0.730769	0.1313	INTRON	AH12G02340	-	0.456623	-0.457886	0.582374	-0.584732	ATP-dependent DNA helicase PIF1-like [Arachis duranensis]
Chr12	2798107	C	T	Y	31	27,4	0.870968	Y	25	20,5	0.8	0.0709677	INTRON	AH12G02340	-	0.456623	-0.457886	0.582374	-0.584732	ATP-dependent DNA helicase PIF1-like [Arachis duranensis]
Chr12	2798328	C	T	Y	28	20,8	0.714286	Y	18	11,7	0.611111	0.103175	INTRON	AH12G02340	-	0.456623	-0.457886	0.582374	-0.584732	ATP-dependent DNA helicase PIF1-like [Arachis duranensis]
Chr12	2798373	G	A	R	24	17,7	0.708333	R	24	13,11	0.541667	0.166667	INTRON	AH12G02340	-	0.456623	-0.457886	0.582374	-0.584732	ATP-dependent DNA helicase PIF1-like [Arachis duranensis]
Chr12	2798442	G	A	R	20	13,7	0.65	R	27	15,12	0.555556	0.0944444	INTRON	AH12G02340	-	0.456623	-0.457886	0.582374	-0.584732	ATP-dependent DNA helicase PIF1-like [Arachis duranensis]
Chr12	2798501	C	T	Y	22	12,10	0.545455	Y	28	16,12	0.571429	-0.025974	INTRON	AH12G02340	-	0.456623	-0.457886	0.582374	-0.584732	ATP-dependent DNA helicase PIF1-like [Arachis duranensis]
Chr12	2798514	G	A	R	25	13,12	0.52	R	28	15,13	0.535714	-0.0157143	INTRON	AH12G02340	-	0.456623	-0.457886	0.582374	-0.584732	ATP-dependent DNA helicase PIF1-like [Arachis duranensis]
Chr12	2798530	A	G	R	28	15,13	0.535714	R	28	15,13	0.535714	0	INTRON	AH12G02340	-	0.456623	-0.457886	0.582374	-0.584732	ATP-dependent DNA helicase PIF1-like [Arachis duranensis]
Chr12	2798564	G	A	R	29	17,12	0.586207	R	31	14,17	0.451613	0.134594	INTRON	AH12G02340	-	0.456623	-0.457886	0.582374	-0.584732	ATP-dependent DNA helicase PIF1-like [Arachis duranensis]
Chr12	2798624	G	A	R	35	20,15	0.571429	R	28	18,10	0.642857	-0.0714286	INTRON	AH12G02340	-	0.456623	-0.457886	0.582374	-0.584732	ATP-dependent DNA helicase PIF1-like [Arachis duranensis]
Chr12	2798640	G	A	R	34	20,14	0.588235	R	30	20,10	0.666667	-0.0784314	INTRON	AH12G02340	-	0.456623	-0.457886	0.582374	-0.584732	ATP-dependent DNA helicase PIF1-like [Arachis duranensis]
Chr12	2798809	C	T	Y	28	26,2	0.928571	Y	17	14,3	0.823529	0.105042	INTRON	AH12G02340	-	0.456623	-0.457886	0.582374	-0.584732	ATP-dependent DNA helicase PIF1-like [Arachis duranensis]
Chr12	2798829	A	G	R	23	23,0	1	A	15	15,0	1	0	INTRON	AH12G02340	-	0.456623	-0.457886	0.582374	-0.584732	ATP-dependent DNA helicase PIF1-like [Arachis duranensis]
Chr12	2799464	A	G	R	16	12,4	0.75	R	14	1,13	0.0714286	0.678571	SYNONYMOUS_CODING	AH12G02340	gcA/gcG	0.456623	-0.457886	0.582374	-0.584732	ATP-dependent DNA helicase PIF1-like [Arachis duranensis]
Chr12	2800052	G	A	R	19	16,3	0.842105	A	16	3,13	0.1875	0.654605	INTRON	AH12G02340	-	0.456637	-0.457899	0.582392	-0.584749	ATP-dependent DNA helicase PIF1-like [Arachis duranensis]
Chr12	2812229	T	G	K	14	11,3	0.785714	G	11	0,11	0	0.785714	DOWNSTREAM	AH12G02340	-	0.456653	-0.457913	0.582412	-0.584767	ATP-dependent DNA helicase PIF1-like [Arachis duranensis]
Chr12	2814022	G	C	S	5	3,2	0.4	G	5	5,0	0	0.4	DOWNSTREAM	AH12G02350	-	0.456653	-0.457913	0.582412	-0.584767	putative disease resistance protein At3g14460 isoform X4 [Arachis ipaensis]
Chr12	2814150	C	G	S	4	3,1	0.25	C	8	8,0	0	0.25	DOWNSTREAM	AH12G02350	-	0.456653	-0.457913	0.582412	-0.584767	putative disease resistance protein At3g14460 isoform X4 [Arachis ipaensis]
Chr12	2814161	A	G	R	4	3,1	0.25	A	8	8,0	0	0.25	DOWNSTREAM	AH12G02350	-	0.456653	-0.457913	0.582412	-0.584767	putative disease resistance protein At3g14460 isoform X4 [Arachis ipaensis]
Chr12	2814332	A	T	A	20	19,1	0.95	W	24	8,16	0.333333	0.616667	DOWNSTREAM	AH12G02350	-	0.456653	-0.457913	0.582412	-0.584767	putative disease resistance protein At3g14460 isoform X4 [Arachis ipaensis]
Chr12	2816492	T	G	K	17	13,4	0.764706	K	15	2,13	0.133333	0.631373	STOP_LOST	AH12G02310	tAa/tCa	0.456653	-0.457913	0.582412	-0.584767	putative disease resistance protein At3g14460 isoform X4 [Arachis ipaensis]
Chr12	2817269	C	G	S	16	13,3	0.8125	S	14	3,11	0.214286	0.598214	INTRON	AH12G02350	-	0.456653	-0.457913	0.582412	-0.584767	putative disease resistance protein At3g14460 isoform X4 [Arachis ipaensis]
Chr12	2820701	G	A	G	23	23,0	1	R	12	11,1	0.916667	0.0833333	NON_SYNONYMOUS_CODING	RPPL1	aGg/aAg	0.456665	-0.457925	0.582427	-0.584779	putative disease resistance protein At3g14460 isoform X5 [Arachis ipaensis]
Chr12	2820718	A	C	A	24	24,0	1	M	13	11,2	0.846154	0.153846	NON_SYNONYMOUS_CODING	RPPL1	Atc/Ctc	0.456665	-0.457925	0.582427	-0.584779	putative disease resistance protein At3g14460 isoform X5 [Arachis ipaensis]
Chr12	2820776	A	G	A	28	28,0	1	R	15	12,3	0.8	0.2	NON_SYNONYMOUS_CODING	RPPL1	gAa/gGa	0.456665	-0.457925	0.582427	-0.584779	putative disease resistance protein At3g14460 isoform X5 [Arachis ipaensis]
Chr12	2820802	A	C	A	27	27,0	1	M	16	12,4	0.75	0.25	NON_SYNONYMOUS_CODING	RPPL1	Att/Ctt	0.456665	-0.457925	0.582427	-0.584779	putative disease resistance protein At3g14460 isoform X5 [Arachis ipaensis]
Chr12	2820833	G	C	G	28	28,0	1	S	15	11,4	0.733333	0.266667	NON_SYNONYMOUS_CODING	RPPL1	gGt/gCt	0.456665	-0.457925	0.582427	-0.584779	putative disease resistance protein At3g14460 isoform X5 [Arachis ipaensis]
Chr12	2820846	T	A	T	26	26,0	1	W	14	11,3	0.785714	0.214286	NON_SYNONYMOUS_CODING	RPPL1	agT/agA	0.456665	-0.457925	0.582427	-0.584779	putative disease resistance protein At3g14460 isoform X5 [Arachis ipaensis]
Chr12	2820944	G	A	G	22	22,0	1	R	11	5,6	0.454545	0.545455	NON_SYNONYMOUS_CODING	RPPL1	cGg/cAg	0.456665	-0.457925	0.582427	-0.584779	putative disease resistance protein At3g14460 isoform X5 [Arachis ipaensis]
Chr12	2822450	A	C	M	23	20,3	0.869565	M	23	4,19	0.173913	0.695652	NON_SYNONYMOUS_CODING	RPPL1	gAt/gCt	0.456665	-0.457925	0.582427	-0.584779	putative disease resistance protein At3g14460 isoform X5 [Arachis ipaensis]
Chr12	2822465	A	G	R	21	18,3	0.857143	R	22	5,17	0.227273	0.62987	NON_SYNONYMOUS_CODING	RPPL1	cAt/cGt	0.456665	-0.457925	0.582427	-0.584779	putative disease resistance protein At3g14460 isoform X5 [Arachis ipaensis]
Chr12	2823195	T	C	T	19	19,0	1	Y	6	2,4	0.333333	0.666667	NON_SYNONYMOUS_CODING	AH12G02350	tAt/tGt	0.456665	-0.457925	0.582427	-0.584779	putative disease resistance protein At3g14460 isoform X4 [Arachis ipaensis]
Chr12	2823222	G	A	G	20	20,0	1	R	7	2,5	0.285714	0.714286	NON_SYNONYMOUS_CODING	AH12G02350	gCa/gTa	0.456665	-0.457925	0.582427	-0.584779	putative disease resistance protein At3g14460 isoform X4 [Arachis ipaensis]
Chr12	2823262	G	C	G	26	26,0	1	S	5	1,4	0.2	0.8	NON_SYNONYMOUS_CODING	RPPL1	Gaa/Caa	0.456665	-0.457925	0.582427	-0.584779	putative disease resistance protein At3g14460 isoform X5 [Arachis ipaensis]
Chr12	2823268	C	A	C	24	24,0	1	M	6	1,5	0.166667	0.833333	NON_SYNONYMOUS_CODING	RPPL1	Ctg/Atg	0.456665	-0.457925	0.582427	-0.584779	putative disease resistance protein At3g14460 isoform X5 [Arachis ipaensis]
Chr12	2834780	T	G	T	15	15,0	1	K	6	2,4	0.333333	0.666667	INTERGENIC	-	-	0.456675	-0.457934	0.582438	-0.584791	-
Chr12	2835068	A	G	A	12	12,0	1	R	5	2,3	0.4	0.6	INTERGENIC	-	-	0.456675	-0.457934	0.582438	-0.584791	-
Chr12	2835151	A	G	R	14	13,1	0.928571	R	7	1,6	0.142857	0.785714	INTERGENIC	-	-	0.456675	-0.457934	0.582438	-0.584791	-
Chr12	2845356	C	A	M	19	14,5	0.736842	M	19	4,15	0.210526	0.526316	NON_SYNONYMOUS_CODING	RPPL1	Ctt/Att	0.456684	-0.457942	0.582449	-0.5848	putative disease resistance protein At3g14460 [Arachis ipaensis]
Chr12	2845466	G	A	G	25	24,1	0.96	R	18	16,2	0.888889	0.0711111	SYNONYMOUS_CODING	RPPL1	gaG/gaA	0.456684	-0.457942	0.582449	-0.5848	putative disease resistance protein At3g14460 [Arachis ipaensis]
Chr12	2845498	G	A	R	27	25,2	0.925926	G	25	23,2	0.92	0.00592593	NON_SYNONYMOUS_CODING	RPPL1	cGc/cAc	0.456684	-0.457942	0.582449	-0.5848	putative disease resistance protein At3g14460 [Arachis ipaensis]
Chr12	2845513	A	G	R	26	24,2	0.923077	A	25	24,1	0.96	-0.0369231	NON_SYNONYMOUS_CODING	RPPL1	aAg/aGg	0.456684	-0.457942	0.582449	-0.5848	putative disease resistance protein At3g14460 [Arachis ipaensis]
Chr12	2845530	T	C	Y	27	25,2	0.925926	T	25	24,1	0.96	-0.0340741	NON_SYNONYMOUS_CODING	RPPL1	Tat/Cat	0.456684	-0.457942	0.582449	-0.5848	putative disease resistance protein At3g14460 [Arachis ipaensis]
Chr12	2845550	A	G	R	28	26,2	0.928571	A	23	22,1	0.956522	-0.0279503	SYNONYMOUS_CODING	RPPL1	gcA/gcG	0.456684	-0.457942	0.582449	-0.5848	putative disease resistance protein At3g14460 [Arachis ipaensis]
Chr12	2846115	C	A	C	20	19,1	0.95	M	10	2,8	0.2	0.75	INTRON	RPPL1	-	0.456684	-0.457942	0.582449	-0.5848	putative disease resistance protein At3g14460 [Arachis ipaensis]
Chr12	2846369	T	G	T	7	7,0	1	K	10	3,7	0.3	0.7	INTRON	RPPL1	-	0.456684	-0.457942	0.582449	-0.5848	putative disease resistance protein At3g14460 [Arachis ipaensis]
Chr12	2846684	G	T	G	22	22,0	1	K	18	10,8	0.555556	0.444444	NON_SYNONYMOUS_CODING	RPPL1	agG/agT	0.456684	-0.457942	0.582449	-0.5848	putative disease resistance protein At3g14460 [Arachis ipaensis]
Chr12	2846808	A	G	A	17	17,0	1	R	25	13,12	0.52	0.48	NON_SYNONYMOUS_CODING	RPPL1	Aga/Gga	0.456684	-0.457942	0.582449	-0.5848	putative disease resistance protein At3g14460 [Arachis ipaensis]
Chr12	2846850	T	A	T	15	15,0	1	W	26	15,11	0.576923	0.423077	NON_SYNONYMOUS_CODING	RPPL1	Tcc/Acc	0.456684	-0.457942	0.582449	-0.5848	putative disease resistance protein At3g14460 [Arachis ipaensis]
Chr12	2846856	C	G	C	16	16,0	1	S	25	14,11	0.56	0.44	NON_SYNONYMOUS_CODING	RPPL1	Caa/Gaa	0.456684	-0.457942	0.582449	-0.5848	putative disease resistance protein At3g14460 [Arachis ipaensis]
Chr12	2846927	A	G	A	10	10,0	1	R	16	13,3	0.8125	0.1875	SYNONYMOUS_CODING	RPPL1	ccA/ccG	0.456684	-0.457942	0.582449	-0.5848	putative disease resistance protein At3g14460 [Arachis ipaensis]
Chr12	2846949	A	G	A	11	11,0	1	R	15	12,3	0.8	0.2	NON_SYNONYMOUS_CODING	RPPL1	Aaa/Gaa	0.456684	-0.457942	0.582449	-0.5848	putative disease resistance protein At3g14460 [Arachis ipaensis]
Chr12	2847652	G	T	G	15	14,1	0.933333	K	6	2,4	0.333333	0.6	NON_SYNONYMOUS_CODING	RPPL1	cGc/cTc	0.456684	-0.457942	0.582449	-0.5848	putative disease resistance protein At3g14460 [Arachis ipaensis]
Chr12	2865515	A	T	A	20	19,1	0.95	W	20	6,14	0.3	0.65	SYNONYMOUS_CODING	RPPL1	atA/atT	0.456704	-0.457961	0.582471	-0.584825	putative disease resistance protein At3g14460 isoform X1 [Arachis ipaensis]
Chr12	2866827	A	G	A	21	21,0	1	R	4	1,3	0.25	0.75	NON_SYNONYMOUS_CODING	RPPL1	Aag/Gag	0.456704	-0.457961	0.582471	-0.584825	putative disease resistance protein At3g14460 isoform X1 [Arachis ipaensis]
Chr12	2867664	G	C	G	18	17,1	0.944444	C	19	1,18	0.0526316	0.891813	NON_SYNONYMOUS_CODING	RPPL1	Gac/Cac	0.456704	-0.457961	0.582471	-0.584825	putative disease resistance protein At3g14460 isoform X1 [Arachis ipaensis]
Chr12	2868121	C	G	S	25	21,4	0.84	S	17	2,15	0.117647	0.722353	NON_SYNONYMOUS_CODING	RPPL1	cCc/cGc	0.456704	-0.457961	0.582471	-0.584825	putative disease resistance protein At3g14460 isoform X1 [Arachis ipaensis]
Chr12	2868129	C	G	S	27	22,5	0.814815	S	17	3,14	0.176471	0.638344	NON_SYNONYMOUS_CODING	RPPL1	Caa/Gaa	0.456704	-0.457961	0.582471	-0.584825	putative disease resistance protein At3g14460 isoform X1 [Arachis ipaensis]
Chr12	2877064	T	C	Y	25	23,2	0.92	Y	12	2,10	0.166667	0.753333	INTRON	RPPL1	-	0.456714	-0.45797	0.582481	-0.584836	putative disease resistance protein At3g14460 [Arachis ipaensis]
Chr12	2877076	G	A	G	27	26,1	0.962963	R	13	2,11	0.153846	0.809117	INTRON	RPPL1	-	0.456714	-0.45797	0.582481	-0.584836	putative disease resistance protein At3g14460 [Arachis ipaensis]
Chr12	2877101	T	C	T	25	24,1	0.96	Y	12	2,10	0.166667	0.793333	INTRON	RPPL1	-	0.456714	-0.45797	0.582481	-0.584836	putative disease resistance protein At3g14460 [Arachis ipaensis]
Chr12	2877110	C	G	C	25	24,1	0.96	S	10	1,9	0.1	0.86	INTRON	RPPL1	-	0.456714	-0.45797	0.582481	-0.584836	putative disease resistance protein At3g14460 [Arachis ipaensis]
Chr12	2877130	T	A	T	22	21,1	0.954545	W	11	1,10	0.0909091	0.863636	INTRON	RPPL1	-	0.456714	-0.45797	0.582481	-0.584836	putative disease resistance protein At3g14460 [Arachis ipaensis]
Chr12	2877142	G	A	G	23	22,1	0.956522	R	11	1,10	0.0909091	0.865613	INTRON	RPPL1	-	0.456714	-0.45797	0.582481	-0.584836	putative disease resistance protein At3g14460 [Arachis ipaensis]
Chr12	2879437	C	T	Y	11	10,1	0.909091	Y	9	6,3	0.666667	0.242424	SYNONYMOUS_CODING	RPPL1	tcC/tcT	0.456714	-0.45797	0.582481	-0.584836	putative disease resistance protein At3g14460 [Arachis ipaensis]
Chr12	2885253	G	A	R	23	20,3	0.869565	R	20	3,17	0.15	0.719565	UPSTREAM	AH12G02460	-	0.456722	-0.457977	0.58249	-0.584846	hypothetical protein PHAVU_010G103100g [Phaseolus vulgaris]
Chr12	2885962	A	G	R	16	13,3	0.8125	R	15	2,13	0.133333	0.679167	UPSTREAM	AH12G02460	-	0.456722	-0.457977	0.58249	-0.584846	hypothetical protein PHAVU_010G103100g [Phaseolus vulgaris]
Chr12	2910621	A	G	R	23	21,2	0.913043	R	9	4,5	0.444444	0.468599	DOWNSTREAM	RVE5	-	0.456751	-0.458004	0.582522	-0.58488	protein REVEILLE 5 isoform X1 [Arachis ipaensis]
Chr12	2919088	C	T	Y	25	21,4	0.84	Y	17	5,12	0.294118	0.545882	DOWNSTREAM	AH12G02500	-	0.456751	-0.458004	0.582522	-0.58488	uncharacterized protein At1g01500 [Arachis ipaensis]
Chr12	2926831	G	A	R	22	14,8	0.636364	R	13	3,10	0.230769	0.405594	UPSTREAM	AH12G02500	-	0.456759	-0.458011	0.582532	-0.584889	uncharacterized protein At1g01500 [Arachis ipaensis]
Chr12	2950776	T	A	W	17	15,2	0.882353	W	10	3,7	0.3	0.582353	DOWNSTREAM	ACS1	-	0.456781	-0.458031	0.582557	-0.584916	1-aminocyclopropane-1-carboxylate synthase [Arachis ipaensis]
Chr12	2952570	C	T	Y	24	21,3	0.875	Y	18	3,15	0.166667	0.708333	NON_SYNONYMOUS_CODING	ACS1	Gga/Aga	0.456781	-0.458031	0.582557	-0.584916	1-aminocyclopropane-1-carboxylate synthase [Arachis ipaensis]
Chr12	2953523	G	A	R	20	15,5	0.75	R	20	2,18	0.1	0.65	INTRON	ACS1	-	0.456781	-0.458031	0.582557	-0.584916	1-aminocyclopropane-1-carboxylate synthase [Arachis ipaensis]
Chr12	2953543	C	T	Y	19	16,3	0.842105	Y	22	2,20	0.0909091	0.751196	INTRON	ACS1	-	0.456781	-0.458031	0.582557	-0.584916	1-aminocyclopropane-1-carboxylate synthase [Arachis ipaensis]
Chr12	2958500	G	A	G	19	18,1	0.947368	R	15	2,13	0.133333	0.814035	UPSTREAM	ACS1	-	0.456781	-0.458031	0.582557	-0.584916	1-aminocyclopropane-1-carboxylate synthase [Arachis ipaensis]
Chr12	2965378	G	A	G	19	17,2	0.894737	R	22	2,20	0.0909091	0.803828	DOWNSTREAM	AH12G02530	-	0.456789	-0.458039	0.582567	-0.584926	uncharacterized protein LOC107622363 [Arachis ipaensis]
Chr12	2967523	C	T	Y	21	15,6	0.714286	Y	24	5,19	0.208333	0.505952	DOWNSTREAM	AH12G02530	-	0.456789	-0.458039	0.582567	-0.584926	uncharacterized protein LOC107622363 [Arachis ipaensis]
Chr12	2973903	C	T	Y	22	19,3	0.863636	Y	11	4,7	0.363636	0.5	UPSTREAM	AH12G02530	-	0.456798	-0.458046	0.582576	-0.584937	uncharacterized protein LOC107622363 [Arachis ipaensis]
Chr12	2979643	A	T	W	22	19,3	0.863636	W	9	8,1	0.888889	-0.0252525	INTERGENIC	-	-	0.456798	-0.458046	0.582576	-0.584937	-
Chr12	2979662	T	C	Y	20	17,3	0.85	T	9	9,0	1	-0.15	INTERGENIC	-	-	0.456798	-0.458046	0.582576	-0.584937	-
Chr12	2980097	G	A	R	24	18,6	0.75	R	17	2,15	0.117647	0.632353	INTERGENIC	-	-	0.456807	-0.458055	0.582587	-0.584948	-
Chr12	2988855	T	C	T	20	19,1	0.95	Y	15	1,14	0.0666667	0.883333	INTERGENIC	-	-	0.456807	-0.458055	0.582587	-0.584948	-
Chr12	2996959	A	C	M	22	19,3	0.863636	C	15	0,15	0	0.863636	UPSTREAM	WRKY22	-	0.456814	-0.458062	0.582596	-0.584958	WRKY transcription factor 22 [Arachis ipaensis]
Chr12	3008829	G	A	G	22	21,1	0.954545	R	16	2,14	0.125	0.829545	INTRON	KPHMT2	-	0.456822	-0.458069	0.582606	-0.584969	3-methyl-2-oxobutanoate hydroxymethyltransferase 1, mitochondrial [Arachis ipaensis]
Chr12	3009501	G	A	R	24	22,2	0.916667	R	14	5,9	0.357143	0.559524	UTR_5_PRIME	KPHMT2	-	0.456822	-0.458069	0.582606	-0.584969	3-methyl-2-oxobutanoate hydroxymethyltransferase 1, mitochondrial [Arachis ipaensis]
Chr12	3009884	A	G	A	8	8,0	1	G	19	1,18	0.0526316	0.947368	UPSTREAM	KPHMT2	-	0.456822	-0.458069	0.582606	-0.584969	3-methyl-2-oxobutanoate hydroxymethyltransferase 1, mitochondrial [Arachis ipaensis]
Chr12	3027368	C	A	M	17	6,11	0.647059	C	37	35,2	0.0540541	0.593005	SYNONYMOUS_CODING	RPPL1	gcG/gcT	0.456841	-0.458088	0.582629	-0.584994	putative disease resistance RPP13-like protein 1 [Arachis ipaensis]
Chr12	3029120	C	A	M	29	22,7	0.758621	M	54	24,30	0.444444	0.314176	DOWNSTREAM	RPPL1	-	0.456841	-0.458088	0.582629	-0.584994	putative disease resistance RPP13-like protein 1 [Arachis ipaensis]
Chr12	3034293	A	C	M	27	22,5	0.814815	M	28	15,13	0.535714	0.279101	UPSTREAM	RPPL1	-	0.456851	-0.458099	0.582642	-0.585007	putative disease resistance RPP13-like protein 1 [Arachis ipaensis]
Chr12	3034330	A	G	R	26	22,4	0.846154	R	22	14,8	0.636364	0.20979	UPSTREAM	RPPL1	-	0.456851	-0.458099	0.582642	-0.585007	putative disease resistance RPP13-like protein 1 [Arachis ipaensis]
Chr12	3034388	C	T	C	22	21,1	0.954545	Y	16	12,4	0.75	0.204545	UPSTREAM	RPPL1	-	0.456851	-0.458099	0.582642	-0.585007	putative disease resistance RPP13-like protein 1 [Arachis ipaensis]
Chr12	3034411	A	G	A	21	20,1	0.952381	R	13	9,4	0.692308	0.260073	UPSTREAM	RPPL1	-	0.456851	-0.458099	0.582642	-0.585007	putative disease resistance RPP13-like protein 1 [Arachis ipaensis]
Chr12	3034418	A	G	A	19	19,0	1	R	12	9,3	0.75	0.25	UPSTREAM	RPPL1	-	0.456851	-0.458099	0.582642	-0.585007	putative disease resistance RPP13-like protein 1 [Arachis ipaensis]
Chr12	3034441	G	A	G	17	17,0	1	R	9	8,1	0.888889	0.111111	UPSTREAM	RPPL1	-	0.456851	-0.458099	0.582642	-0.585007	putative disease resistance RPP13-like protein 1 [Arachis ipaensis]
Chr12	3034678	G	C	G	15	15,0	1	S	12	11,1	0.916667	0.0833333	UPSTREAM	RPPL1	-	0.456851	-0.458099	0.582642	-0.585007	putative disease resistance RPP13-like protein 1 [Arachis ipaensis]
Chr12	3034688	T	C	T	17	17,0	1	Y	13	12,1	0.923077	0.0769231	UPSTREAM	RPPL1	-	0.456851	-0.458099	0.582642	-0.585007	putative disease resistance RPP13-like protein 1 [Arachis ipaensis]
Chr12	3034717	T	C	T	19	19,0	1	Y	13	11,2	0.846154	0.153846	UPSTREAM	RPPL1	-	0.456851	-0.458099	0.582642	-0.585007	putative disease resistance RPP13-like protein 1 [Arachis ipaensis]
Chr12	3034773	A	C	A	19	19,0	1	M	19	11,8	0.578947	0.421053	UPSTREAM	RPPL1	-	0.456851	-0.458099	0.582642	-0.585007	putative disease resistance RPP13-like protein 1 [Arachis ipaensis]
Chr12	3034784	A	G	A	18	18,0	1	R	23	14,9	0.608696	0.391304	UPSTREAM	RPPL1	-	0.456851	-0.458099	0.582642	-0.585007	putative disease resistance RPP13-like protein 1 [Arachis ipaensis]
Chr12	3034934	C	T	C	19	19,0	1	Y	26	15,11	0.576923	0.423077	UPSTREAM	DECOY	-	0.456851	-0.458099	0.582642	-0.585007	39S ribosomal protein L46, mitochondrial [Arachis ipaensis]
Chr12	3034983	G	A	G	24	24,0	1	R	25	15,10	0.6	0.4	UPSTREAM	DECOY	-	0.456851	-0.458099	0.582642	-0.585007	39S ribosomal protein L46, mitochondrial [Arachis ipaensis]
Chr12	3034995	T	C	T	26	25,1	0.961538	Y	25	16,9	0.64	0.321538	UPSTREAM	DECOY	-	0.456851	-0.458099	0.582642	-0.585007	39S ribosomal protein L46, mitochondrial [Arachis ipaensis]
Chr12	3035062	T	C	T	29	28,1	0.965517	Y	20	15,5	0.75	0.215517	UPSTREAM	DECOY	-	0.456851	-0.458099	0.582642	-0.585007	39S ribosomal protein L46, mitochondrial [Arachis ipaensis]
Chr12	3035084	G	T	G	29	28,1	0.965517	K	20	15,5	0.75	0.215517	UPSTREAM	DECOY	-	0.456851	-0.458099	0.582642	-0.585007	39S ribosomal protein L46, mitochondrial [Arachis ipaensis]
Chr12	3035091	T	C	T	28	27,1	0.964286	Y	20	16,4	0.8	0.164286	UPSTREAM	DECOY	-	0.456851	-0.458099	0.582642	-0.585007	39S ribosomal protein L46, mitochondrial [Arachis ipaensis]
Chr12	3035131	A	G	A	24	23,1	0.958333	R	20	17,3	0.85	0.108333	UPSTREAM	DECOY	-	0.456851	-0.458099	0.582642	-0.585007	39S ribosomal protein L46, mitochondrial [Arachis ipaensis]
Chr12	3035137	C	T	C	23	22,1	0.956522	Y	21	18,3	0.857143	0.0993789	UPSTREAM	DECOY	-	0.456851	-0.458099	0.582642	-0.585007	39S ribosomal protein L46, mitochondrial [Arachis ipaensis]
Chr12	3035546	A	G	A	17	16,1	0.941176	R	15	13,2	0.866667	0.0745098	UPSTREAM	DECOY	-	0.456851	-0.458099	0.582642	-0.585007	39S ribosomal protein L46, mitochondrial [Arachis ipaensis]
Chr12	3035557	T	C	T	17	16,1	0.941176	Y	16	14,2	0.875	0.0661765	UPSTREAM	DECOY	-	0.456851	-0.458099	0.582642	-0.585007	39S ribosomal protein L46, mitochondrial [Arachis ipaensis]
Chr12	3041549	G	T	K	21	18,3	0.857143	K	11	1,10	0.0909091	0.766234	UPSTREAM	LEA14	-	0.456865	-0.458113	0.582661	-0.585024	desiccation protectant protein Lea14 homolog [Arachis ipaensis]
Chr12	3051113	C	T	Y	18	15,3	0.833333	Y	15	3,12	0.2	0.633333	DOWNSTREAM	AH12G02630	-	0.456878	-0.458127	0.582678	-0.585041	uncharacterized protein LOC107628113 [Arachis ipaensis]
Chr12	3055033	T	C	Y	22	15,7	0.681818	Y	6	1,5	0.166667	0.515152	UPSTREAM	ATL68	-	0.456878	-0.458127	0.582678	-0.585041	RING-H2 finger protein ATL67, partial [Arachis duranensis]
Chr12	3056941	A	G	A	16	15,1	0.9375	R	17	5,12	0.294118	0.643382	UPSTREAM	ATL68	-	0.456878	-0.458127	0.582678	-0.585041	RING-H2 finger protein ATL67, partial [Arachis duranensis]
Chr12	3057344	C	A	M	17	15,2	0.882353	M	12	2,10	0.166667	0.715686	UPSTREAM	ATL68	-	0.456878	-0.458127	0.582678	-0.585041	RING-H2 finger protein ATL67, partial [Arachis duranensis]
Chr12	3062821	C	T	Y	28	24,4	0.857143	Y	13	4,9	0.307692	0.549451	DOWNSTREAM	ATL68	-	0.456889	-0.458138	0.582693	-0.585057	RING-H2 finger protein ATL67, partial [Arachis duranensis]
Chr12	3062827	C	T	Y	24	21,3	0.875	Y	13	4,9	0.307692	0.567308	DOWNSTREAM	ATL68	-	0.456889	-0.458138	0.582693	-0.585057	RING-H2 finger protein ATL67, partial [Arachis duranensis]
Chr12	3067519	T	C	Y	26	21,5	0.807692	Y	12	2,10	0.166667	0.641026	NON_SYNONYMOUS_CODING	RTNLB1	tTg/tCg	0.456889	-0.458138	0.582693	-0.585057	reticulon-like protein B1 [Arachis ipaensis]
Chr12	3070532	G	A	R	22	2,20	0.909091	R	7	5,2	0.285714	0.623377	DOWNSTREAM	GC3	-	0.456899	-0.458148	0.582707	-0.585071	golgin candidate 3 isoform X1 [Arachis duranensis]
Chr12	3100498	T	C	Y	20	18,2	0.9	Y	13	1,12	0.0769231	0.823077	UPSTREAM	SUFE1	-	0.456926	-0.458176	0.582745	-0.585108	sufE-like protein 1, chloroplastic/mitochondrial [Arachis ipaensis]
Chr12	3103868	C	T	Y	16	13,3	0.8125	Y	21	4,17	0.190476	0.622024	INTRON	BIN4	-	0.456926	-0.458176	0.582745	-0.585108	DNA-binding protein BIN4 [Arachis ipaensis]
Chr12	3103889	T	C	Y	18	16,2	0.888889	Y	20	3,17	0.15	0.738889	INTRON	BIN4	-	0.456926	-0.458176	0.582745	-0.585108	DNA-binding protein BIN4 [Arachis ipaensis]
Chr12	3113281	C	T	Y	27	23,4	0.851852	Y	11	1,10	0.0909091	0.760943	DOWNSTREAM	BIN4	-	0.456935	-0.458186	0.582758	-0.585122	DNA-binding protein BIN4 [Arachis ipaensis]
Chr12	3115279	A	T	W	21	19,2	0.904762	T	8	0,8	0	0.904762	UPSTREAM	ABIL1	-	0.456935	-0.458186	0.582758	-0.585122	protein ABIL1 [Arachis ipaensis]
Chr12	3115407	A	G	A	23	22,1	0.956522	R	10	2,8	0.2	0.756522	UPSTREAM	ABIL1	-	0.456935	-0.458186	0.582758	-0.585122	protein ABIL1 [Arachis ipaensis]
Chr12	3129668	T	G	K	17	15,2	0.882353	K	25	3,22	0.12	0.762353	INTRON	CHIB1	-	0.456944	-0.458196	0.58277	-0.585134	basic endochitinase-like [Arachis ipaensis]
Chr12	3140048	C	T	C	29	29,0	1	T	12	0,12	0	1	DOWNSTREAM	AH12G02750	-	0.456963	-0.458215	0.582794	-0.585159	DNA (cytosine-5)-methyltransferase 1 [Arachis ipaensis]
Chr12	3141976	T	C	Y	16	13,3	0.8125	Y	9	3,6	0.333333	0.479167	DOWNSTREAM	AH12G02750	-	0.456963	-0.458215	0.582794	-0.585159	DNA (cytosine-5)-methyltransferase 1 [Arachis ipaensis]
Chr12	3151853	G	T	G	18	17,1	0.944444	K	15	2,13	0.133333	0.811111	INTRON	AH12G02770	-	0.456971	-0.458224	0.582806	-0.585171	putative disease resistance protein At3g14460 [Arachis ipaensis]
Chr12	3154075	C	G	S	16	2,14	0.875	S	9	7,2	0.222222	0.652778	UPSTREAM	AH12G02770	-	0.456971	-0.458224	0.582806	-0.585171	putative disease resistance protein At3g14460 [Arachis ipaensis]
Chr12	3154142	T	C	T	7	7,0	1	Y	5	2,3	0.4	0.6	UPSTREAM	AH12G02770	-	0.456971	-0.458224	0.582806	-0.585171	putative disease resistance protein At3g14460 [Arachis ipaensis]
Chr12	3154202	G	C	G	9	9,0	1	S	5	4,1	0.8	0.2	UPSTREAM	AH12G02770	-	0.456971	-0.458224	0.582806	-0.585171	putative disease resistance protein At3g14460 [Arachis ipaensis]
Chr12	3248784	G	A	R	9	8,1	0.888889	R	5	2,3	0.4	0.488889	INTERGENIC	-	-	0.457037	-0.458295	0.58289	-0.585251	-
Chr12	3249680	G	A	G	17	17,0	1	R	19	3,16	0.157895	0.842105	INTERGENIC	-	-	0.457037	-0.458295	0.58289	-0.585251	-
Chr12	3252954	A	G	A	19	19,0	1	R	18	3,15	0.166667	0.833333	INTERGENIC	-	-	0.457043	-0.458302	0.582898	-0.585257	-
Chr12	3260683	A	G	R	22	16,6	0.727273	R	20	3,17	0.15	0.577273	INTERGENIC	-	-	0.457049	-0.458308	0.582906	-0.585263	-
Chr12	3262493	T	A	W	21	17,4	0.809524	A	8	0,8	0	0.809524	INTERGENIC	-	-	0.457049	-0.458308	0.582906	-0.585263	-
Chr12	3265598	C	T	Y	27	25,2	0.925926	Y	17	2,15	0.117647	0.808279	INTERGENIC	-	-	0.457049	-0.458308	0.582906	-0.585263	-
Chr12	3265811	C	T	C	19	19,0	1	T	12	0,12	0	1	INTERGENIC	-	-	0.457049	-0.458308	0.582906	-0.585263	-
Chr12	3273924	A	T	W	18	16,2	0.888889	W	16	3,13	0.1875	0.701389	UPSTREAM	RPPL1	-	0.457055	-0.458315	0.582914	-0.58527	putative disease resistance protein At3g14460 isoform X1 [Arachis ipaensis]
Chr12	3274088	C	T	Y	22	13,9	0.590909	Y	10	1,9	0.1	0.490909	UPSTREAM	RPPL1	-	0.457055	-0.458315	0.582914	-0.58527	putative disease resistance protein At3g14460 isoform X1 [Arachis ipaensis]
Chr12	3276160	G	A	R	22	20,2	0.909091	R	15	4,11	0.266667	0.642424	SYNONYMOUS_CODING	RPPL1	gaG/gaA	0.457055	-0.458315	0.582914	-0.58527	putative disease resistance protein At3g14460 isoform X1 [Arachis ipaensis]
Chr12	3276203	T	C	T	22	21,1	0.954545	Y	16	6,10	0.375	0.579545	SYNONYMOUS_CODING	RPPL1	Ttg/Ctg	0.457055	-0.458315	0.582914	-0.58527	putative disease resistance protein At3g14460 isoform X1 [Arachis ipaensis]
Chr12	3276550	G	C	G	16	15,1	0.9375	S	21	3,18	0.142857	0.794643	NON_SYNONYMOUS_CODING	RPPL1	tgG/tgC	0.457055	-0.458315	0.582914	-0.58527	putative disease resistance protein At3g14460 isoform X1 [Arachis ipaensis]
Chr12	3287154	C	T	Y	17	14,3	0.823529	Y	14	2,12	0.142857	0.680672	UPSTREAM	NRAMP2	-	0.457062	-0.458322	0.582924	-0.585277	metal transporter Nramp2-like [Arachis duranensis]
Chr12	3296303	A	G	A	22	20,2	0.909091	G	9	0,9	0	0.909091	UPSTREAM	AH12G02900	-	0.457069	-0.45833	0.582933	-0.585285	pentatricopeptide repeat-containing protein At1g69290 isoform X1 [Arachis ipaensis]
Chr12	3312964	T	C	Y	34	29,5	0.852941	Y	13	4,9	0.307692	0.545249	DOWNSTREAM	AH12G02930	-	0.45708	-0.458343	0.58295	-0.585297	cytochrome b561 and DOMON domain-containing protein At3g07570 isoform X1 [Arachis ipaensis]
Chr12	3319030	A	G	R	23	18,5	0.782609	R	10	2,8	0.2	0.582609	INTRON	AH12G02930	-	0.45708	-0.458343	0.58295	-0.585297	cytochrome b561 and DOMON domain-containing protein At3g07570 isoform X1 [Arachis ipaensis]
Chr12	3319138	A	G	R	22	16,6	0.727273	R	13	4,9	0.307692	0.41958	INTRON	AH12G02930	-	0.45708	-0.458343	0.58295	-0.585297	cytochrome b561 and DOMON domain-containing protein At3g07570 isoform X1 [Arachis ipaensis]
Chr12	3321831	T	A	T	14	13,1	0.928571	W	11	1,10	0.0909091	0.837662	INTRON	AH12G02930	-	0.457085	-0.458349	0.582959	-0.585303	cytochrome b561 and DOMON domain-containing protein At3g07570 isoform X1 [Arachis ipaensis]
Chr12	3330510	C	T	Y	25	21,4	0.84	T	16	0,16	0	0.84	INTRON	AH12G02930	-	0.457091	-0.458355	0.582968	-0.585309	cytochrome b561 and DOMON domain-containing protein At3g07570 isoform X1 [Arachis ipaensis]
Chr12	3333880	G	T	K	29	5,24	0.827586	K	10	5,5	0.5	0.327586	DOWNSTREAM	AH12G02940	-	0.457091	-0.458355	0.582968	-0.585309	uncharacterized protein LOC107628118 [Arachis ipaensis]
Chr12	3335397	A	T	W	13	9,4	0.692308	W	11	2,9	0.181818	0.51049	INTRON	AH12G02940	-	0.457091	-0.458355	0.582968	-0.585309	uncharacterized protein LOC107628118 [Arachis ipaensis]
Chr12	3338261	A	G	R	28	24,4	0.857143	R	22	7,15	0.318182	0.538961	INTRON	AH12G02950	-	0.457091	-0.458355	0.582968	-0.585309	uncharacterized protein LOC107626593 [Arachis ipaensis]
Chr12	3346034	G	A	G	39	36,3	0.923077	R	18	2,16	0.111111	0.811966	INTRON	AH12G02960	-	0.457096	-0.458361	0.582977	-0.585315	TMV resistance protein N isoform X1 [Arachis ipaensis]
Chr12	3347238	C	A	C	17	17,0	1	M	7	4,3	0.571429	0.428571	NON_SYNONYMOUS_CODING	AH12G02960	Cgt/Agt	0.457096	-0.458361	0.582977	-0.585315	TMV resistance protein N isoform X1 [Arachis ipaensis]
Chr12	3347384	T	A	T	27	25,2	0.925926	W	8	4,4	0.5	0.425926	NON_SYNONYMOUS_CODING	AH12G02960	ttT/ttA	0.457096	-0.458361	0.582977	-0.585315	TMV resistance protein N isoform X1 [Arachis ipaensis]
Chr12	3348195	C	G	C	5	5,0	1	S	10	1,9	0.1	0.9	NON_SYNONYMOUS_CODING	AH12G02960	Cat/Gat	0.457096	-0.458361	0.582977	-0.585315	TMV resistance protein N isoform X1 [Arachis ipaensis]
Chr12	3348992	A	G	R	11	10,1	0.909091	R	18	2,16	0.111111	0.79798	DOWNSTREAM	AH12G02960	-	0.457096	-0.458361	0.582977	-0.585315	TMV resistance protein N isoform X1 [Arachis ipaensis]
Chr12	3350953	T	C	T	11	11,0	1	Y	9	2,7	0.222222	0.777778	DOWNSTREAM	AH12G02960	-	0.457101	-0.458367	0.582984	-0.585319	TMV resistance protein N isoform X1 [Arachis ipaensis]
Chr12	3351242	G	A	R	17	14,3	0.823529	A	16	0,16	0	0.823529	DOWNSTREAM	AH12G02960	-	0.457101	-0.458367	0.582984	-0.585319	TMV resistance protein N isoform X1 [Arachis ipaensis]
Chr12	3351518	T	A	W	25	23,2	0.92	W	10	2,8	0.2	0.72	UPSTREAM	AH12G02970	-	0.457101	-0.458367	0.582984	-0.585319	-
Chr12	3383620	T	C	Y	16	13,3	0.8125	Y	14	1,13	0.0714286	0.741071	UPSTREAM	AH12G03000	-	0.457114	-0.458381	0.583005	-0.585328	uncharacterized protein LOC107623328 [Arachis ipaensis]
Chr12	3387017	T	C	T	16	15,1	0.9375	Y	15	3,12	0.2	0.7375	UPSTREAM	AH12G03000	-	0.457114	-0.458381	0.583005	-0.585328	uncharacterized protein LOC107623328 [Arachis ipaensis]
Chr12	3392506	C	G	C	24	24,0	1	S	9	2,7	0.222222	0.777778	NON_SYNONYMOUS_CODING	AH12G03000	Ctt/Gtt	0.457119	-0.458386	0.583012	-0.585331	uncharacterized protein LOC107623328 [Arachis ipaensis]
Chr12	3392515	C	A	C	22	21,1	0.954545	M	9	2,7	0.222222	0.732323	NON_SYNONYMOUS_CODING	AH12G03000	Ctg/Atg	0.457119	-0.458386	0.583012	-0.585331	uncharacterized protein LOC107623328 [Arachis ipaensis]
Chr12	3394071	A	G	A	14	14,0	1	R	6	5,1	0.833333	0.166667	DOWNSTREAM	AH12G03000	-	0.457119	-0.458386	0.583012	-0.585331	uncharacterized protein LOC107623328 [Arachis ipaensis]
Chr12	3401331	T	A	W	25	21,4	0.84	A	19	1,18	0.0526316	0.787368	INTRON	ATL5	-	0.45712	-0.458389	0.583016	-0.585332	60S ribosomal protein L5 [Arachis ipaensis]
Chr12	3405768	T	C	Y	26	23,3	0.884615	Y	11	4,7	0.363636	0.520979	DOWNSTREAM	AH12G03030	-	0.45712	-0.458389	0.583016	-0.585332	uncharacterized protein At4g08330, chloroplastic-like [Arachis duranensis]
Chr12	3406584	G	A	R	31	26,5	0.83871	R	9	1,8	0.111111	0.727599	DOWNSTREAM	AH12G03030	-	0.45712	-0.458389	0.583016	-0.585332	uncharacterized protein At4g08330, chloroplastic-like [Arachis duranensis]
Chr12	3432747	T	C	T	14	14,0	1	Y	22	3,19	0.136364	0.863636	INTERGENIC	-	-	0.457125	-0.458395	0.583026	-0.585334	-
Chr12	3445196	T	C	Y	9	8,1	0.888889	Y	6	2,4	0.333333	0.555556	INTERGENIC	-	-	0.457126	-0.458397	0.583029	-0.585335	-
Chr12	3449399	T	G	K	22	19,3	0.863636	K	16	3,13	0.1875	0.676136	INTERGENIC	-	-	0.457126	-0.458397	0.583029	-0.585335	-
Chr12	3453905	T	C	Y	19	17,2	0.894737	Y	13	1,12	0.0769231	0.817814	INTERGENIC	-	-	0.457126	-0.458398	0.58303	-0.585334	-
Chr12	3454257	T	C	Y	26	21,5	0.807692	Y	14	5,9	0.357143	0.450549	INTERGENIC	-	-	0.457126	-0.458398	0.58303	-0.585334	-
Chr12	3454894	G	A	R	20	18,2	0.9	A	16	1,15	0.0625	0.8375	INTERGENIC	-	-	0.457126	-0.458398	0.58303	-0.585334	-
Chr12	3462210	C	A	C	31	29,2	0.935484	M	12	1,11	0.0833333	0.852151	INTERGENIC	-	-	0.457126	-0.458398	0.583032	-0.585334	-
Chr12	3462559	G	A	G	18	17,1	0.944444	R	9	1,8	0.111111	0.833333	INTERGENIC	-	-	0.457126	-0.458398	0.583032	-0.585334	-
Chr12	3477289	C	T	Y	18	15,3	0.833333	T	11	0,11	0	0.833333	DOWNSTREAM	AH12G03090	-	0.457125	-0.458398	0.583033	-0.585332	TMV resistance protein N isoform X6 [Arachis ipaensis]
Chr12	3478221	G	A	G	16	15,1	0.9375	R	7	2,5	0.285714	0.651786	DOWNSTREAM	AH12G03090	-	0.457125	-0.458398	0.583033	-0.585332	TMV resistance protein N isoform X6 [Arachis ipaensis]
Chr12	3480035	T	G	K	14	11,3	0.785714	K	8	1,7	0.125	0.660714	SPLICE_SITE_REGION	AH12G03090	-	0.457123	-0.458397	0.583032	-0.58533	TMV resistance protein N isoform X6 [Arachis ipaensis]
Chr12	3484849	G	C	G	12	12,0	1	S	11	6,5	0.545455	0.454545	UPSTREAM	AH12G03090	-	0.457123	-0.458397	0.583032	-0.58533	TMV resistance protein N isoform X6 [Arachis ipaensis]
Chr12	3484881	T	C	T	16	15,1	0.9375	Y	16	7,9	0.4375	0.5	UPSTREAM	AH12G03090	-	0.457123	-0.458397	0.583032	-0.58533	TMV resistance protein N isoform X6 [Arachis ipaensis]
Chr12	3486433	A	T	A	18	18,0	1	W	14	2,12	0.142857	0.857143	UPSTREAM	AH12G03100	-	0.457123	-0.458397	0.583032	-0.58533	uncharacterized protein LOC107622905 [Arachis ipaensis]
Chr12	3486588	A	G	R	25	20,5	0.8	R	10	1,9	0.1	0.7	UPSTREAM	AH12G03100	-	0.457123	-0.458397	0.583032	-0.58533	uncharacterized protein LOC107622905 [Arachis ipaensis]
Chr12	3487807	G	A	R	23	20,3	0.869565	R	20	3,17	0.15	0.719565	INTRON	AH12G03100	-	0.457123	-0.458397	0.583032	-0.58533	uncharacterized protein LOC107622905 [Arachis ipaensis]
Chr12	3500701	A	G	R	19	16,3	0.842105	G	12	0,12	0	0.842105	INTRON	POB1	-	0.45712	-0.458396	0.583034	-0.585327	BTB/POZ domain-containing protein POB1 [Arachis duranensis]
Chr12	3500842	T	C	Y	18	15,3	0.833333	Y	13	2,11	0.153846	0.679487	INTRON	POB1	-	0.45712	-0.458396	0.583034	-0.585327	BTB/POZ domain-containing protein POB1 [Arachis duranensis]
Chr12	3506468	A	G	A	16	15,1	0.9375	R	12	1,11	0.0833333	0.854167	UPSTREAM	POB1	-	0.45712	-0.458396	0.583034	-0.585327	BTB/POZ domain-containing protein POB1 [Arachis duranensis]
Chr12	3506503	A	G	R	14	13,1	0.928571	R	13	3,10	0.230769	0.697802	UPSTREAM	POB1	-	0.45712	-0.458396	0.583034	-0.585327	BTB/POZ domain-containing protein POB1 [Arachis duranensis]
Chr12	3507286	A	G	A	21	19,2	0.904762	G	12	1,11	0.0833333	0.821429	UPSTREAM	POB1	-	0.45712	-0.458396	0.583034	-0.585327	BTB/POZ domain-containing protein POB1 [Arachis duranensis]
Chr12	3510486	A	G	A	16	16,0	1	R	15	2,13	0.133333	0.866667	UPSTREAM	POB1	-	0.457119	-0.458395	0.583035	-0.585326	BTB/POZ domain-containing protein POB1 [Arachis duranensis]
Chr12	3513691	G	C	S	13	11,2	0.846154	S	12	2,10	0.166667	0.679487	INTERGENIC	-	-	0.457119	-0.458395	0.583035	-0.585326	-
Chr12	3514416	A	T	W	23	19,4	0.826087	W	18	4,14	0.222222	0.603865	INTERGENIC	-	-	0.457119	-0.458395	0.583035	-0.585326	-
Chr12	3519274	A	G	A	18	17,1	0.944444	R	11	2,9	0.181818	0.762626	INTERGENIC	-	-	0.457119	-0.458395	0.583035	-0.585326	-
Chr12	3521201	C	A	C	18	17,1	0.944444	M	16	3,13	0.1875	0.756944	INTERGENIC	-	-	0.457117	-0.458394	0.583037	-0.585325	-
Chr12	3526158	A	T	A	16	15,1	0.9375	W	12	2,10	0.166667	0.770833	INTERGENIC	-	-	0.457117	-0.458394	0.583037	-0.585325	-
Chr12	3527346	C	A	C	20	19,1	0.95	M	16	2,14	0.125	0.825	INTERGENIC	-	-	0.457117	-0.458394	0.583037	-0.585325	-
Chr12	3529263	A	G	R	17	15,2	0.882353	R	10	2,8	0.2	0.682353	INTERGENIC	-	-	0.457117	-0.458394	0.583037	-0.585325	-
Chr12	3529614	T	C	T	16	15,1	0.9375	Y	10	1,9	0.1	0.8375	INTERGENIC	-	-	0.457117	-0.458394	0.583037	-0.585325	-
Chr12	3532271	T	C	T	21	20,1	0.952381	C	15	0,15	0	0.952381	INTERGENIC	-	-	0.457114	-0.458392	0.583039	-0.585323	-
Chr12	3561408	G	A	R	13	11,2	0.846154	R	13	3,10	0.230769	0.615385	UPSTREAM	AH12G03120	-	0.457109	-0.45839	0.583047	-0.58532	uncharacterized protein At5g41620 [Arachis ipaensis]
Chr12	3561744	A	T	W	10	1,9	0.9	A	19	18,1	0.0526316	0.847368	UPSTREAM	AH12G03120	-	0.457109	-0.45839	0.583047	-0.58532	uncharacterized protein At5g41620 [Arachis ipaensis]
Chr12	3570775	C	T	C	16	15,1	0.9375	Y	19	2,17	0.105263	0.832237	DOWNSTREAM	HWS	-	0.457107	-0.458388	0.583049	-0.585319	F-box/kelch-repeat protein At3g61590 [Arachis ipaensis]
Chr12	3578240	T	C	Y	19	17,2	0.894737	Y	12	3,9	0.25	0.644737	UPSTREAM	HWS	-	0.457107	-0.458388	0.583049	-0.585319	F-box/kelch-repeat protein At3g61590 [Arachis ipaensis]
Chr12	3582739	G	A	R	26	24,2	0.923077	R	21	5,16	0.238095	0.684982	INTERGENIC	-	-	0.457105	-0.458387	0.583052	-0.585318	-
Chr12	3584156	C	T	Y	17	14,3	0.823529	Y	18	2,16	0.111111	0.712418	INTERGENIC	-	-	0.457105	-0.458387	0.583052	-0.585318	-
Chr12	3585137	A	G	R	10	8,2	0.8	R	15	3,12	0.2	0.6	INTERGENIC	-	-	0.457105	-0.458387	0.583052	-0.585318	-
Chr12	3585245	C	T	Y	14	12,2	0.857143	Y	13	2,11	0.153846	0.703297	INTERGENIC	-	-	0.457105	-0.458387	0.583052	-0.585318	-
Chr12	3586665	G	C	S	12	11,1	0.916667	S	18	4,14	0.222222	0.694444	INTERGENIC	-	-	0.457105	-0.458387	0.583052	-0.585318	-
Chr12	3587368	C	T	Y	24	21,3	0.875	Y	7	1,6	0.142857	0.732143	INTERGENIC	-	-	0.457105	-0.458387	0.583052	-0.585318	-
Chr12	3587522	C	T	Y	23	17,6	0.73913	Y	9	1,8	0.111111	0.628019	INTERGENIC	-	-	0.457105	-0.458387	0.583052	-0.585318	-
Chr12	3588643	T	A	W	17	15,2	0.882353	W	12	2,10	0.166667	0.715686	INTERGENIC	-	-	0.457105	-0.458387	0.583052	-0.585318	-
Chr12	3592484	G	A	G	31	30,1	0.967742	R	20	6,14	0.3	0.667742	INTERGENIC	-	-	0.457102	-0.458385	0.583054	-0.585318	-
Chr12	3597558	A	T	W	26	23,3	0.884615	W	21	11,10	0.52381	0.360806	UPSTREAM	BAG6	-	0.457102	-0.458385	0.583054	-0.585318	BAG family molecular chaperone regulator 6 [Arachis ipaensis]
Chr12	3613508	G	A	R	24	22,2	0.916667	R	6	1,5	0.166667	0.75	INTRON	AH12G03150	-	0.457099	-0.458384	0.583062	-0.585319	protein ROOT PRIMORDIUM DEFECTIVE 1 [Arachis ipaensis]
Chr12	3614322	C	T	C	28	28,0	1	Y	18	14,4	0.777778	0.222222	INTRON	AH12G03150	-	0.457099	-0.458384	0.583062	-0.585319	protein ROOT PRIMORDIUM DEFECTIVE 1 [Arachis ipaensis]
Chr12	3614370	G	C	G	27	27,0	1	S	15	12,3	0.8	0.2	INTRON	AH12G03150	-	0.457099	-0.458384	0.583062	-0.585319	protein ROOT PRIMORDIUM DEFECTIVE 1 [Arachis ipaensis]
Chr12	3614479	A	G	A	24	23,1	0.958333	R	20	13,7	0.65	0.308333	INTRON	AH12G03150	-	0.457099	-0.458384	0.583062	-0.585319	protein ROOT PRIMORDIUM DEFECTIVE 1 [Arachis ipaensis]
Chr12	3614639	T	C	T	19	18,1	0.947368	Y	32	20,12	0.625	0.322368	INTRON	AH12G03150	-	0.457099	-0.458384	0.583062	-0.585319	protein ROOT PRIMORDIUM DEFECTIVE 1 [Arachis ipaensis]
Chr12	3614660	A	C	A	16	15,1	0.9375	M	28	18,10	0.642857	0.294643	INTRON	AH12G03150	-	0.457099	-0.458384	0.583062	-0.585319	protein ROOT PRIMORDIUM DEFECTIVE 1 [Arachis ipaensis]
Chr12	3614808	G	A	G	19	19,0	1	R	22	16,6	0.727273	0.272727	INTRON	AH12G03150	-	0.457099	-0.458384	0.583062	-0.585319	protein ROOT PRIMORDIUM DEFECTIVE 1 [Arachis ipaensis]
Chr12	3614822	G	C	G	17	17,0	1	S	24	18,6	0.75	0.25	INTRON	AH12G03150	-	0.457099	-0.458384	0.583062	-0.585319	protein ROOT PRIMORDIUM DEFECTIVE 1 [Arachis ipaensis]
Chr12	3622216	C	A	M	19	17,2	0.894737	M	16	2,14	0.125	0.769737	UPSTREAM	AH12G03170	-	0.457098	-0.458384	0.583067	-0.585322	LOW QUALITY PROTEIN: BAG family molecular chaperone regulator 6 [Arachis duranensis]
Chr12	3622230	G	C	S	21	18,3	0.857143	S	17	2,15	0.117647	0.739496	UPSTREAM	AH12G03170	-	0.457098	-0.458384	0.583067	-0.585322	LOW QUALITY PROTEIN: BAG family molecular chaperone regulator 6 [Arachis duranensis]
Chr12	3622242	G	A	R	20	18,2	0.9	A	16	1,15	0.0625	0.8375	UPSTREAM	AH12G03170	-	0.457098	-0.458384	0.583067	-0.585322	LOW QUALITY PROTEIN: BAG family molecular chaperone regulator 6 [Arachis duranensis]
Chr12	3622275	C	G	S	20	18,2	0.9	G	13	0,13	0	0.9	UPSTREAM	AH12G03170	-	0.457098	-0.458384	0.583067	-0.585322	LOW QUALITY PROTEIN: BAG family molecular chaperone regulator 6 [Arachis duranensis]
Chr12	3622314	G	C	S	19	17,2	0.894737	C	17	0,17	0	0.894737	UPSTREAM	AH12G03170	-	0.457098	-0.458384	0.583067	-0.585322	LOW QUALITY PROTEIN: BAG family molecular chaperone regulator 6 [Arachis duranensis]
Chr12	3622326	G	C	S	18	16,2	0.888889	C	14	1,13	0.0714286	0.81746	UPSTREAM	AH12G03170	-	0.457098	-0.458384	0.583067	-0.585322	LOW QUALITY PROTEIN: BAG family molecular chaperone regulator 6 [Arachis duranensis]
Chr12	3624358	G	A	R	27	24,3	0.888889	R	10	2,8	0.2	0.688889	UPSTREAM	AH12G03170	-	0.457098	-0.458384	0.583067	-0.585322	LOW QUALITY PROTEIN: BAG family molecular chaperone regulator 6 [Arachis duranensis]
Chr12	3627325	C	A	M	23	4,19	0.826087	M	25	22,3	0.12	0.706087	INTERGENIC	-	-	0.457098	-0.458384	0.583067	-0.585322	-
Chr12	3628576	T	C	T	17	16,1	0.941176	C	12	0,12	0	0.941176	INTERGENIC	-	-	0.457098	-0.458384	0.583067	-0.585322	-
Chr12	3629099	C	T	C	21	20,1	0.952381	Y	13	7,6	0.538462	0.413919	INTERGENIC	-	-	0.457098	-0.458384	0.583067	-0.585322	-
Chr12	3629958	A	G	R	22	19,3	0.863636	G	13	1,12	0.0769231	0.786713	INTERGENIC	-	-	0.457098	-0.458384	0.583067	-0.585322	-
Chr12	3630996	C	G	C	20	19,1	0.95	S	8	5,3	0.625	0.325	UPSTREAM	AH12G03180	-	0.457099	-0.458386	0.583074	-0.585327	putative disease resistance protein At3g14460 isoform X1 [Arachis ipaensis]
Chr12	3631051	A	G	A	13	12,1	0.923077	R	9	7,2	0.777778	0.145299	UPSTREAM	AH12G03180	-	0.457099	-0.458386	0.583074	-0.585327	putative disease resistance protein At3g14460 isoform X1 [Arachis ipaensis]
Chr12	3631279	A	C	A	31	31,0	1	M	8	4,4	0.5	0.5	UPSTREAM	AH12G03180	-	0.457099	-0.458386	0.583074	-0.585327	putative disease resistance protein At3g14460 isoform X1 [Arachis ipaensis]
Chr12	3631362	C	T	Y	46	42,4	0.913043	Y	15	12,3	0.8	0.113043	UPSTREAM	AH12G03180	-	0.457099	-0.458386	0.583074	-0.585327	putative disease resistance protein At3g14460 isoform X1 [Arachis ipaensis]
Chr12	3631427	G	A	R	37	33,4	0.891892	R	19	15,4	0.789474	0.102418	UPSTREAM	AH12G03180	-	0.457099	-0.458386	0.583074	-0.585327	putative disease resistance protein At3g14460 isoform X1 [Arachis ipaensis]
Chr12	3632013	A	T	A	9	9,0	1	W	9	4,5	0.444444	0.555556	UPSTREAM	AH12G03180	-	0.457099	-0.458386	0.583074	-0.585327	putative disease resistance protein At3g14460 isoform X1 [Arachis ipaensis]
Chr12	3633448	A	T	W	27	21,6	0.777778	W	15	3,12	0.2	0.577778	UPSTREAM	AH12G03180	-	0.457099	-0.458386	0.583074	-0.585327	putative disease resistance protein At3g14460 isoform X1 [Arachis ipaensis]
Chr12	3633950	C	T	Y	18	16,2	0.888889	Y	17	3,14	0.176471	0.712418	UPSTREAM	AH12G03180	-	0.457099	-0.458386	0.583074	-0.585327	putative disease resistance protein At3g14460 isoform X1 [Arachis ipaensis]
Chr12	3636944	T	G	K	30	26,4	0.866667	G	8	0,8	0	0.866667	INTRON	AH12G03180	-	0.457099	-0.458386	0.583074	-0.585327	putative disease resistance protein At3g14460 isoform X1 [Arachis ipaensis]
Chr12	3641325	T	C	T	21	20,1	0.952381	C	11	1,10	0.0909091	0.861472	INTRON	AH12G03180	-	0.4571	-0.458388	0.58308	-0.585329	putative disease resistance protein At3g14460 isoform X1 [Arachis ipaensis]
Chr12	3647240	C	G	S	20	17,3	0.85	S	18	2,16	0.111111	0.738889	DOWNSTREAM	AH12G03180	-	0.4571	-0.458388	0.58308	-0.585329	putative disease resistance protein At3g14460 isoform X1 [Arachis ipaensis]
Chr12	3647483	C	A	M	15	13,2	0.866667	M	11	1,10	0.0909091	0.775758	DOWNSTREAM	AH12G03180	-	0.4571	-0.458388	0.58308	-0.585329	putative disease resistance protein At3g14460 isoform X1 [Arachis ipaensis]
Chr12	3647645	T	C	Y	15	11,4	0.733333	Y	9	1,8	0.111111	0.622222	DOWNSTREAM	AH12G03180	-	0.4571	-0.458388	0.58308	-0.585329	putative disease resistance protein At3g14460 isoform X1 [Arachis ipaensis]
Chr12	3647729	G	C	S	16	13,3	0.8125	S	9	1,8	0.111111	0.701389	DOWNSTREAM	AH12G03180	-	0.4571	-0.458388	0.58308	-0.585329	putative disease resistance protein At3g14460 isoform X1 [Arachis ipaensis]
Chr12	3669659	A	T	W	23	20,3	0.869565	T	6	0,6	0	0.869565	INTERGENIC	-	-	0.4571	-0.45839	0.583093	-0.585336	-
Chr12	3669840	G	C	G	20	20,0	1	S	18	3,15	0.166667	0.833333	INTERGENIC	-	-	0.4571	-0.45839	0.583093	-0.585336	-
Chr12	3671673	T	C	Y	21	3,18	0.857143	Y	17	14,3	0.176471	0.680672	INTERGENIC	-	-	0.457103	-0.458394	0.583101	-0.585344	-
Chr12	3671700	A	G	R	19	17,2	0.894737	R	16	3,13	0.1875	0.707237	INTERGENIC	-	-	0.457103	-0.458394	0.583101	-0.585344	-
Chr12	3671865	G	A	R	17	2,15	0.882353	R	11	9,2	0.181818	0.700535	INTERGENIC	-	-	0.457103	-0.458394	0.583101	-0.585344	-
Chr12	3672276	G	T	K	18	16,2	0.888889	K	13	1,12	0.0769231	0.811966	INTERGENIC	-	-	0.457103	-0.458394	0.583101	-0.585344	-
Chr12	3672651	T	C	Y	5	4,1	0.8	Y	13	4,9	0.307692	0.492308	INTERGENIC	-	-	0.457103	-0.458394	0.583101	-0.585344	-
Chr12	3672674	A	T	W	9	8,1	0.888889	W	18	6,12	0.333333	0.555556	INTERGENIC	-	-	0.457103	-0.458394	0.583101	-0.585344	-
Chr12	3675159	G	A	G	17	17,0	1	A	14	0,14	0	1	INTERGENIC	-	-	0.457103	-0.458394	0.583101	-0.585344	-
Chr12	3675206	A	G	A	17	17,0	1	G	17	0,17	0	1	INTERGENIC	-	-	0.457103	-0.458394	0.583101	-0.585344	-
Chr12	3678222	A	G	R	28	26,2	0.928571	R	16	2,14	0.125	0.803571	INTERGENIC	-	-	0.457103	-0.458394	0.583101	-0.585344	-
Chr12	3683433	G	A	R	13	9,4	0.692308	R	16	2,14	0.125	0.567308	INTERGENIC	-	-	0.457105	-0.458397	0.583109	-0.585352	-
Chr12	3684045	G	A	R	26	20,6	0.769231	A	10	0,10	0	0.769231	INTERGENIC	-	-	0.457105	-0.458397	0.583109	-0.585352	-
Chr12	3687725	C	G	C	22	21,1	0.954545	S	13	3,10	0.230769	0.723776	INTERGENIC	-	-	0.457105	-0.458397	0.583109	-0.585352	-
Chr12	3688591	T	A	W	28	22,6	0.785714	W	10	1,9	0.1	0.685714	DOWNSTREAM	RPPL1	-	0.457105	-0.458397	0.583109	-0.585352	putative disease resistance RPP13-like protein 1 [Arachis ipaensis]
Chr12	3689405	C	G	S	16	13,3	0.8125	S	9	2,7	0.222222	0.590278	DOWNSTREAM	RPPL1	-	0.457105	-0.458397	0.583109	-0.585352	putative disease resistance RPP13-like protein 1 [Arachis ipaensis]
Chr12	3693638	G	C	G	13	13,0	1	S	11	1,10	0.0909091	0.909091	NON_SYNONYMOUS_CODING	RPPL1	aCt/aGt	0.457106	-0.4584	0.583117	-0.585359	putative disease resistance RPP13-like protein 1 [Arachis ipaensis]
Chr12	3698244	A	G	R	22	17,5	0.772727	G	10	0,10	0	0.772727	UPSTREAM	RPPL1	-	0.457106	-0.4584	0.583117	-0.585359	putative disease resistance RPP13-like protein 1 [Arachis ipaensis]
Chr12	3706740	C	T	Y	14	11,3	0.785714	Y	17	3,14	0.176471	0.609244	UPSTREAM	BAG6	-	0.457107	-0.458401	0.583124	-0.585365	putative disease resistance protein At3g14460 isoform X2 [Arachis ipaensis]
Chr12	3707753	C	T	C	28	27,1	0.964286	Y	22	5,17	0.227273	0.737013	UPSTREAM	BAG6	-	0.457107	-0.458401	0.583124	-0.585365	putative disease resistance protein At3g14460 isoform X2 [Arachis ipaensis]
Chr12	3715337	G	C	G	13	13,0	1	S	22	4,18	0.181818	0.818182	NON_SYNONYMOUS_CODING	BAG6	Gat/Cat	0.457108	-0.458403	0.583131	-0.585372	putative disease resistance protein At3g14460 isoform X2 [Arachis ipaensis]
Chr12	3715406	T	C	T	17	17,0	1	Y	15	4,11	0.266667	0.733333	NON_SYNONYMOUS_CODING	BAG6	Tgt/Cgt	0.457108	-0.458403	0.583131	-0.585372	putative disease resistance protein At3g14460 isoform X2 [Arachis ipaensis]
Chr12	3715462	T	G	T	18	18,0	1	K	5	1,4	0.2	0.8	NON_SYNONYMOUS_CODING	BAG6	atT/atG	0.457108	-0.458403	0.583131	-0.585372	putative disease resistance protein At3g14460 isoform X2 [Arachis ipaensis]
Chr12	3717313	A	G	A	21	21,0	1	R	15	12,3	0.8	0.2	DOWNSTREAM	BAG6	-	0.457108	-0.458403	0.583131	-0.585372	putative disease resistance protein At3g14460 isoform X2 [Arachis ipaensis]
Chr12	3717403	G	A	G	15	15,0	1	R	6	5,1	0.833333	0.166667	DOWNSTREAM	BAG6	-	0.457108	-0.458403	0.583131	-0.585372	putative disease resistance protein At3g14460 isoform X2 [Arachis ipaensis]
Chr12	3718014	G	T	K	13	10,3	0.769231	K	7	3,4	0.428571	0.340659	DOWNSTREAM	BAG6	-	0.457108	-0.458403	0.583131	-0.585372	putative disease resistance protein At3g14460 isoform X2 [Arachis ipaensis]
Chr12	3726408	A	T	W	28	26,2	0.928571	W	17	1,16	0.0588235	0.869748	UPSTREAM	SAT5	-	0.457108	-0.458404	0.583138	-0.585377	serine acetyltransferase 5 [Arachis ipaensis]
Chr12	3726418	A	G	R	27	25,2	0.925926	R	17	1,16	0.0588235	0.867102	UPSTREAM	SAT5	-	0.457108	-0.458404	0.583138	-0.585377	serine acetyltransferase 5 [Arachis ipaensis]
Chr12	3727007	C	T	C	18	17,1	0.944444	Y	12	1,11	0.0833333	0.861111	UPSTREAM	SAT5	-	0.457108	-0.458404	0.583138	-0.585377	serine acetyltransferase 5 [Arachis ipaensis]
Chr12	3745691	G	A	R	21	18,3	0.857143	R	13	2,11	0.153846	0.703297	NON_SYNONYMOUS_CODING	AH12G03290	cGt/cAt	0.457108	-0.458406	0.583152	-0.585391	protein MAIN-LIKE 1-like [Arachis ipaensis]
Chr12	3748421	T	C	Y	15	13,2	0.866667	Y	14	3,11	0.214286	0.652381	SPLICE_SITE_REGION	AH12G03300	-	0.457108	-0.458406	0.583152	-0.585391	protein MAINTENANCE OF MERISTEMS-like [Arachis ipaensis]
Chr12	3748516	C	T	Y	18	14,4	0.777778	Y	20	4,16	0.2	0.577778	NON_SYNONYMOUS_CODING	AH12G03300	cGa/cAa	0.457108	-0.458406	0.583152	-0.585391	protein MAINTENANCE OF MERISTEMS-like [Arachis ipaensis]
Chr12	3752689	G	A	R	17	15,2	0.882353	R	10	2,8	0.2	0.682353	UPSTREAM	AH12G03310	-	0.457108	-0.458407	0.58316	-0.585398	uncharacterized protein LOC107487111 [Arachis duranensis]
Chr12	3753128	C	T	Y	14	11,3	0.785714	Y	11	2,9	0.181818	0.603896	UPSTREAM	AH12G03310	-	0.457108	-0.458407	0.58316	-0.585398	uncharacterized protein LOC107487111 [Arachis duranensis]
Chr12	3755121	G	A	G	19	19,0	1	R	11	2,9	0.181818	0.818182	UPSTREAM	AH12G03310	-	0.457108	-0.458407	0.58316	-0.585398	uncharacterized protein LOC107487111 [Arachis duranensis]
Chr12	3756256	A	G	R	26	21,5	0.807692	R	15	3,12	0.2	0.607692	INTRON	AH12G03310	-	0.457108	-0.458407	0.58316	-0.585398	uncharacterized protein LOC107487111 [Arachis duranensis]
Chr12	3785623	C	T	Y	14	12,2	0.857143	T	10	0,10	0	0.857143	DOWNSTREAM	MED19A	-	0.45711	-0.458412	0.583185	-0.585416	mediator of RNA polymerase II transcription subunit 19a [Arachis ipaensis]
Chr12	3789081	C	T	Y	21	18,3	0.857143	Y	14	6,8	0.428571	0.428571	INTERGENIC	-	-	0.45711	-0.458412	0.583185	-0.585416	-
Chr12	3794337	C	T	C	16	16,0	1	Y	14	2,12	0.142857	0.857143	INTERGENIC	-	-	0.457111	-0.458413	0.583193	-0.585423	-
Chr12	3795790	C	T	Y	14	13,1	0.928571	Y	12	4,8	0.333333	0.595238	INTERGENIC	-	-	0.457111	-0.458413	0.583193	-0.585423	-
Chr12	3797822	T	C	Y	13	11,2	0.846154	Y	15	1,14	0.0666667	0.779487	INTERGENIC	-	-	0.457111	-0.458413	0.583193	-0.585423	-
Chr12	3799476	G	A	R	19	16,3	0.842105	R	8	1,7	0.125	0.717105	INTERGENIC	-	-	0.457111	-0.458413	0.583193	-0.585423	-
Chr12	3804594	A	T	A	18	17,1	0.944444	T	9	0,9	0	0.944444	UPSTREAM	FH1	-	0.457113	-0.458416	0.583203	-0.58543	formin-like protein 1 [Arachis ipaensis]
Chr12	3810257	G	A	R	23	17,6	0.73913	A	14	0,14	0	0.73913	INTRON	FH1	-	0.457114	-0.458418	0.583213	-0.585437	formin-like protein 1 [Arachis ipaensis]
Chr12	3826678	G	A	G	13	12,1	0.923077	A	11	0,11	0	0.923077	UPSTREAM	SPA1	-	0.457116	-0.45842	0.583223	-0.585444	protein SUPPRESSOR OF PHYA-105 1 [Arachis ipaensis]
Chr12	3827471	A	T	W	13	11,2	0.846154	W	11	1,10	0.0909091	0.755245	DOWNSTREAM	AH12G03390	-	0.457116	-0.45842	0.583223	-0.585444	glutamate-rich WD repeat-containing protein 1 [Arachis ipaensis]
Chr12	3836478	G	A	R	21	19,2	0.904762	R	16	4,12	0.25	0.654762	INTRON	ADNT1	-	0.457118	-0.458424	0.583233	-0.585452	mitochondrial adenine nucleotide transporter ADNT1-like isoform X2 [Arachis ipaensis]
Chr12	3836545	G	T	K	22	20,2	0.909091	K	15	3,12	0.2	0.709091	INTRON	ADNT1	-	0.457118	-0.458424	0.583233	-0.585452	mitochondrial adenine nucleotide transporter ADNT1-like isoform X2 [Arachis ipaensis]
Chr12	3859448	C	T	C	64	62,2	0.96875	Y	89	62,27	0.696629	0.272121	UPSTREAM	RPPL1	-	0.457126	-0.458433	0.583258	-0.58547	putative disease resistance RPP13-like protein 1 [Arachis duranensis]
Chr12	3896696	G	A	G	43	41,2	0.953488	R	67	57,10	0.850746	0.102742	INTRON	RPPL1	-	0.457104	-0.458415	0.583262	-0.585462	putative disease resistance RPP13-like protein 1 [Arachis duranensis]
Chr12	3922461	G	T	K	21	18,3	0.857143	K	16	3,13	0.1875	0.669643	UPSTREAM	RPPL1	-	0.457027	-0.458342	0.583182	-0.585376	putative disease resistance protein RGA1 [Arachis ipaensis]
Chr12	3922516	C	T	Y	25	22,3	0.88	Y	19	3,16	0.157895	0.722105	UPSTREAM	RPPL1	-	0.457027	-0.458342	0.583182	-0.585376	putative disease resistance protein RGA1 [Arachis ipaensis]
Chr12	3922623	G	A	R	25	21,4	0.84	G	12	12,0	1	-0.16	UPSTREAM	RPPL1	-	0.457027	-0.458342	0.583182	-0.585376	putative disease resistance protein RGA1 [Arachis ipaensis]
Chr12	3924587	G	A	G	15	15,0	1	R	20	4,16	0.2	0.8	UPSTREAM	RPPL1	-	0.457027	-0.458342	0.583182	-0.585376	putative disease resistance protein RGA1 [Arachis ipaensis]
Chr12	3947919	G	T	K	13	9,4	0.692308	K	15	4,11	0.266667	0.425641	SYNONYMOUS_CODING	RPPL1	ggC/ggA	0.456966	-0.458283	0.583116	-0.585312	putative disease resistance protein At3g14460 [Arachis ipaensis]
Chr12	3948165	G	A	R	33	25,8	0.757576	R	22	2,20	0.0909091	0.666667	UPSTREAM	RPPL1	-	0.456966	-0.458283	0.583116	-0.585312	putative disease resistance protein At3g14460 [Arachis ipaensis]
Chr12	3960797	G	A	R	14	13,1	0.928571	R	12	4,8	0.333333	0.595238	INTERGENIC	-	-	0.456907	-0.458227	0.583053	-0.58525	-
Chr12	3962409	C	T	C	23	22,1	0.956522	Y	17	3,14	0.176471	0.780051	INTERGENIC	-	-	0.456907	-0.458227	0.583053	-0.58525	-
Chr12	3965029	A	C	M	28	22,6	0.785714	M	10	1,9	0.1	0.685714	INTERGENIC	-	-	0.456907	-0.458227	0.583053	-0.58525	-
Chr12	3971988	G	A	G	13	13,0	1	R	12	3,9	0.25	0.75	INTERGENIC	-	-	0.456877	-0.458198	0.583021	-0.585219	-
Chr12	3972352	G	A	G	13	13,0	1	R	13	2,11	0.153846	0.846154	INTERGENIC	-	-	0.456877	-0.458198	0.583021	-0.585219	-
Chr12	3974573	A	G	A	19	18,1	0.947368	R	15	3,12	0.2	0.747368	INTERGENIC	-	-	0.456877	-0.458198	0.583021	-0.585219	-
Chr12	3978867	T	A	W	27	24,3	0.888889	W	19	3,16	0.157895	0.730994	INTERGENIC	-	-	0.456877	-0.458198	0.583021	-0.585219	-
Chr12	3990490	A	G	R	20	14,6	0.7	R	12	3,9	0.25	0.45	INTERGENIC	-	-	0.456817	-0.45814	0.582958	-0.585158	-
Chr12	3992737	C	T	Y	20	18,2	0.9	Y	11	1,10	0.0909091	0.809091	UPSTREAM	AH12G03500	-	0.456817	-0.45814	0.582958	-0.585158	uncharacterized protein LOC107488828 [Arachis duranensis]
Chr12	3998818	G	A	G	20	20,0	1	R	14	5,9	0.357143	0.642857	NON_SYNONYMOUS_CODING	AH12G03500	Ggt/Agt	0.456817	-0.45814	0.582958	-0.585158	uncharacterized protein LOC107488828 [Arachis duranensis]
Chr12	3999460	G	T	K	25	22,3	0.88	K	17	4,13	0.235294	0.644706	NON_SYNONYMOUS_CODING	AH12G03500	aGg/aTg	0.456817	-0.45814	0.582958	-0.585158	uncharacterized protein LOC107488828 [Arachis duranensis]
Chr12	3999687	A	G	R	22	20,2	0.909091	G	17	0,17	0	0.909091	NON_SYNONYMOUS_CODING	AH12G03500	Aac/Gac	0.456817	-0.45814	0.582958	-0.585158	uncharacterized protein LOC107488828 [Arachis duranensis]
Chr12	4001592	C	T	C	18	17,1	0.944444	T	17	1,16	0.0588235	0.885621	SYNONYMOUS_CODING	AH12G03510	agG/agA	0.456788	-0.458111	0.582927	-0.58513	uncharacterized protein LOC110269154 [Arachis ipaensis]
Chr12	4004484	G	C	G	16	15,1	0.9375	S	9	6,3	0.666667	0.270833	UPSTREAM	AH12G03510	-	0.456788	-0.458111	0.582927	-0.58513	uncharacterized protein LOC110269154 [Arachis ipaensis]
Chr12	4007271	T	G	T	17	17,0	1	K	23	18,5	0.782609	0.217391	INTERGENIC	-	-	0.456788	-0.458111	0.582927	-0.58513	-
Chr12	4007302	G	A	G	21	21,0	1	R	25	20,5	0.8	0.2	INTERGENIC	-	-	0.456788	-0.458111	0.582927	-0.58513	-
Chr12	4007313	G	C	G	23	23,0	1	S	23	18,5	0.782609	0.217391	INTERGENIC	-	-	0.456788	-0.458111	0.582927	-0.58513	-
Chr12	4007335	A	T	A	22	22,0	1	W	21	17,4	0.809524	0.190476	INTERGENIC	-	-	0.456788	-0.458111	0.582927	-0.58513	-
Chr12	4007398	A	T	W	25	23,2	0.92	W	18	4,14	0.222222	0.697778	INTERGENIC	-	-	0.456788	-0.458111	0.582927	-0.58513	-
Chr12	4021351	C	A	M	21	19,2	0.904762	A	15	0,15	0	0.904762	UPSTREAM	JAR1	-	0.456736	-0.458062	0.582872	-0.585083	jasmonic acid-amido synthetase JAR1 [Arachis ipaensis]
Chr12	4021496	T	C	Y	14	13,1	0.928571	Y	15	3,12	0.2	0.728571	UPSTREAM	JAR1	-	0.456736	-0.458062	0.582872	-0.585083	jasmonic acid-amido synthetase JAR1 [Arachis ipaensis]
Chr12	4039310	C	T	Y	21	16,5	0.761905	Y	16	2,14	0.125	0.636905	DOWNSTREAM	AH12G03530	-	0.456714	-0.458041	0.582849	-0.585064	pentatricopeptide repeat-containing protein At4g39530 [Arachis ipaensis]
Chr12	4043978	C	A	M	19	17,2	0.894737	M	14	3,11	0.214286	0.680451	INTERGENIC	-	-	0.456693	-0.45802	0.582825	-0.585045	-
Chr12	4050073	T	C	Y	18	16,2	0.888889	Y	9	1,8	0.111111	0.777778	INTERGENIC	-	-	0.456677	-0.458004	0.582809	-0.585033	-
Chr12	4065761	A	G	A	16	16,0	1	R	11	5,6	0.454545	0.545455	UPSTREAM	AH12G03540	-	0.456669	-0.457998	0.582801	-0.585032	protein ENHANCED DISEASE RESISTANCE 4 [Arachis ipaensis]
Chr12	4080235	T	C	Y	17	14,3	0.823529	Y	11	1,10	0.0909091	0.73262	DOWNSTREAM	TBL25	-	0.456655	-0.457984	0.582784	-0.585029	protein trichome birefringence-like 25 [Arachis ipaensis]
Chr12	4085221	G	A	R	13	11,2	0.846154	R	9	4,5	0.444444	0.401709	DOWNSTREAM	UGT72B1	-	0.456655	-0.457984	0.582784	-0.585029	hydroquinone glucosyltransferase-like [Arachis ipaensis]
Chr12	4088849	C	T	Y	21	17,4	0.809524	Y	15	4,11	0.266667	0.542857	INTRON	UGT72B1	-	0.456655	-0.457984	0.582784	-0.585029	hydroquinone glucosyltransferase-like [Arachis ipaensis]
Chr12	4090028	G	A	R	13	12,1	0.923077	R	11	1,10	0.0909091	0.832168	INTRON	UGT72B1	-	0.456649	-0.457978	0.582776	-0.585027	hydroquinone glucosyltransferase-like [Arachis ipaensis]
Chr12	4092950	G	A	R	21	17,4	0.809524	A	16	1,15	0.0625	0.747024	INTRON	AH12G03570	-	0.456649	-0.457978	0.582776	-0.585027	hydroquinone glucosyltransferase-like [Arachis ipaensis]
Chr12	4096307	A	T	A	15	15,0	1	T	5	0,5	0	1	NON_SYNONYMOUS_CODING	UGT72B1	gTg/gAg	0.456649	-0.457978	0.582776	-0.585027	hydroquinone glucosyltransferase-like [Arachis ipaensis]
Chr12	4098240	G	A	R	21	19,2	0.904762	R	17	3,14	0.176471	0.728291	DOWNSTREAM	AH12G03580	-	0.456649	-0.457978	0.582776	-0.585027	uncharacterized protein LOC107626646 [Arachis ipaensis]
Chr12	4098996	C	G	S	26	21,5	0.807692	S	12	2,10	0.166667	0.641026	DOWNSTREAM	AH12G03580	-	0.456649	-0.457978	0.582776	-0.585027	uncharacterized protein LOC107626646 [Arachis ipaensis]
Chr12	4106414	T	C	Y	26	22,4	0.846154	Y	20	2,18	0.1	0.746154	UPSTREAM	AH12G03580	-	0.456642	-0.457971	0.582768	-0.585025	uncharacterized protein LOC107626646 [Arachis ipaensis]
Chr12	4123600	A	T	W	6	5,1	0.833333	W	10	2,8	0.2	0.633333	SYNONYMOUS_CODING	RPPL1	gcA/gcT	0.456629	-0.457959	0.582751	-0.585021	putative disease resistance protein RGA3 isoform X1 [Arachis ipaensis]
Chr12	4125897	G	A	G	22	21,1	0.954545	A	8	0,8	0	0.954545	DOWNSTREAM	RPPL1	-	0.456629	-0.457959	0.582751	-0.585021	putative disease resistance protein RGA3 isoform X1 [Arachis ipaensis]
Chr12	4137712	G	A	R	13	12,1	0.923077	R	10	1,9	0.1	0.823077	UPSTREAM	RPPL1	-	0.456622	-0.457952	0.582741	-0.585019	putative disease resistance protein RGA3 [Arachis ipaensis]
Chr12	4140483	A	G	R	22	20,2	0.909091	R	18	4,14	0.222222	0.686869	UPSTREAM	RPPL1	-	0.456618	-0.457948	0.582735	-0.585018	putative disease resistance protein RGA3 [Arachis ipaensis]
Chr12	4142557	T	G	K	17	15,2	0.882353	K	7	1,6	0.142857	0.739496	NON_SYNONYMOUS_CODING	RPPL1	Tct/Gct	0.456618	-0.457948	0.582735	-0.585018	putative disease resistance protein RGA3 [Arachis ipaensis]
Chr12	4142566	G	A	R	17	15,2	0.882353	A	5	0,5	0	0.882353	NON_SYNONYMOUS_CODING	RPPL1	Gtt/Att	0.456618	-0.457948	0.582735	-0.585018	putative disease resistance protein RGA3 [Arachis ipaensis]
Chr12	4142572	G	A	R	17	15,2	0.882353	A	5	0,5	0	0.882353	NON_SYNONYMOUS_CODING	RPPL1	Ggt/Agt	0.456618	-0.457948	0.582735	-0.585018	putative disease resistance protein RGA3 [Arachis ipaensis]
Chr12	4173100	C	T	C	21	20,1	0.952381	Y	10	2,8	0.2	0.752381	DOWNSTREAM	AH12G03620	-	0.456602	-0.457933	0.58271	-0.585011	putative disease resistance protein RGA3 [Arachis ipaensis]
Chr12	4180244	T	C	T	23	22,1	0.956522	C	10	0,10	0	0.956522	INTERGENIC	-	-	0.456597	-0.457928	0.582701	-0.585009	-
Chr12	4189721	T	C	Y	20	16,4	0.8	Y	9	2,7	0.222222	0.577778	UPSTREAM	AH12G03630	-	0.456597	-0.457928	0.582701	-0.585009	disease resistance protein RGA2-like [Arachis ipaensis]
Chr12	4232186	T	C	Y	23	21,2	0.913043	Y	10	8,2	0.8	0.113043	INTERGENIC	-	-	0.456561	-0.457894	0.582653	-0.584993	-
Chr12	4232284	G	A	R	23	17,6	0.73913	R	22	5,17	0.227273	0.511858	INTERGENIC	-	-	0.456561	-0.457894	0.582653	-0.584993	-
Chr12	4232303	G	A	R	21	15,6	0.714286	R	25	6,19	0.24	0.474286	INTERGENIC	-	-	0.456561	-0.457894	0.582653	-0.584993	-
Chr12	4232336	G	C	S	20	15,5	0.75	S	24	4,20	0.166667	0.583333	INTERGENIC	-	-	0.456561	-0.457894	0.582653	-0.584993	-
Chr12	4232346	A	T	W	20	15,5	0.75	W	22	3,19	0.136364	0.613636	INTERGENIC	-	-	0.456561	-0.457894	0.582653	-0.584993	-
Chr12	4232355	T	C	Y	22	17,5	0.772727	Y	19	4,15	0.210526	0.562201	INTERGENIC	-	-	0.456561	-0.457894	0.582653	-0.584993	-
Chr12	4232393	T	C	Y	18	14,4	0.777778	Y	17	3,14	0.176471	0.601307	INTERGENIC	-	-	0.456561	-0.457894	0.582653	-0.584993	-
Chr12	4232408	G	C	S	18	15,3	0.833333	S	14	3,11	0.214286	0.619048	INTERGENIC	-	-	0.456561	-0.457894	0.582653	-0.584993	-
Chr12	4232432	C	A	M	17	15,2	0.882353	M	14	3,11	0.214286	0.668067	INTERGENIC	-	-	0.456561	-0.457894	0.582653	-0.584993	-
Chr12	4232446	T	C	Y	18	16,2	0.888889	Y	11	2,9	0.181818	0.707071	INTERGENIC	-	-	0.456561	-0.457894	0.582653	-0.584993	-
Chr12	4232551	G	C	G	19	19,0	1	S	6	2,4	0.333333	0.666667	INTERGENIC	-	-	0.456561	-0.457894	0.582653	-0.584993	-
Chr12	4266396	G	T	G	20	19,1	0.95	K	10	1,9	0.1	0.85	DOWNSTREAM	RPPL1	-	0.456541	-0.457875	0.582627	-0.584987	putative disease resistance protein RGA4 isoform X2 [Arachis ipaensis]
Chr12	4266442	A	T	W	27	25,2	0.925926	W	15	3,12	0.2	0.725926	DOWNSTREAM	RPPL1	-	0.456541	-0.457875	0.582627	-0.584987	putative disease resistance protein RGA4 isoform X2 [Arachis ipaensis]
Chr12	4266563	T	G	T	17	16,1	0.941176	K	8	2,6	0.25	0.691176	DOWNSTREAM	RPPL1	-	0.456541	-0.457875	0.582627	-0.584987	putative disease resistance protein RGA4 isoform X2 [Arachis ipaensis]
Chr12	4266592	G	A	G	19	18,1	0.947368	R	8	1,7	0.125	0.822368	DOWNSTREAM	RPPL1	-	0.456541	-0.457875	0.582627	-0.584987	putative disease resistance protein RGA4 isoform X2 [Arachis ipaensis]
Chr12	4268977	C	T	C	18	17,1	0.944444	Y	15	3,12	0.2	0.744444	DOWNSTREAM	RPPL1	-	0.456541	-0.457875	0.582627	-0.584987	putative disease resistance protein RGA4 isoform X2 [Arachis ipaensis]
Chr12	4272589	G	A	R	22	17,5	0.772727	R	12	3,9	0.25	0.522727	INTERGENIC	-	-	0.456535	-0.457869	0.582619	-0.584984	-
Chr12	4273937	T	C	T	10	10,0	1	Y	5	2,3	0.4	0.6	INTERGENIC	-	-	0.456535	-0.457869	0.582619	-0.584984	-
Chr12	4275457	G	T	G	17	16,1	0.941176	K	10	4,6	0.4	0.541176	INTERGENIC	-	-	0.456535	-0.457869	0.582619	-0.584984	-
Chr12	4280169	C	T	Y	13	11,2	0.846154	Y	24	4,20	0.166667	0.679487	DOWNSTREAM	WRKY30	-	0.456526	-0.457861	0.582607	-0.584977	probable WRKY transcription factor 46 [Arachis ipaensis]
Chr12	4286719	G	A	R	21	18,3	0.857143	A	9	0,9	0	0.857143	UPSTREAM	WRKY30	-	0.456526	-0.457861	0.582607	-0.584977	probable WRKY transcription factor 46 [Arachis ipaensis]
Chr12	4291362	A	G	R	24	19,5	0.791667	R	16	4,12	0.25	0.541667	UPSTREAM	WRKY30	-	0.456516	-0.457851	0.582594	-0.584969	probable WRKY transcription factor 46 [Arachis ipaensis]
Chr12	4295538	G	A	R	15	1,14	0.933333	G	10	10,0	0	0.933333	DOWNSTREAM	STR4	-	0.456516	-0.457851	0.582594	-0.584969	rhodanese-like domain-containing protein 4, chloroplastic [Arachis ipaensis]
Chr12	4319084	G	A	R	26	22,4	0.846154	R	10	3,7	0.3	0.546154	SYNONYMOUS_CODING	AH12G03680	ttC/ttT	0.456497	-0.457832	0.58257	-0.584956	uncharacterized protein LOC107628127 [Arachis ipaensis]
Chr12	4319667	T	C	Y	16	14,2	0.875	Y	24	4,20	0.166667	0.708333	UPSTREAM	AH12G03680	-	0.456497	-0.457832	0.58257	-0.584956	uncharacterized protein LOC107628127 [Arachis ipaensis]
Chr12	4328994	C	A	C	16	15,1	0.9375	M	12	2,10	0.166667	0.770833	UTR_5_PRIME	PYL9	-	0.456488	-0.457823	0.582558	-0.58495	abscisic acid receptor PYL9 [Arachis duranensis]
Chr12	4332691	G	A	R	18	14,4	0.777778	R	12	4,8	0.333333	0.444444	UPSTREAM	PYL9	-	0.456477	-0.457813	0.582544	-0.584942	abscisic acid receptor PYL9 [Arachis duranensis]
Chr12	4338244	T	A	T	20	20,0	1	W	16	2,14	0.125	0.875	INTERGENIC	-	-	0.456477	-0.457813	0.582544	-0.584942	-
Chr12	4342409	T	A	W	17	14,3	0.823529	A	10	0,10	0	0.823529	INTERGENIC	-	-	0.456467	-0.457802	0.58253	-0.584935	-
Chr12	4355091	G	A	R	21	19,2	0.904762	R	19	4,15	0.210526	0.694236	INTERGENIC	-	-	0.456456	-0.457792	0.582516	-0.584928	-
Chr12	4369563	T	C	T	19	19,0	1	C	17	0,17	0	1	INTERGENIC	-	-	0.456446	-0.457782	0.582501	-0.584921	-
Chr12	4379567	T	C	Y	18	15,3	0.833333	C	12	0,12	0	0.833333	UPSTREAM	AH12G03710	-	0.456438	-0.457774	0.582489	-0.584914	uncharacterized protein LOC107623500 isoform X1 [Arachis ipaensis]
Chr12	4379994	A	T	A	21	21,0	1	W	8	1,7	0.125	0.875	UPSTREAM	AH12G03710	-	0.456438	-0.457774	0.582489	-0.584914	uncharacterized protein LOC107623500 isoform X1 [Arachis ipaensis]
Chr12	4384915	A	T	T	17	1,16	0.941176	W	9	6,3	0.333333	0.607843	INTRON	AH12G03710	-	0.45643	-0.457766	0.582476	-0.584907	uncharacterized protein LOC107623500 isoform X1 [Arachis ipaensis]
Chr12	4398952	A	G	A	6	6,0	1	G	4	0,4	0	1	UPSTREAM	RH31	-	0.456419	-0.457755	0.582461	-0.584897	DEAD-box ATP-dependent RNA helicase 31 isoform X1 [Arachis duranensis]
Chr12	4405575	A	G	A	21	21,0	1	G	9	0,9	0	1	INTERGENIC	-	-	0.456406	-0.457743	0.582443	-0.584884	-
Chr12	4416583	C	T	Y	21	18,3	0.857143	Y	12	4,8	0.333333	0.52381	INTERGENIC	-	-	0.456393	-0.457729	0.582424	-0.584869	-
Chr12	4418080	G	A	G	17	16,1	0.941176	A	18	0,18	0	0.941176	INTERGENIC	-	-	0.456393	-0.457729	0.582424	-0.584869	-
Chr12	4426160	C	T	Y	20	17,3	0.85	Y	12	2,10	0.166667	0.683333	INTERGENIC	-	-	0.45638	-0.457716	0.582404	-0.584855	-
Chr12	4436532	A	G	A	16	15,1	0.9375	R	13	2,11	0.153846	0.783654	INTERGENIC	-	-	0.456366	-0.457702	0.582385	-0.58484	-
Chr12	4470551	T	C	Y	21	17,4	0.809524	Y	14	6,8	0.428571	0.380952	INTERGENIC	-	-	0.456322	-0.457657	0.58232	-0.584793	-
Chr12	4475710	C	T	Y	23	21,2	0.913043	Y	21	19,2	0.904762	0.00828157	INTERGENIC	-	-	0.456322	-0.457657	0.58232	-0.584793	-
Chr12	4475798	T	C	Y	16	14,2	0.875	Y	17	14,3	0.823529	0.0514706	INTERGENIC	-	-	0.456322	-0.457657	0.58232	-0.584793	-
Chr12	4475895	T	C	Y	27	25,2	0.925926	Y	24	20,4	0.833333	0.0925926	INTERGENIC	-	-	0.456322	-0.457657	0.58232	-0.584793	-
Chr12	4476329	C	T	C	17	16,1	0.941176	Y	17	5,12	0.294118	0.647059	INTERGENIC	-	-	0.456322	-0.457657	0.58232	-0.584793	-
Chr12	4480290	A	G	A	7	7,0	1	R	12	3,9	0.25	0.75	UPSTREAM	AH12G03750	-	0.456314	-0.457648	0.582307	-0.584785	uncharacterized protein LOC107623534 [Arachis ipaensis]
Chr12	4489808	C	G	S	19	14,5	0.736842	S	22	3,19	0.136364	0.600478	UPSTREAM	CNGC1	-	0.456314	-0.457648	0.582307	-0.584785	LOW QUALITY PROTEIN: uncharacterized protein LOC107623542 [Arachis ipaensis]
Chr12	4516851	A	G	A	16	15,1	0.9375	R	11	5,6	0.454545	0.482955	INTRON	CNGC1	-	0.45629	-0.457623	0.582269	-0.584764	LOW QUALITY PROTEIN: uncharacterized protein LOC107623542 [Arachis ipaensis]
Chr12	4520685	T	A	W	12	10,2	0.833333	A	5	0,5	0	0.833333	UPSTREAM	AH12G03780	-	0.456283	-0.457615	0.582257	-0.584757	uncharacterized protein LOC110267257 [Arachis ipaensis]
Chr12	4526461	T	C	Y	15	13,2	0.866667	Y	10	3,7	0.3	0.566667	DOWNSTREAM	AH12G03780	-	0.456283	-0.457615	0.582257	-0.584757	uncharacterized protein LOC110267257 [Arachis ipaensis]
Chr12	4528341	G	A	R	18	15,3	0.833333	R	19	7,12	0.368421	0.464912	UPSTREAM	AH12G03790	-	0.456283	-0.457615	0.582257	-0.584757	uncharacterized protein LOC110268250 [Arachis ipaensis]
Chr12	4528412	G	T	K	16	14,2	0.875	K	23	20,3	0.869565	0.00543478	UPSTREAM	AH12G03790	-	0.456283	-0.457615	0.582257	-0.584757	uncharacterized protein LOC110268250 [Arachis ipaensis]
Chr12	4530984	T	C	Y	14	11,3	0.785714	Y	23	5,18	0.217391	0.568323	UPSTREAM	AH12G03800	-	0.456276	-0.457607	0.582243	-0.58475	uncharacterized protein LOC107487707 [Arachis duranensis]
Chr12	4560711	T	C	T	22	21,1	0.954545	Y	21	6,15	0.285714	0.668831	UPSTREAM	AH12G03860	-	0.45629	-0.45762	0.582248	-0.584776	probable F-box protein At3g61730 [Arachis duranensis]
Chr12	4566018	A	C	A	22	21,1	0.954545	M	19	3,16	0.157895	0.796651	INTRON	AH12G03860	-	0.45629	-0.45762	0.582248	-0.584776	probable F-box protein At3g61730 [Arachis duranensis]
Chr12	4579278	G	A	R	22	16,6	0.727273	R	10	2,8	0.2	0.527273	UPSTREAM	ATX3	-	0.456298	-0.457627	0.582252	-0.584788	histone-lysine N-methyltransferase ATX3 isoform X1 [Arachis ipaensis]
Chr12	4580988	G	A	G	24	22,2	0.916667	R	20	2,18	0.1	0.816667	UPSTREAM	ATX3	-	0.456306	-0.457634	0.582256	-0.5848	histone-lysine N-methyltransferase ATX3 isoform X1 [Arachis ipaensis]
Chr12	4582653	C	T	C	17	16,1	0.941176	Y	16	3,13	0.1875	0.753676	UPSTREAM	ATX3	-	0.456306	-0.457634	0.582256	-0.5848	histone-lysine N-methyltransferase ATX3 isoform X1 [Arachis ipaensis]
Chr12	4598756	T	C	T	19	18,1	0.947368	Y	15	2,13	0.133333	0.814035	INTERGENIC	-	-	0.456313	-0.45764	0.58226	-0.584812	-
Chr12	4606191	A	C	M	14	12,2	0.857143	C	7	0,7	0	0.857143	INTERGENIC	-	-	0.456327	-0.457653	0.58227	-0.584831	-
Chr12	4633134	C	T	Y	19	17,2	0.894737	Y	15	2,13	0.133333	0.761404	NON_SYNONYMOUS_CODING	AH12G03900	Gcg/Acg	0.456367	-0.457689	0.5823	-0.58489	cytochrome b561 and DOMON domain-containing protein At3g61750 [Arachis ipaensis]
Chr12	4633219	C	T	C	12	12,0	1	Y	15	2,13	0.133333	0.866667	SYNONYMOUS_CODING	AH12G03900	cgG/cgA	0.456367	-0.457689	0.5823	-0.58489	cytochrome b561 and DOMON domain-containing protein At3g61750 [Arachis ipaensis]
Chr12	4642283	G	A	G	8	8,0	1	R	9	2,7	0.222222	0.777778	DOWNSTREAM	DRP1B	-	0.456382	-0.457702	0.582312	-0.584913	dynamin-related protein 5A isoform X1 [Arachis ipaensis]
Chr12	4646138	A	C	A	27	26,1	0.962963	M	4	3,1	0.75	0.212963	INTRON	DRP1B	-	0.456382	-0.457702	0.582312	-0.584913	dynamin-related protein 5A isoform X1 [Arachis ipaensis]
Chr12	4658535	G	C	S	22	19,3	0.863636	S	11	7,4	0.636364	0.227273	UPSTREAM	MTK	-	0.456396	-0.457715	0.582322	-0.584933	methylthioribose kinase-like [Arachis ipaensis]
Chr12	4662134	C	T	Y	26	22,4	0.846154	Y	24	3,21	0.125	0.721154	SYNONYMOUS_CODING	AH12G03940	ctG/ctA	0.456406	-0.457723	0.582327	-0.584949	uncharacterized protein LOC110277566 [Arachis duranensis]
Chr12	4685326	G	C	S	17	13,4	0.764706	C	19	1,18	0.0526316	0.712074	UPSTREAM	HIRA	-	0.456432	-0.457747	0.582344	-0.58499	protein HIRA [Arachis ipaensis]
Chr12	4686960	A	C	A	20	20,0	1	C	18	2,16	0.111111	0.888889	INTRON	AH12G03990	-	0.456432	-0.457747	0.582344	-0.58499	uncharacterized protein LOC107624134 [Arachis ipaensis]
Chr12	4691788	C	T	Y	20	16,4	0.8	Y	17	4,13	0.235294	0.564706	STOP_GAINED	HIRA	Caa/Taa	0.456446	-0.457759	0.582353	-0.585012	protein HIRA [Arachis ipaensis]
Chr12	4696605	G	A	G	25	25,0	1	R	12	2,10	0.166667	0.833333	NON_SYNONYMOUS_CODING	HIRA	Gtt/Att	0.456446	-0.457759	0.582353	-0.585012	protein HIRA [Arachis ipaensis]
Chr12	4712378	G	A	R	17	15,2	0.882353	A	17	1,16	0.0588235	0.823529	UPSTREAM	emb1703	-	0.456475	-0.457785	0.582373	-0.585056	uncharacterized protein LOC107623680 [Arachis ipaensis]
Chr12	4718691	G	T	K	21	16,5	0.761905	T	16	1,15	0.0625	0.699405	NON_SYNONYMOUS_CODING	AH12G04010	Ctg/Atg	0.456475	-0.457785	0.582373	-0.585056	aspartyl protease family protein 2 [Arachis ipaensis]
Chr12	4721169	T	A	T	21	20,1	0.952381	W	13	2,11	0.153846	0.798535	INTRON	AH12G04010	-	0.45649	-0.457799	0.582384	-0.585079	aspartyl protease family protein 2 [Arachis ipaensis]
Chr12	4722147	T	A	W	19	17,2	0.894737	W	13	3,10	0.230769	0.663968	INTRON	AH12G04010	-	0.45649	-0.457799	0.582384	-0.585079	aspartyl protease family protein 2 [Arachis ipaensis]
Chr12	4726600	C	T	Y	14	10,4	0.714286	Y	12	1,11	0.0833333	0.630952	UPSTREAM	AH12G04010	-	0.45649	-0.457799	0.582384	-0.585079	aspartyl protease family protein 2 [Arachis ipaensis]
Chr12	4730523	A	G	R	26	24,2	0.923077	R	11	2,9	0.181818	0.741259	INTERGENIC	-	-	0.456505	-0.457812	0.582396	-0.585102	-
Chr12	4731026	A	G	A	16	15,1	0.9375	R	14	3,11	0.214286	0.723214	INTERGENIC	-	-	0.456505	-0.457812	0.582396	-0.585102	-
Chr12	4733453	G	A	G	17	16,1	0.941176	R	11	2,9	0.181818	0.759358	INTERGENIC	-	-	0.456505	-0.457812	0.582396	-0.585102	-
Chr12	4736708	A	G	A	16	16,0	1	R	21	5,16	0.238095	0.761905	INTERGENIC	-	-	0.456505	-0.457812	0.582396	-0.585102	-
Chr12	4740808	T	A	W	22	18,4	0.818182	W	21	2,19	0.0952381	0.722944	INTERGENIC	-	-	0.456519	-0.457826	0.582406	-0.585123	-
Chr12	4742006	T	G	K	14	13,1	0.928571	G	17	1,16	0.0588235	0.869748	INTERGENIC	-	-	0.456519	-0.457826	0.582406	-0.585123	-
Chr12	4742372	C	T	Y	14	13,1	0.928571	Y	18	6,12	0.333333	0.595238	INTERGENIC	-	-	0.456519	-0.457826	0.582406	-0.585123	-
Chr12	4750911	G	A	G	17	17,0	1	R	18	1,17	0.0555556	0.944444	INTERGENIC	-	-	0.456534	-0.457839	0.582417	-0.585145	-
Chr12	4750924	T	G	T	16	16,0	1	K	17	1,16	0.0588235	0.941176	INTERGENIC	-	-	0.456534	-0.457839	0.582417	-0.585145	-
Chr12	4751786	T	C	Y	23	20,3	0.869565	Y	19	4,15	0.210526	0.659039	INTERGENIC	-	-	0.456534	-0.457839	0.582417	-0.585145	-
Chr12	4755544	G	A	R	23	21,2	0.913043	R	13	2,11	0.153846	0.759197	INTERGENIC	-	-	0.456534	-0.457839	0.582417	-0.585145	-
Chr12	4757108	A	G	A	17	17,0	1	R	11	2,9	0.181818	0.818182	INTERGENIC	-	-	0.456534	-0.457839	0.582417	-0.585145	-
Chr12	4757988	A	T	A	17	17,0	1	T	16	0,16	0	1	INTERGENIC	-	-	0.456534	-0.457839	0.582417	-0.585145	-
Chr12	4765996	T	C	Y	27	25,2	0.925926	Y	11	1,10	0.0909091	0.835017	INTERGENIC	-	-	0.45655	-0.457854	0.582429	-0.585168	-
Chr12	4768333	A	G	R	18	14,4	0.777778	R	17	2,15	0.117647	0.660131	INTERGENIC	-	-	0.45655	-0.457854	0.582429	-0.585168	-
Chr12	4771414	G	A	R	17	14,3	0.823529	R	18	3,15	0.166667	0.656863	INTERGENIC	-	-	0.456566	-0.457869	0.582441	-0.585191	-
Chr12	4781513	G	A	G	18	17,1	0.944444	R	12	4,8	0.333333	0.611111	INTERGENIC	-	-	0.456584	-0.457886	0.582455	-0.585217	-
Chr12	4786205	A	G	A	29	28,1	0.965517	R	12	3,9	0.25	0.715517	UPSTREAM	ERF023	-	0.456584	-0.457886	0.582455	-0.585217	ethylene-responsive transcription factor ERF023 [Arachis duranensis]
Chr12	4787458	G	A	G	27	25,2	0.925926	R	14	2,12	0.142857	0.783069	UPSTREAM	ERF023	-	0.456584	-0.457886	0.582455	-0.585217	ethylene-responsive transcription factor ERF023 [Arachis duranensis]
Chr12	4788228	C	T	C	15	15,0	1	Y	19	6,13	0.315789	0.684211	UPSTREAM	ERF023	-	0.456584	-0.457886	0.582455	-0.585217	ethylene-responsive transcription factor ERF023 [Arachis duranensis]
Chr12	4796833	C	G	C	22	21,1	0.954545	S	28	7,21	0.25	0.704545	INTERGENIC	-	-	0.456602	-0.457902	0.582469	-0.585242	-
Chr12	4802636	G	C	S	17	15,2	0.882353	C	5	0,5	0	0.882353	INTERGENIC	-	-	0.456652	-0.457949	0.582517	-0.585306	-
Chr12	4805369	T	A	W	10	9,1	0.9	W	18	3,15	0.166667	0.733333	DOWNSTREAM	AH12G04030	-	0.456652	-0.457949	0.582517	-0.585306	uncharacterized protein At4g04775-like [Arachis duranensis]
Chr12	4810420	G	A	R	23	4,19	0.826087	R	10	9,1	0.1	0.726087	INTRON	AH12G04030	-	0.456701	-0.457995	0.582564	-0.585369	uncharacterized protein At4g04775-like [Arachis duranensis]
Chr12	4820564	T	A	W	16	12,4	0.75	W	9	1,8	0.111111	0.638889	DOWNSTREAM	AH12G04040	-	0.456746	-0.458037	0.582604	-0.585425	putative reverse transcriptase [Arachis hypogaea]
Chr12	4825866	C	T	Y	24	19,5	0.791667	Y	14	2,12	0.142857	0.64881	INTRON	AH12G04050	-	0.456746	-0.458037	0.582604	-0.585425	-
Chr12	4829719	G	A	R	11	10,1	0.909091	R	14	2,12	0.142857	0.766234	INTRON	AH12G04050	-	0.456746	-0.458037	0.582604	-0.585425	-
Chr12	4830210	A	T	A	20	20,0	1	T	6	0,6	0	1	INTRON	AH12G04050	-	0.456789	-0.458076	0.58264	-0.585481	-
Chr12	4830519	G	A	G	7	7,0	1	R	10	1,9	0.1	0.9	INTRON	AH12G04050	-	0.456789	-0.458076	0.58264	-0.585481	-
Chr12	4831117	C	T	C	16	16,0	1	Y	12	3,9	0.25	0.75	INTRON	AH12G04050	-	0.456789	-0.458076	0.58264	-0.585481	-
Chr12	4842913	A	G	A	16	16,0	1	R	21	3,18	0.142857	0.857143	UPSTREAM	MEE47	-	0.456827	-0.458111	0.582671	-0.585533	uncharacterized protein At4g00950 [Arachis duranensis]
Chr12	4865284	T	A	W	27	23,4	0.851852	W	15	3,12	0.2	0.651852	DOWNSTREAM	AH12G04090	-	0.456909	-0.458188	0.582737	-0.585648	LOW QUALITY PROTEIN: uncharacterized protein LOC107623750 [Arachis ipaensis]
Chr12	4887192	C	T	C	20	20,0	1	Y	7	3,4	0.428571	0.571429	UPSTREAM	AH12G04090	-	0.456991	-0.458263	0.582801	-0.585761	LOW QUALITY PROTEIN: uncharacterized protein LOC107623750 [Arachis ipaensis]
Chr12	4895500	C	T	Y	14	13,1	0.928571	Y	12	1,11	0.0833333	0.845238	INTERGENIC	-	-	0.457031	-0.4583	0.582832	-0.585818	-
Chr12	4900555	A	C	M	22	19,3	0.863636	M	15	2,13	0.133333	0.730303	UPSTREAM	LAC6	-	0.457071	-0.458337	0.582863	-0.585874	laccase-6 [Arachis ipaensis]
Chr12	4901113	C	T	C	18	17,1	0.944444	Y	19	6,13	0.315789	0.628655	UPSTREAM	LAC6	-	0.457071	-0.458337	0.582863	-0.585874	laccase-6 [Arachis ipaensis]
Chr12	4916612	C	T	Y	16	14,2	0.875	T	10	0,10	0	0.875	UPSTREAM	AH12G04120	-	0.457112	-0.458374	0.582894	-0.585931	DNA topoisomerase 3-alpha-like [Arachis ipaensis]
Chr12	4923219	A	G	R	24	21,3	0.875	R	11	2,9	0.181818	0.693182	DOWNSTREAM	AH12G04130	-	0.457154	-0.458413	0.582928	-0.58599	uncharacterized protein LOC107463920 [Arachis duranensis]
Chr12	4923651	C	T	C	20	19,1	0.95	Y	13	2,11	0.153846	0.796154	DOWNSTREAM	AH12G04130	-	0.457154	-0.458413	0.582928	-0.58599	uncharacterized protein LOC107463920 [Arachis duranensis]
Chr12	4925603	C	T	C	22	21,1	0.954545	Y	15	2,13	0.133333	0.821212	DOWNSTREAM	AH12G04130	-	0.457154	-0.458413	0.582928	-0.58599	uncharacterized protein LOC107463920 [Arachis duranensis]
Chr12	4926913	A	G	R	12	9,3	0.75	R	15	1,14	0.0666667	0.683333	DOWNSTREAM	AH12G04130	-	0.457154	-0.458413	0.582928	-0.58599	uncharacterized protein LOC107463920 [Arachis duranensis]
Chr12	4937522	C	T	Y	18	14,4	0.777778	Y	13	3,10	0.230769	0.547009	INTERGENIC	-	-	0.457196	-0.458453	0.582961	-0.586049	-
Chr12	4938391	G	A	R	11	10,1	0.909091	R	15	3,12	0.2	0.709091	INTERGENIC	-	-	0.457196	-0.458453	0.582961	-0.586049	-
Chr12	4940323	T	C	T	19	18,1	0.947368	Y	15	3,12	0.2	0.747368	INTERGENIC	-	-	0.457239	-0.458492	0.582996	-0.586108	-
Chr12	4963904	G	A	G	21	20,1	0.952381	R	15	13,2	0.866667	0.0857143	INTERGENIC	-	-	0.457326	-0.458574	0.583068	-0.58623	-
Chr12	4963923	C	T	C	20	19,1	0.95	Y	14	11,3	0.785714	0.164286	INTERGENIC	-	-	0.457326	-0.458574	0.583068	-0.58623	-
Chr12	4963967	G	A	R	20	18,2	0.9	R	17	13,4	0.764706	0.135294	INTERGENIC	-	-	0.457326	-0.458574	0.583068	-0.58623	-
Chr12	4963983	A	C	M	20	17,3	0.85	M	16	13,3	0.8125	0.0375	INTERGENIC	-	-	0.457326	-0.458574	0.583068	-0.58623	-
Chr12	4964003	T	C	Y	18	15,3	0.833333	Y	16	13,3	0.8125	0.0208333	INTERGENIC	-	-	0.457326	-0.458574	0.583068	-0.58623	-
Chr12	4964029	A	G	R	17	14,3	0.823529	R	13	10,3	0.769231	0.0542986	INTERGENIC	-	-	0.457326	-0.458574	0.583068	-0.58623	-
Chr12	4964063	C	T	Y	17	15,2	0.882353	Y	13	11,2	0.846154	0.0361991	INTERGENIC	-	-	0.457326	-0.458574	0.583068	-0.58623	-
Chr12	4964102	T	G	K	18	16,2	0.888889	K	11	10,1	0.909091	-0.020202	INTERGENIC	-	-	0.457326	-0.458574	0.583068	-0.58623	-
Chr12	4970765	T	C	T	11	10,1	0.909091	Y	5	1,4	0.2	0.709091	INTERGENIC	-	-	0.457372	-0.458616	0.583105	-0.586293	-
Chr12	4975181	C	T	C	11	11,0	1	T	6	0,6	0	1	INTERGENIC	-	-	0.457372	-0.458616	0.583105	-0.586293	-
Chr12	4980144	C	T	Y	28	25,3	0.892857	T	8	0,8	0	0.892857	INTERGENIC	-	-	0.457414	-0.458656	0.583139	-0.586352	-
Chr12	4985294	G	T	K	23	3,20	0.869565	K	15	13,2	0.133333	0.736232	UPSTREAM	AH12G04150	-	0.457414	-0.458656	0.583139	-0.586352	uncharacterized protein LOC107623788 [Arachis ipaensis]
Chr12	4985360	T	A	W	20	18,2	0.9	W	14	3,11	0.214286	0.685714	UPSTREAM	AH12G04150	-	0.457414	-0.458656	0.583139	-0.586352	uncharacterized protein LOC107623788 [Arachis ipaensis]
Chr12	5007247	G	A	G	20	20,0	1	R	26	23,3	0.884615	0.115385	SYNONYMOUS_CODING	AH12G04170	cgC/cgT	0.457503	-0.45874	0.58321	-0.586473	uncharacterized protein LOC107626671 [Arachis ipaensis]
Chr12	5007253	A	G	A	22	22,0	1	R	26	23,3	0.884615	0.115385	SYNONYMOUS_CODING	AH12G04170	ggT/ggC	0.457503	-0.45874	0.58321	-0.586473	uncharacterized protein LOC107626671 [Arachis ipaensis]
Chr12	5007281	T	A	T	23	23,0	1	W	22	19,3	0.863636	0.136364	NON_SYNONYMOUS_CODING	AH12G04170	cAc/cTc	0.457503	-0.45874	0.58321	-0.586473	uncharacterized protein LOC107626671 [Arachis ipaensis]
Chr12	5007411	A	C	A	26	26,0	1	M	22	17,5	0.772727	0.227273	NON_SYNONYMOUS_CODING	AH12G04170	Tca/Gca	0.457503	-0.45874	0.58321	-0.586473	uncharacterized protein LOC107626671 [Arachis ipaensis]
Chr12	5007427	G	C	G	27	27,0	1	S	22	17,5	0.772727	0.227273	NON_SYNONYMOUS_CODING	AH12G04170	ttC/ttG	0.457503	-0.45874	0.58321	-0.586473	uncharacterized protein LOC107626671 [Arachis ipaensis]
Chr12	5007448	C	G	C	24	24,0	1	S	18	15,3	0.833333	0.166667	NON_SYNONYMOUS_CODING	AH12G04170	tgG/tgC	0.457503	-0.45874	0.58321	-0.586473	uncharacterized protein LOC107626671 [Arachis ipaensis]
Chr12	5007454	C	G	C	27	27,0	1	S	17	14,3	0.823529	0.176471	NON_SYNONYMOUS_CODING	AH12G04170	ttG/ttC	0.457503	-0.45874	0.58321	-0.586473	uncharacterized protein LOC107626671 [Arachis ipaensis]
Chr12	5012899	G	A	G	24	23,1	0.958333	R	13	4,9	0.307692	0.650641	UPSTREAM	AH12G04170	-	0.457547	-0.458779	0.583244	-0.58653	uncharacterized protein LOC107626671 [Arachis ipaensis]
Chr12	5079892	G	T	K	21	18,3	0.857143	K	13	4,9	0.307692	0.549451	INTERGENIC	-	-	0.45786	-0.459069	0.583527	-0.586953	-
Chr12	5093746	G	C	S	18	16,2	0.888889	C	8	0,8	0	0.888889	INTRON	AH12G04240	-	0.45797	-0.459172	0.583634	-0.587108	ORM1-like protein 3 [Arachis duranensis]
Chr12	5095857	C	T	Y	21	15,6	0.714286	Y	17	2,15	0.117647	0.596639	UPSTREAM	AH12G04240	-	0.45797	-0.459172	0.583634	-0.587108	ORM1-like protein 3 [Arachis duranensis]
Chr12	5100077	A	C	A	18	18,0	1	C	10	0,10	0	1	UPSTREAM	AH12G04250	-	0.458025	-0.459223	0.583686	-0.587184	protein yippee-like At4g27745 [Arachis ipaensis]
Chr12	5115979	C	T	Y	12	11,1	0.916667	Y	15	1,14	0.0666667	0.85	INTERGENIC	-	-	0.45808	-0.459274	0.583738	-0.587261	-
Chr12	5117127	A	T	A	15	15,0	1	W	10	1,9	0.1	0.9	INTERGENIC	-	-	0.45808	-0.459274	0.583738	-0.587261	-
Chr12	5121607	T	C	Y	15	11,4	0.733333	Y	13	1,12	0.0769231	0.65641	UPSTREAM	AH12G04260	-	0.458134	-0.459324	0.58379	-0.587337	uncharacterized protein LOC110270856 [Arachis ipaensis]
Chr12	5126863	G	A	R	18	15,3	0.833333	R	22	5,17	0.227273	0.606061	SYNONYMOUS_CODING	AH12G04260	agG/agA	0.458134	-0.459324	0.58379	-0.587337	uncharacterized protein LOC110270856 [Arachis ipaensis]
Chr12	5135140	A	T	W	19	17,2	0.894737	W	13	3,10	0.230769	0.663968	DOWNSTREAM	RS31	-	0.458189	-0.459375	0.583843	-0.587414	Arginine/serine-rich-splicing factor RSP31 [Cajanus cajan]
Chr12	5146644	C	A	M	20	17,3	0.85	M	16	4,12	0.25	0.6	INTRON	SEC10	-	0.458245	-0.459427	0.583896	-0.58749	uncharacterized protein LOC107626673 isoform X2 [Arachis ipaensis]
Chr12	5149167	A	G	A	18	17,1	0.944444	R	20	4,16	0.2	0.744444	DOWNSTREAM	RS31	-	0.458245	-0.459427	0.583896	-0.58749	hypothetical protein TSUD_350510 [Trifolium subterraneum]
Chr12	5170360	T	C	T	15	14,1	0.933333	Y	10	1,9	0.1	0.833333	INTERGENIC	-	-	0.458404	-0.459574	0.584048	-0.587713	-
Chr12	5173676	T	C	Y	17	14,3	0.823529	C	14	1,13	0.0714286	0.752101	INTERGENIC	-	-	0.458404	-0.459574	0.584048	-0.587713	-
Chr12	5183254	A	G	R	21	17,4	0.809524	R	13	2,11	0.153846	0.655678	INTRON	AH12G04330	-	0.458456	-0.459622	0.584098	-0.587787	AAA-ATPase At2g46620-like [Arachis ipaensis]
Chr12	5187080	C	T	C	20	18,2	0.9	Y	10	3,7	0.3	0.6	NON_SYNONYMOUS_CODING	AH12G04330	Gag/Aag	0.458456	-0.459622	0.584098	-0.587787	AAA-ATPase At2g46620-like [Arachis ipaensis]
Chr12	5189591	T	C	Y	32	25,7	0.78125	Y	6	2,4	0.333333	0.447917	INTRON	AH12G04340	-	0.458456	-0.459622	0.584098	-0.587787	uncharacterized protein LOC107623938 [Arachis ipaensis]
Chr12	5198802	C	T	Y	28	21,7	0.75	T	12	0,12	0	0.75	DOWNSTREAM	AH12G04340	-	0.458507	-0.459669	0.584147	-0.587859	uncharacterized protein LOC107623938 [Arachis ipaensis]
Chr12	5212057	T	C	Y	17	15,2	0.882353	Y	23	7,16	0.304348	0.578005	INTRON	TMK1	-	0.458607	-0.459761	0.584242	-0.588003	somatic embryogenesis receptor kinase 2-like [Arachis ipaensis]
Chr12	5220722	A	C	A	19	18,1	0.947368	M	9	2,7	0.222222	0.725146	UPSTREAM	AH12G04360	-	0.458657	-0.459807	0.584289	-0.588076	uncharacterized protein LOC107623948 [Arachis ipaensis]
Chr12	5243686	T	C	Y	17	13,4	0.764706	Y	12	3,9	0.25	0.514706	UPSTREAM	BAM2	-	0.458758	-0.4599	0.584383	-0.588223	leucine-rich repeat protein 1-like [Arachis ipaensis]
Chr12	5251182	G	A	R	20	18,2	0.9	R	11	1,10	0.0909091	0.809091	INTRON	BAM2	-	0.458808	-0.459946	0.584429	-0.588296	leucine-rich repeat protein 1-like [Arachis ipaensis]
Chr12	5264330	C	A	C	19	19,0	1	M	17	4,13	0.235294	0.764706	UPSTREAM	AH12G04390	-	0.458859	-0.459992	0.584475	-0.58837	calmodulin-interacting protein 111 isoform X1 [Arachis duranensis]
Chr12	5274381	T	C	Y	11	8,3	0.727273	Y	24	5,19	0.208333	0.518939	INTRON	AH12G04390	-	0.45891	-0.460039	0.584523	-0.588444	calmodulin-interacting protein 111 isoform X1 [Arachis duranensis]
Chr12	5276287	G	T	G	21	21,0	1	K	9	1,8	0.111111	0.888889	INTRON	AH12G04390	-	0.45891	-0.460039	0.584523	-0.588444	calmodulin-interacting protein 111 isoform X1 [Arachis duranensis]
Chr12	5279056	T	C	Y	25	21,4	0.84	Y	16	2,14	0.125	0.715	DOWNSTREAM	AH12G04390	-	0.45891	-0.460039	0.584523	-0.588444	calmodulin-interacting protein 111 isoform X1 [Arachis duranensis]
Chr12	5285248	G	A	A	18	1,17	0.944444	R	16	14,2	0.125	0.819444	UPSTREAM	AH12G04400	-	0.458961	-0.460086	0.58457	-0.588518	-
Chr12	5285444	G	A	G	22	21,1	0.954545	R	15	2,13	0.133333	0.821212	UPSTREAM	AH12G04400	-	0.458961	-0.460086	0.58457	-0.588518	-
Chr12	5285758	G	A	R	30	27,3	0.9	R	10	2,8	0.2	0.7	UPSTREAM	AH12G04400	-	0.458961	-0.460086	0.58457	-0.588518	-
Chr12	5290950	T	C	Y	22	18,4	0.818182	C	9	0,9	0	0.818182	DOWNSTREAM	AH12G04400	-	0.459013	-0.460134	0.584618	-0.588592	-
Chr12	5292246	T	G	K	13	10,3	0.769231	K	12	5,7	0.416667	0.352564	UPSTREAM	PHT1-8	-	0.459013	-0.460134	0.584618	-0.588592	uncharacterized protein LOC107623980 [Arachis ipaensis]
Chr12	5296488	A	G	R	19	16,3	0.842105	R	20	2,18	0.1	0.742105	UTR_3_PRIME	PHT1-8	-	0.459013	-0.460134	0.584618	-0.588592	uncharacterized protein LOC107623980 [Arachis ipaensis]
Chr12	5299112	C	T	C	18	17,1	0.944444	Y	20	3,17	0.15	0.794444	DOWNSTREAM	PHT1-8	-	0.459013	-0.460134	0.584618	-0.588592	uncharacterized protein LOC107623980 [Arachis ipaensis]
Chr12	5302562	T	C	Y	11	10,1	0.909091	Y	14	2,12	0.142857	0.766234	INTERGENIC	-	-	0.459064	-0.460181	0.584665	-0.588666	-
Chr12	5320124	A	G	R	24	19,5	0.791667	G	16	0,16	0	0.791667	DOWNSTREAM	AH12G04420	-	0.459167	-0.460276	0.58476	-0.588814	uncharacterized protein LOC107624014 [Arachis ipaensis]
Chr12	5321378	C	T	C	19	19,0	1	Y	7	1,6	0.142857	0.857143	DOWNSTREAM	AH12G04420	-	0.459167	-0.460276	0.58476	-0.588814	uncharacterized protein LOC107624014 [Arachis ipaensis]
Chr12	5333548	T	C	Y	19	17,2	0.894737	Y	10	2,8	0.2	0.694737	INTERGENIC	-	-	0.459218	-0.460323	0.584807	-0.588887	-
Chr12	5337653	T	A	W	15	13,2	0.866667	A	17	1,16	0.0588235	0.807843	INTERGENIC	-	-	0.459218	-0.460323	0.584807	-0.588887	-
Chr12	5339688	T	A	T	16	15,1	0.9375	A	16	1,15	0.0625	0.875	INTERGENIC	-	-	0.459218	-0.460323	0.584807	-0.588887	-
Chr12	5341120	G	T	G	16	16,0	1	K	7	1,6	0.142857	0.857143	INTERGENIC	-	-	0.45927	-0.46037	0.584854	-0.58896	-
Chr12	5344417	T	C	Y	17	13,4	0.764706	Y	10	2,8	0.2	0.564706	INTERGENIC	-	-	0.45927	-0.46037	0.584854	-0.58896	-
Chr12	5347166	G	A	R	25	22,3	0.88	R	17	3,14	0.176471	0.703529	INTERGENIC	-	-	0.45927	-0.46037	0.584854	-0.58896	-
Chr12	5349331	G	A	R	27	24,3	0.888889	A	18	0,18	0	0.888889	INTERGENIC	-	-	0.45927	-0.46037	0.584854	-0.58896	-
Chr12	5358701	C	T	Y	11	9,2	0.818182	Y	15	3,12	0.2	0.618182	UPSTREAM	AH12G04430	-	0.459319	-0.460415	0.584897	-0.589029	transcription initiation factor TFIID subunit 11-like [Arachis ipaensis]
Chr12	5364287	G	T	G	17	16,1	0.941176	K	9	1,8	0.111111	0.830065	DOWNSTREAM	AH12G04430	-	0.459368	-0.46046	0.584939	-0.589099	transcription initiation factor TFIID subunit 11-like [Arachis ipaensis]
Chr12	5366600	T	A	W	12	11,1	0.916667	W	17	7,10	0.411765	0.504902	INTRON	CYTB5-D	-	0.459368	-0.46046	0.584939	-0.589099	cytochrome b5 [Arachis ipaensis]
Chr12	5393746	T	C	T	30	29,1	0.966667	Y	15	13,2	0.866667	0.1	UPSTREAM	CYP78A6	-	0.459512	-0.46059	0.585063	-0.589306	cytochrome P450 78A3 [Arachis ipaensis]
Chr12	5395217	G	A	R	54	50,4	0.925926	R	28	5,23	0.178571	0.747354	UPSTREAM	CYP78A6	-	0.459512	-0.46059	0.585063	-0.589306	cytochrome P450 78A3 [Arachis ipaensis]
Chr12	5445753	C	A	C	13	13,0	1	M	16	3,13	0.1875	0.8125	INTERGENIC	-	-	0.459717	-0.460772	0.585232	-0.589617	-
Chr12	5447115	A	T	W	19	15,4	0.789474	W	20	3,17	0.15	0.639474	INTERGENIC	-	-	0.459717	-0.460772	0.585232	-0.589617	-
Chr12	5452313	G	A	R	15	13,2	0.866667	R	10	4,6	0.4	0.466667	INTERGENIC	-	-	0.459756	-0.460806	0.585264	-0.589679	-
Chr12	5458220	C	T	C	16	15,1	0.9375	T	17	1,16	0.0588235	0.878676	INTERGENIC	-	-	0.459756	-0.460806	0.585264	-0.589679	-
Chr12	5458871	C	T	C	24	24,0	1	T	17	0,17	0	1	INTERGENIC	-	-	0.459756	-0.460806	0.585264	-0.589679	-
Chr12	5466525	T	C	Y	19	16,3	0.842105	Y	10	4,6	0.4	0.442105	INTERGENIC	-	-	0.459797	-0.460842	0.585298	-0.589741	-
Chr12	5466565	T	C	T	19	18,1	0.947368	Y	17	6,11	0.352941	0.594427	INTERGENIC	-	-	0.459797	-0.460842	0.585298	-0.589741	-
Chr12	5475728	A	G	R	23	19,4	0.826087	R	14	2,12	0.142857	0.68323	INTERGENIC	-	-	0.459837	-0.460877	0.585331	-0.589804	-
Chr12	5475821	A	C	M	22	20,2	0.909091	M	19	3,16	0.157895	0.751196	INTERGENIC	-	-	0.459837	-0.460877	0.585331	-0.589804	-
Chr12	5476319	C	T	Y	16	3,13	0.8125	Y	16	11,5	0.3125	0.5	INTERGENIC	-	-	0.459837	-0.460877	0.585331	-0.589804	-
Chr12	5476380	G	T	K	17	15,2	0.882353	K	16	3,13	0.1875	0.694853	INTERGENIC	-	-	0.459837	-0.460877	0.585331	-0.589804	-
Chr12	5477861	G	A	R	18	14,4	0.777778	R	14	4,10	0.285714	0.492063	INTERGENIC	-	-	0.459837	-0.460877	0.585331	-0.589804	-
Chr12	5482963	G	T	G	4	4,0	1	K	11	1,10	0.0909091	0.909091	INTERGENIC	-	-	0.459876	-0.460912	0.585364	-0.589865	-
Chr12	5496905	T	A	W	21	2,19	0.904762	W	15	12,3	0.2	0.704762	INTRON	ATHB-7	-	0.459916	-0.460947	0.585395	-0.589924	homeobox-leucine zipper protein ATHB-12 [Arachis ipaensis]
Chr12	5509090	T	A	T	18	18,0	1	W	12	2,10	0.166667	0.833333	INTERGENIC	-	-	0.459954	-0.460981	0.585426	-0.589982	-
Chr12	5511316	G	C	S	20	16,4	0.8	S	15	1,14	0.0666667	0.733333	INTERGENIC	-	-	0.459991	-0.461013	0.585457	-0.59004	-
Chr12	5512929	C	T	Y	18	2,16	0.888889	Y	11	10,1	0.0909091	0.79798	INTERGENIC	-	-	0.459991	-0.461013	0.585457	-0.59004	-
Chr12	5514851	G	A	G	15	15,0	1	A	11	0,11	0	1	INTERGENIC	-	-	0.459991	-0.461013	0.585457	-0.59004	-
Chr12	5515961	C	T	Y	13	10,3	0.769231	Y	11	4,7	0.363636	0.405594	INTERGENIC	-	-	0.459991	-0.461013	0.585457	-0.59004	-
Chr12	5518416	C	T	Y	22	3,19	0.863636	Y	19	15,4	0.210526	0.65311	INTERGENIC	-	-	0.459991	-0.461013	0.585457	-0.59004	-
Chr12	5521627	C	T	Y	14	11,3	0.785714	T	7	0,7	0	0.785714	DOWNSTREAM	AH12G04490	-	0.460031	-0.461049	0.585491	-0.5901	--
Chr12	5522640	C	T	Y	25	3,22	0.88	Y	6	5,1	0.166667	0.713333	DOWNSTREAM	AH12G04490	-	0.460031	-0.461049	0.585491	-0.5901	--
Chr12	5523764	G	A	R	19	17,2	0.894737	R	15	4,11	0.266667	0.62807	DOWNSTREAM	AH12G04490	-	0.460031	-0.461049	0.585491	-0.5901	--
Chr12	5526242	C	T	Y	25	19,6	0.76	Y	14	4,10	0.285714	0.474286	NON_SYNONYMOUS_CODING	AH12G04490	gGa/gAa	0.460031	-0.461049	0.585491	-0.5901	--
Chr12	5527003	C	T	Y	19	3,16	0.842105	Y	23	19,4	0.173913	0.668192	UPSTREAM	AH12G04490	-	0.460031	-0.461049	0.585491	-0.5901	--
Chr12	5527602	T	A	W	16	12,4	0.75	W	15	2,13	0.133333	0.616667	UPSTREAM	AH12G04490	-	0.460031	-0.461049	0.585491	-0.5901	--
Chr12	5527712	T	C	Y	19	14,5	0.736842	Y	15	2,13	0.133333	0.603509	UPSTREAM	AH12G04490	-	0.460031	-0.461049	0.585491	-0.5901	--
Chr12	5536907	C	A	M	19	15,4	0.789474	M	12	4,8	0.333333	0.45614	INTERGENIC	-	-	0.46007	-0.461084	0.585523	-0.590161	-
Chr12	5543108	G	A	R	14	12,2	0.857143	R	13	1,12	0.0769231	0.78022	INTERGENIC	-	-	0.46011	-0.461119	0.585556	-0.590222	-
Chr12	5545229	G	A	R	13	11,2	0.846154	R	10	1,9	0.1	0.746154	INTERGENIC	-	-	0.46011	-0.461119	0.585556	-0.590222	-
Chr12	5557224	C	A	M	21	17,4	0.809524	A	16	0,16	0	0.809524	INTERGENIC	-	-	0.46015	-0.461154	0.585589	-0.590285	-
Chr12	5561410	A	T	A	22	21,1	0.954545	W	15	2,13	0.133333	0.821212	INTERGENIC	-	-	0.46019	-0.46119	0.585622	-0.590348	-
Chr12	5567321	G	C	G	28	27,1	0.964286	S	13	2,11	0.153846	0.81044	INTERGENIC	-	-	0.46019	-0.46119	0.585622	-0.590348	-
Chr12	5572802	G	A	R	9	8,1	0.888889	R	12	2,10	0.166667	0.722222	DOWNSTREAM	AH12G04510	-	0.460231	-0.461226	0.585656	-0.590412	serine/threonine-protein phosphatase 7 long form homolog [Arachis ipaensis]
Chr12	5585883	C	T	C	21	19,2	0.904762	Y	8	2,6	0.25	0.654762	DOWNSTREAM	PDE312	-	0.460271	-0.461261	0.58569	-0.590477	protein PLASTID TRANSCRIPTIONALLY ACTIVE 10 [Arachis ipaensis]
Chr12	5588180	G	A	R	9	8,1	0.888889	R	12	2,10	0.166667	0.722222	DOWNSTREAM	PDE312	-	0.460271	-0.461261	0.58569	-0.590477	protein PLASTID TRANSCRIPTIONALLY ACTIVE 10 [Arachis ipaensis]
Chr12	5591577	G	A	A	21	1,20	0.952381	R	11	9,2	0.181818	0.770563	INTERGENIC	-	-	0.460309	-0.461295	0.585724	-0.59054	-
Chr12	5600941	A	G	R	16	12,4	0.75	R	21	4,17	0.190476	0.559524	INTERGENIC	-	-	0.460348	-0.461329	0.585757	-0.590604	-
Chr12	5600989	G	A	R	17	15,2	0.882353	A	19	1,18	0.0526316	0.829721	INTERGENIC	-	-	0.460348	-0.461329	0.585757	-0.590604	-
Chr12	5604281	C	T	Y	17	10,7	0.588235	Y	18	2,16	0.111111	0.477124	UPSTREAM	SAUR32	-	0.460348	-0.461329	0.585757	-0.590604	auxin-responsive protein SAUR32 [Arachis ipaensis]
Chr12	5609889	C	T	Y	13	12,1	0.923077	Y	23	4,19	0.173913	0.749164	DOWNSTREAM	SAUR32	-	0.460348	-0.461329	0.585757	-0.590604	auxin-responsive protein SAUR32 [Arachis ipaensis]
Chr12	5615703	A	T	A	26	23,3	0.884615	W	8	2,6	0.25	0.634615	INTERGENIC	-	-	0.460386	-0.461363	0.585791	-0.590666	-
Chr12	5616217	C	A	M	30	23,7	0.766667	M	6	1,5	0.166667	0.6	INTERGENIC	-	-	0.460386	-0.461363	0.585791	-0.590666	-
Chr12	5632179	G	T	K	20	18,2	0.9	K	13	4,9	0.307692	0.592308	UPSTREAM	CRK3	-	0.460454	-0.461422	0.585853	-0.590786	CDPK-related kinase 3 isoform X1 [Arachis ipaensis]
Chr12	5639576	G	A	R	34	27,7	0.794118	R	20	2,18	0.1	0.694118	DOWNSTREAM	AH12G04560	-	0.460454	-0.461422	0.585853	-0.590786	-
Chr12	5641326	C	T	C	16	16,0	1	T	13	1,12	0.0769231	0.923077	DOWNSTREAM	AH12G04560	-	0.460485	-0.461449	0.585883	-0.590841	-
Chr12	5642148	T	C	Y	23	20,3	0.869565	C	19	0,19	0	0.869565	DOWNSTREAM	AH12G04560	-	0.460485	-0.461449	0.585883	-0.590841	-
Chr12	5646965	T	G	K	20	16,4	0.8	K	11	2,9	0.181818	0.618182	INTERGENIC	-	-	0.460485	-0.461449	0.585883	-0.590841	-
Chr12	5647155	C	T	Y	11	10,1	0.909091	Y	16	3,13	0.1875	0.721591	INTERGENIC	-	-	0.460485	-0.461449	0.585883	-0.590841	-
Chr12	5647460	T	C	T	19	17,2	0.894737	Y	8	2,6	0.25	0.644737	INTERGENIC	-	-	0.460485	-0.461449	0.585883	-0.590841	-
Chr12	5647609	C	T	Y	20	5,15	0.75	Y	16	13,3	0.1875	0.5625	INTERGENIC	-	-	0.460485	-0.461449	0.585883	-0.590841	-
Chr12	5653783	C	T	Y	22	19,3	0.863636	T	15	0,15	0	0.863636	INTERGENIC	-	-	0.460515	-0.461475	0.585911	-0.590893	-
Chr12	5655793	C	T	Y	27	19,8	0.703704	T	7	0,7	0	0.703704	INTERGENIC	-	-	0.460515	-0.461475	0.585911	-0.590893	-
Chr12	5655996	G	T	K	4	3,1	0.75	T	5	0,5	0	0.75	INTERGENIC	-	-	0.460515	-0.461475	0.585911	-0.590893	-
Chr12	5663904	C	T	Y	23	21,2	0.913043	Y	4	3,1	0.75	0.163043	INTERGENIC	-	-	0.460544	-0.461499	0.585936	-0.590943	-
Chr12	5665562	T	G	T	17	16,1	0.941176	K	14	2,12	0.142857	0.798319	INTERGENIC	-	-	0.460544	-0.461499	0.585936	-0.590943	-
Chr12	5666233	C	T	Y	23	21,2	0.913043	Y	13	2,11	0.153846	0.759197	INTERGENIC	-	-	0.460544	-0.461499	0.585936	-0.590943	-
Chr12	5668342	G	T	G	16	16,0	1	K	13	4,9	0.307692	0.692308	INTERGENIC	-	-	0.460544	-0.461499	0.585936	-0.590943	-
Chr12	5672568	A	G	R	15	12,3	0.8	R	9	2,7	0.222222	0.577778	INTERGENIC	-	-	0.460569	-0.461521	0.585958	-0.59099	-
Chr12	5672608	T	C	Y	12	8,4	0.666667	Y	8	1,7	0.125	0.541667	INTERGENIC	-	-	0.460569	-0.461521	0.585958	-0.59099	-
Chr12	5673443	G	A	G	30	29,1	0.966667	A	17	0,17	0	0.966667	INTERGENIC	-	-	0.460569	-0.461521	0.585958	-0.59099	-
Chr12	5675568	G	A	G	17	16,1	0.941176	A	8	0,8	0	0.941176	INTERGENIC	-	-	0.460569	-0.461521	0.585958	-0.59099	-
Chr12	5676792	G	A	R	21	18,3	0.857143	R	20	2,18	0.1	0.757143	INTERGENIC	-	-	0.460569	-0.461521	0.585958	-0.59099	-
Chr12	5683915	A	G	R	14	11,3	0.785714	R	14	3,11	0.214286	0.571429	INTERGENIC	-	-	0.460594	-0.461542	0.585979	-0.591036	-
Chr12	5684023	T	C	Y	14	12,2	0.857143	Y	14	1,13	0.0714286	0.785714	INTERGENIC	-	-	0.460594	-0.461542	0.585979	-0.591036	-
Chr12	5685265	T	C	T	16	15,1	0.9375	Y	13	3,10	0.230769	0.706731	INTERGENIC	-	-	0.460594	-0.461542	0.585979	-0.591036	-
Chr12	5689961	T	A	W	30	26,4	0.866667	W	16	4,12	0.25	0.616667	INTERGENIC	-	-	0.460594	-0.461542	0.585979	-0.591036	-
Chr12	5690008	A	T	W	33	28,5	0.848485	W	16	4,12	0.25	0.598485	INTERGENIC	-	-	0.460619	-0.461563	0.586001	-0.591081	-
Chr12	5694705	G	A	G	15	15,0	1	A	17	1,16	0.0588235	0.941176	INTERGENIC	-	-	0.460619	-0.461563	0.586001	-0.591081	-
Chr12	5701653	G	A	G	18	18,0	1	R	14	1,13	0.0714286	0.928571	INTERGENIC	-	-	0.460645	-0.461584	0.586023	-0.591126	-
Chr12	5701730	G	A	G	16	16,0	1	R	22	3,19	0.136364	0.863636	INTERGENIC	-	-	0.460645	-0.461584	0.586023	-0.591126	-
Chr12	5701946	A	T	W	18	16,2	0.888889	W	15	5,10	0.333333	0.555556	INTERGENIC	-	-	0.460645	-0.461584	0.586023	-0.591126	-
Chr12	5706924	G	A	G	14	14,0	1	R	9	2,7	0.222222	0.777778	INTERGENIC	-	-	0.460645	-0.461584	0.586023	-0.591126	-
Chr12	5708533	T	C	Y	24	22,2	0.916667	C	9	0,9	0	0.916667	INTERGENIC	-	-	0.460645	-0.461584	0.586023	-0.591126	-
Chr12	5709544	C	T	Y	15	13,2	0.866667	Y	14	2,12	0.142857	0.72381	INTERGENIC	-	-	0.460645	-0.461584	0.586023	-0.591126	-
Chr12	5713843	G	C	G	21	20,1	0.952381	S	11	1,10	0.0909091	0.861472	INTERGENIC	-	-	0.46067	-0.461605	0.586044	-0.591171	-
Chr12	5713872	A	G	A	19	18,1	0.947368	R	11	1,10	0.0909091	0.856459	INTERGENIC	-	-	0.46067	-0.461605	0.586044	-0.591171	-
Chr12	5717513	G	A	R	20	16,4	0.8	R	9	2,7	0.222222	0.577778	INTERGENIC	-	-	0.46067	-0.461605	0.586044	-0.591171	-
Chr12	5723886	T	C	Y	23	17,6	0.73913	Y	13	3,10	0.230769	0.508361	INTERGENIC	-	-	0.460693	-0.461624	0.586061	-0.591213	-
Chr12	5724628	A	G	R	16	13,3	0.8125	G	5	0,5	0	0.8125	INTERGENIC	-	-	0.460693	-0.461624	0.586061	-0.591213	-
Chr12	5732126	G	C	S	19	17,2	0.894737	S	11	3,8	0.272727	0.62201	INTERGENIC	-	-	0.460716	-0.461643	0.58608	-0.591256	-
Chr12	5732312	G	A	G	19	18,1	0.947368	A	11	0,11	0	0.947368	INTERGENIC	-	-	0.460716	-0.461643	0.58608	-0.591256	-
Chr12	5733478	A	G	R	22	20,2	0.909091	G	14	1,13	0.0714286	0.837662	INTERGENIC	-	-	0.460716	-0.461643	0.58608	-0.591256	-
Chr12	5736727	A	G	A	30	30,0	1	R	10	1,9	0.1	0.9	DOWNSTREAM	AH12G04570	-	0.460716	-0.461643	0.58608	-0.591256	uncharacterized protein LOC107624074 [Arachis ipaensis]
Chr12	5736861	C	T	Y	17	15,2	0.882353	Y	16	3,13	0.1875	0.694853	DOWNSTREAM	AH12G04570	-	0.460716	-0.461643	0.58608	-0.591256	uncharacterized protein LOC107624074 [Arachis ipaensis]
Chr12	5741399	G	A	R	12	9,3	0.75	A	11	1,10	0.0909091	0.659091	SYNONYMOUS_CODING	AH12G04570	ctC/ctT	0.460741	-0.461663	0.586099	-0.591299	uncharacterized protein LOC107624074 [Arachis ipaensis]
Chr12	5744712	A	G	R	14	11,3	0.785714	R	14	3,11	0.214286	0.571429	UPSTREAM	AH12G04570	-	0.460741	-0.461663	0.586099	-0.591299	uncharacterized protein LOC107624074 [Arachis ipaensis]
Chr12	5746396	C	T	C	16	15,1	0.9375	Y	15	2,13	0.133333	0.804167	UPSTREAM	AH12G04570	-	0.460741	-0.461663	0.586099	-0.591299	uncharacterized protein LOC107624074 [Arachis ipaensis]
Chr12	5750442	T	A	T	13	13,0	1	A	17	2,15	0.117647	0.882353	INTERGENIC	-	-	0.460767	-0.461685	0.58612	-0.591343	-
Chr12	5751161	C	T	Y	15	13,2	0.866667	Y	9	2,7	0.222222	0.644444	INTERGENIC	-	-	0.460767	-0.461685	0.58612	-0.591343	-
Chr12	5752775	A	G	R	23	19,4	0.826087	R	15	3,12	0.2	0.626087	INTERGENIC	-	-	0.460767	-0.461685	0.58612	-0.591343	-
Chr12	5753175	T	C	Y	18	15,3	0.833333	Y	14	2,12	0.142857	0.690476	INTERGENIC	-	-	0.460767	-0.461685	0.58612	-0.591343	-
Chr12	5753355	A	G	R	25	22,3	0.88	R	10	2,8	0.2	0.68	INTERGENIC	-	-	0.460767	-0.461685	0.58612	-0.591343	-
Chr12	5758016	G	A	R	24	21,3	0.875	R	16	5,11	0.3125	0.5625	INTERGENIC	-	-	0.460767	-0.461685	0.58612	-0.591343	-
Chr12	5765500	G	T	G	18	17,1	0.944444	K	6	1,5	0.166667	0.777778	NON_SYNONYMOUS_CODING	AH12G04580	aaC/aaA	0.460793	-0.461707	0.58614	-0.591388	uncharacterized protein LOC107624074 [Arachis ipaensis]
Chr12	5765872	G	A	G	15	15,0	1	R	11	9,2	0.818182	0.181818	SYNONYMOUS_CODING	AH12G04580	ctC/ctT	0.460793	-0.461707	0.58614	-0.591388	uncharacterized protein LOC107624074 [Arachis ipaensis]
Chr12	5766507	T	C	Y	23	21,2	0.913043	Y	13	8,5	0.615385	0.297659	INTRON	AH12G04580	-	0.460793	-0.461707	0.58614	-0.591388	uncharacterized protein LOC107624074 [Arachis ipaensis]
Chr12	5768794	C	T	Y	17	15,2	0.882353	Y	22	3,19	0.136364	0.745989	INTRON	AH12G04580	-	0.460793	-0.461707	0.58614	-0.591388	uncharacterized protein LOC107624074 [Arachis ipaensis]
Chr12	5770286	A	G	R	16	13,3	0.8125	R	10	1,9	0.1	0.7125	SYNONYMOUS_CODING	AH12G04580	aaT/aaC	0.460818	-0.461728	0.58616	-0.591432	uncharacterized protein LOC107624074 [Arachis ipaensis]
Chr12	5771560	G	A	R	18	15,3	0.833333	A	16	1,15	0.0625	0.770833	UPSTREAM	AH12G04580	-	0.460818	-0.461728	0.58616	-0.591432	uncharacterized protein LOC107624074 [Arachis ipaensis]
Chr12	5774248	A	G	R	26	23,3	0.884615	R	12	1,11	0.0833333	0.801282	UPSTREAM	AH12G04580	-	0.460818	-0.461728	0.58616	-0.591432	uncharacterized protein LOC107624074 [Arachis ipaensis]
Chr12	5777646	A	G	R	20	18,2	0.9	R	18	3,15	0.166667	0.733333	INTERGENIC	-	-	0.460818	-0.461728	0.58616	-0.591432	-
Chr12	5777741	C	T	Y	14	13,1	0.928571	Y	18	3,15	0.166667	0.761905	INTERGENIC	-	-	0.460818	-0.461728	0.58616	-0.591432	-
Chr12	5782302	T	C	T	20	20,0	1	Y	15	1,14	0.0666667	0.933333	INTERGENIC	-	-	0.460843	-0.461749	0.586179	-0.591477	-
Chr12	5784419	G	A	G	18	18,0	1	R	9	1,8	0.111111	0.888889	INTERGENIC	-	-	0.460843	-0.461749	0.586179	-0.591477	-
Chr12	5787503	A	G	A	17	16,1	0.941176	R	13	3,10	0.230769	0.710407	UPSTREAM	AH12G04590	-	0.460843	-0.461749	0.586179	-0.591477	uncharacterized protein LOC110269148 [Arachis ipaensis]
Chr12	5792781	G	T	G	24	23,1	0.958333	K	7	2,5	0.285714	0.672619	INTRON	AH12G04590	-	0.460869	-0.46177	0.586197	-0.591521	uncharacterized protein LOC110269148 [Arachis ipaensis]
Chr12	5793179	C	T	C	18	17,1	0.944444	Y	14	2,12	0.142857	0.801587	INTRON	AH12G04590	-	0.460869	-0.46177	0.586197	-0.591521	uncharacterized protein LOC110269148 [Arachis ipaensis]
Chr12	5799126	G	A	R	21	18,3	0.857143	R	13	10,3	0.769231	0.0879121	DOWNSTREAM	AH12G04590	-	0.460869	-0.46177	0.586197	-0.591521	uncharacterized protein LOC110269148 [Arachis ipaensis]
Chr12	5808065	G	A	R	13	12,1	0.923077	A	12	0,12	0	0.923077	UPSTREAM	AH12G04600	-	0.460893	-0.46179	0.586215	-0.591562	hypothetical protein glysoja_013112 [Glycine soja]
Chr12	5810847	A	G	A	26	24,2	0.923077	R	9	3,6	0.333333	0.589744	UPSTREAM	AH12G04600	-	0.460916	-0.461809	0.586233	-0.591603	hypothetical protein glysoja_013112 [Glycine soja]
Chr12	5813165	T	A	W	21	19,2	0.904762	W	15	5,10	0.333333	0.571429	DOWNSTREAM	AH12G04610	-	0.460916	-0.461809	0.586233	-0.591603	uncharacterized protein LOC107636808 [Arachis ipaensis]
Chr12	5813255	C	T	Y	14	12,2	0.857143	Y	17	7,10	0.411765	0.445378	DOWNSTREAM	AH12G04610	-	0.460916	-0.461809	0.586233	-0.591603	uncharacterized protein LOC107636808 [Arachis ipaensis]
Chr12	5828103	T	C	T	16	16,0	1	Y	11	7,4	0.636364	0.363636	INTERGENIC	-	-	0.460938	-0.461827	0.586249	-0.591643	-
Chr12	5829446	C	T	Y	24	20,4	0.833333	T	12	0,12	0	0.833333	INTERGENIC	-	-	0.460938	-0.461827	0.586249	-0.591643	-
Chr12	5832109	G	T	K	20	16,4	0.8	K	11	1,10	0.0909091	0.709091	UPSTREAM	CIPK9	-	0.46096	-0.461845	0.586264	-0.591681	CBL-interacting serine/threonine-protein kinase 9 isoform X1 [Arachis duranensis]
Chr12	5834661	C	T	Y	20	17,3	0.85	Y	10	5,5	0.5	0.35	UPSTREAM	CIPK9	-	0.46096	-0.461845	0.586264	-0.591681	CBL-interacting serine/threonine-protein kinase 9 isoform X1 [Arachis duranensis]
Chr12	5840021	A	T	W	16	13,3	0.8125	W	18	2,16	0.111111	0.701389	INTRON	CIPK9	-	0.460983	-0.461864	0.586279	-0.59172	CBL-interacting serine/threonine-protein kinase 9 isoform X1 [Arachis duranensis]
Chr12	5841762	G	A	R	18	15,3	0.833333	R	16	3,13	0.1875	0.645833	DOWNSTREAM	CIPK9	-	0.460983	-0.461864	0.586279	-0.59172	CBL-interacting serine/threonine-protein kinase 9 isoform X1 [Arachis duranensis]
Chr12	5843686	T	C	T	19	18,1	0.947368	Y	7	2,5	0.285714	0.661654	DOWNSTREAM	CIPK9	-	0.460983	-0.461864	0.586279	-0.59172	CBL-interacting serine/threonine-protein kinase 9 isoform X1 [Arachis duranensis]
Chr12	5843718	G	A	G	20	19,1	0.95	R	6	1,5	0.166667	0.783333	DOWNSTREAM	CIPK9	-	0.460983	-0.461864	0.586279	-0.59172	CBL-interacting serine/threonine-protein kinase 9 isoform X1 [Arachis duranensis]
Chr12	5843756	A	G	A	19	19,0	1	R	5	1,4	0.2	0.8	DOWNSTREAM	CIPK9	-	0.460983	-0.461864	0.586279	-0.59172	CBL-interacting serine/threonine-protein kinase 9 isoform X1 [Arachis duranensis]
Chr12	5843832	G	A	G	17	17,0	1	A	6	0,6	0	1	DOWNSTREAM	CIPK9	-	0.460983	-0.461864	0.586279	-0.59172	CBL-interacting serine/threonine-protein kinase 9 isoform X1 [Arachis duranensis]
Chr12	5844288	A	G	R	17	14,3	0.823529	G	13	0,13	0	0.823529	DOWNSTREAM	CIPK9	-	0.460983	-0.461864	0.586279	-0.59172	CBL-interacting serine/threonine-protein kinase 9 isoform X1 [Arachis duranensis]
Chr12	5844678	A	C	A	18	17,1	0.944444	M	8	3,5	0.375	0.569444	DOWNSTREAM	CIPK9	-	0.460983	-0.461864	0.586279	-0.59172	CBL-interacting serine/threonine-protein kinase 9 isoform X1 [Arachis duranensis]
Chr12	5845104	G	C	S	14	13,1	0.928571	S	18	4,14	0.222222	0.706349	DOWNSTREAM	CIPK9	-	0.460983	-0.461864	0.586279	-0.59172	CBL-interacting serine/threonine-protein kinase 9 isoform X1 [Arachis duranensis]
Chr12	5864398	G	T	K	21	17,4	0.809524	K	14	3,11	0.214286	0.595238	NON_SYNONYMOUS_CODING	AH12G04670	Ggt/Tgt	0.46102	-0.461893	0.586301	-0.591789	uncharacterized protein LOC107624089 [Arachis ipaensis]
Chr12	5877602	A	G	R	28	23,5	0.821429	G	10	0,10	0	0.821429	UPSTREAM	NRPB4	-	0.461046	-0.461915	0.586322	-0.591832	DNA-directed RNA polymerase II subunit 4 isoform X1 [Arachis ipaensis]
Chr12	5878472	T	C	Y	20	18,2	0.9	Y	10	1,9	0.1	0.8	UPSTREAM	NRPB4	-	0.461046	-0.461915	0.586322	-0.591832	DNA-directed RNA polymerase II subunit 4 isoform X1 [Arachis ipaensis]
Chr12	5891094	G	A	R	19	16,3	0.842105	A	15	1,14	0.0666667	0.775439	INTERGENIC	-	-	0.461121	-0.461982	0.586393	-0.591948	-
Chr12	5891565	G	A	G	12	12,0	1	R	22	2,20	0.0909091	0.909091	INTERGENIC	-	-	0.461121	-0.461982	0.586393	-0.591948	-
Chr12	5899857	C	T	C	13	13,0	1	Y	14	4,10	0.285714	0.714286	INTERGENIC	-	-	0.461121	-0.461982	0.586393	-0.591948	-
Chr12	5899918	A	G	A	13	13,0	1	R	17	6,11	0.352941	0.647059	INTERGENIC	-	-	0.461121	-0.461982	0.586393	-0.591948	-
Chr12	5901738	C	T	Y	14	13,1	0.928571	Y	12	2,10	0.166667	0.761905	DOWNSTREAM	AH12G04690	-	0.461173	-0.462029	0.586448	-0.592025	uncharacterized protein LOC107624098 [Arachis ipaensis]
Chr12	5911414	G	A	G	18	17,1	0.944444	R	13	1,12	0.0769231	0.867521	NON_SYNONYMOUS_CODING	AH12G04700	Gtg/Atg	0.461224	-0.462076	0.586503	-0.592101	uncharacterized protein LOC107624111 [Arachis ipaensis]
Chr12	5919843	T	C	Y	16	14,2	0.875	Y	16	3,13	0.1875	0.6875	INTRON	AH12G04690	-	0.461224	-0.462076	0.586503	-0.592101	uncharacterized protein LOC107624098 [Arachis ipaensis]
Chr12	5922660	G	A	R	27	22,5	0.814815	R	23	4,19	0.173913	0.640902	INTRON	AH12G04690	-	0.461274	-0.462122	0.586558	-0.592178	uncharacterized protein LOC107624098 [Arachis ipaensis]
Chr12	5924349	G	A	R	18	16,2	0.888889	R	16	2,14	0.125	0.763889	UPSTREAM	AH12G04690	-	0.461274	-0.462122	0.586558	-0.592178	uncharacterized protein LOC107624098 [Arachis ipaensis]
Chr12	5925186	G	C	S	22	18,4	0.818182	C	17	0,17	0	0.818182	UPSTREAM	AH12G04690	-	0.461274	-0.462122	0.586558	-0.592178	uncharacterized protein LOC107624098 [Arachis ipaensis]
Chr12	5928679	G	C	S	18	14,4	0.777778	S	22	3,19	0.136364	0.641414	UPSTREAM	AH12G04710	-	0.461274	-0.462122	0.586558	-0.592178	uncharacterized protein LOC107470226 isoform X1 [Arachis duranensis]
Chr12	5929343	C	T	Y	31	25,6	0.806452	Y	8	2,6	0.25	0.556452	UPSTREAM	AH12G04710	-	0.461274	-0.462122	0.586558	-0.592178	uncharacterized protein LOC107470226 isoform X1 [Arachis duranensis]
Chr12	5930840	T	C	Y	24	22,2	0.916667	Y	20	3,17	0.15	0.766667	INTRON	AH12G04710	-	0.46133	-0.462173	0.586619	-0.592257	uncharacterized protein LOC107470226 isoform X1 [Arachis duranensis]
Chr12	5937385	C	A	M	12	10,2	0.833333	M	13	1,12	0.0769231	0.75641	DOWNSTREAM	AH12G04710	-	0.46133	-0.462173	0.586619	-0.592257	uncharacterized protein LOC107470226 isoform X1 [Arachis duranensis]
Chr12	5937391	G	A	R	10	8,2	0.8	R	13	1,12	0.0769231	0.723077	DOWNSTREAM	AH12G04710	-	0.46133	-0.462173	0.586619	-0.592257	uncharacterized protein LOC107470226 isoform X1 [Arachis duranensis]
Chr12	5942126	C	T	Y	19	13,6	0.684211	Y	18	4,14	0.222222	0.461988	INTERGENIC	-	-	0.461386	-0.462225	0.586682	-0.592339	-
Chr12	5942466	A	G	A	18	17,1	0.944444	G	4	0,4	0	0.944444	INTERGENIC	-	-	0.461386	-0.462225	0.586682	-0.592339	-
Chr12	5944930	G	T	G	20	19,1	0.95	K	14	6,8	0.428571	0.521429	INTERGENIC	-	-	0.461386	-0.462225	0.586682	-0.592339	-
Chr12	5945547	C	T	C	25	24,1	0.96	Y	12	1,11	0.0833333	0.876667	INTERGENIC	-	-	0.461386	-0.462225	0.586682	-0.592339	-
Chr12	5948704	T	G	K	17	14,3	0.823529	K	17	2,15	0.117647	0.705882	INTERGENIC	-	-	0.461386	-0.462225	0.586682	-0.592339	-
Chr12	5950071	A	G	A	17	16,1	0.941176	R	11	1,10	0.0909091	0.850267	INTERGENIC	-	-	0.461443	-0.462277	0.586745	-0.59242	-
Chr12	5960186	A	G	A	20	19,1	0.95	R	11	4,7	0.363636	0.586364	UPSTREAM	AH12G04720	-	0.461498	-0.462328	0.586806	-0.5925	uncharacterized protein LOC107626687 [Arachis ipaensis]
Chr12	5960773	G	A	G	27	26,1	0.962963	A	17	1,16	0.0588235	0.904139	UPSTREAM	AH12G04720	-	0.461498	-0.462328	0.586806	-0.5925	uncharacterized protein LOC107626687 [Arachis ipaensis]
Chr12	5984472	G	A	R	16	14,2	0.875	R	8	2,6	0.25	0.625	INTRON	CIPK9	-	0.46161	-0.46243	0.586932	-0.592662	CBL-interacting serine/threonine-protein kinase 9-like [Arachis ipaensis]
Chr12	5984974	T	A	W	13	11,2	0.846154	W	11	2,9	0.181818	0.664336	INTRON	CIPK9	-	0.46161	-0.46243	0.586932	-0.592662	CBL-interacting serine/threonine-protein kinase 9-like [Arachis ipaensis]
Chr12	5985315	G	T	G	17	16,1	0.941176	K	19	2,17	0.105263	0.835913	INTRON	CIPK9	-	0.46161	-0.46243	0.586932	-0.592662	CBL-interacting serine/threonine-protein kinase 9-like [Arachis ipaensis]
Chr12	5992139	A	G	A	8	8,0	1	R	18	3,15	0.166667	0.833333	DOWNSTREAM	CIPK9	-	0.461668	-0.462483	0.586997	-0.592744	CBL-interacting serine/threonine-protein kinase 9-like [Arachis ipaensis]
Chr12	5994505	A	C	A	18	17,1	0.944444	M	8	2,6	0.25	0.694444	DOWNSTREAM	CIPK9	-	0.461668	-0.462483	0.586997	-0.592744	CBL-interacting serine/threonine-protein kinase 9-like [Arachis ipaensis]
Chr12	5999078	A	T	W	10	9,1	0.9	W	10	2,8	0.2	0.7	INTERGENIC	-	-	0.461668	-0.462483	0.586997	-0.592744	-
Chr12	6002844	C	T	Y	18	15,3	0.833333	Y	11	2,9	0.181818	0.651515	INTERGENIC	-	-	0.461726	-0.462537	0.587062	-0.592826	-
Chr12	6005409	C	T	Y	26	24,2	0.923077	Y	13	4,9	0.307692	0.615385	INTERGENIC	-	-	0.461726	-0.462537	0.587062	-0.592826	-
Chr12	6009737	A	G	R	14	13,1	0.928571	R	16	5,11	0.3125	0.616071	INTERGENIC	-	-	0.461726	-0.462537	0.587062	-0.592826	-
Chr12	6010098	T	C	Y	18	15,3	0.833333	Y	9	1,8	0.111111	0.722222	INTERGENIC	-	-	0.461787	-0.462593	0.587129	-0.59291	-
Chr12	6013402	T	C	Y	19	17,2	0.894737	Y	10	1,9	0.1	0.794737	UPSTREAM	KCS1	-	0.461787	-0.462593	0.587129	-0.59291	3-ketoacyl-CoA synthase 1 [Arachis ipaensis]
Chr12	6018424	T	C	Y	24	17,7	0.708333	Y	16	5,11	0.3125	0.395833	NON_SYNONYMOUS_CODING	KCS1	Tcc/Ccc	0.461787	-0.462593	0.587129	-0.59291	3-ketoacyl-CoA synthase 1 [Arachis ipaensis]
Chr12	6031367	A	G	R	15	13,2	0.866667	R	9	3,6	0.333333	0.533333	INTRON	GULLO6	-	0.461898	-0.462696	0.587254	-0.593068	probable L-gulonolactone oxidase 6 isoform X2 [Arachis ipaensis]
Chr12	6046634	G	A	R	17	15,2	0.882353	R	15	3,12	0.2	0.682353	DOWNSTREAM	AH12G04770	-	0.461953	-0.462747	0.587316	-0.593147	uncharacterized protein LOC107626689 [Arachis ipaensis]
Chr12	6047402	C	T	Y	18	14,4	0.777778	Y	25	20,5	0.8	-0.0222222	DOWNSTREAM	AH12G04770	-	0.461953	-0.462747	0.587316	-0.593147	uncharacterized protein LOC107626689 [Arachis ipaensis]
Chr12	6048327	G	A	G	19	18,1	0.947368	R	12	3,9	0.25	0.697368	INTERGENIC	-	-	0.461953	-0.462747	0.587316	-0.593147	-
Chr12	6049597	G	A	G	23	23,0	1	R	11	2,9	0.181818	0.818182	INTERGENIC	-	-	0.461953	-0.462747	0.587316	-0.593147	-
Chr12	6062744	T	G	K	17	15,2	0.882353	G	14	0,14	0	0.882353	INTRON	iqd17	-	0.462042	-0.462829	0.587416	-0.593279	protein IQ-DOMAIN 1 [Arachis ipaensis]
Chr12	6063062	G	C	S	15	11,4	0.733333	S	10	1,9	0.1	0.633333	UPSTREAM	iqd17	-	0.462042	-0.462829	0.587416	-0.593279	protein IQ-DOMAIN 1 [Arachis ipaensis]
Chr12	6070027	A	G	R	22	18,4	0.818182	G	12	0,12	0	0.818182	UPSTREAM	AH12G04790	-	0.462084	-0.462866	0.587463	-0.593341	uncharacterized protein LOC107611020 [Arachis ipaensis]
Chr12	6077878	G	A	R	13	12,1	0.923077	R	14	4,10	0.285714	0.637363	DOWNSTREAM	AH12G04790	-	0.462084	-0.462866	0.587463	-0.593341	uncharacterized protein LOC107611020 [Arachis ipaensis]
Chr12	6084245	G	A	G	19	18,1	0.947368	R	15	2,13	0.133333	0.814035	INTERGENIC	-	-	0.462122	-0.462901	0.587507	-0.5934	-
Chr12	6094552	C	T	C	18	17,1	0.944444	T	14	0,14	0	0.944444	INTERGENIC	-	-	0.46216	-0.462935	0.587551	-0.593459	-
Chr12	6096226	T	C	Y	26	21,5	0.807692	Y	14	3,11	0.214286	0.593407	INTERGENIC	-	-	0.46216	-0.462935	0.587551	-0.593459	-
Chr12	6102213	T	C	Y	22	18,4	0.818182	Y	13	2,11	0.153846	0.664336	INTERGENIC	-	-	0.462198	-0.462969	0.587593	-0.593516	-
Chr12	6107217	G	A	R	26	22,4	0.846154	R	17	3,14	0.176471	0.669683	DOWNSTREAM	AH12G04800	-	0.462198	-0.462969	0.587593	-0.593516	FHA domain-containing protein PS1-like [Arachis ipaensis]
Chr12	6119151	T	C	Y	22	19,3	0.863636	Y	21	6,15	0.285714	0.577922	UPSTREAM	ABCC8	-	0.462236	-0.463004	0.587636	-0.593574	ABC transporter C family member 8 [Arachis ipaensis]
Chr12	6119454	C	T	Y	12	10,2	0.833333	Y	17	3,14	0.176471	0.656863	UPSTREAM	ABCC8	-	0.462236	-0.463004	0.587636	-0.593574	ABC transporter C family member 8 [Arachis ipaensis]
Chr12	6119758	G	A	R	15	12,3	0.8	A	10	0,10	0	0.8	UPSTREAM	ABCC8	-	0.462236	-0.463004	0.587636	-0.593574	ABC transporter C family member 8 [Arachis ipaensis]
Chr12	6122564	T	G	T	17	17,0	1	K	10	2,8	0.2	0.8	INTRON	ABCC8	-	0.462274	-0.463038	0.587679	-0.593633	ABC transporter C family member 8 [Arachis ipaensis]
Chr12	6134054	A	C	M	20	13,7	0.65	C	13	0,13	0	0.65	DOWNSTREAM	NAC043	-	0.462309	-0.46307	0.587719	-0.593688	NAC domain-containing protein 43 [Arachis ipaensis]
Chr12	6134566	G	T	K	14	13,1	0.928571	T	6	0,6	0	0.928571	DOWNSTREAM	NAC043	-	0.462309	-0.46307	0.587719	-0.593688	NAC domain-containing protein 43 [Arachis ipaensis]
Chr12	6134573	G	A	R	13	12,1	0.923077	A	6	0,6	0	0.923077	DOWNSTREAM	NAC043	-	0.462309	-0.46307	0.587719	-0.593688	NAC domain-containing protein 43 [Arachis ipaensis]
Chr12	6142772	T	C	Y	17	15,2	0.882353	Y	13	4,9	0.307692	0.574661	UPSTREAM	NAC043	-	0.462342	-0.463099	0.587757	-0.593743	NAC domain-containing protein 43 [Arachis ipaensis]
Chr12	6175960	A	T	W	24	21,3	0.875	W	14	5,9	0.357143	0.517857	DOWNSTREAM	AH12G04840	-	0.462431	-0.463177	0.587854	-0.593892	uncharacterized protein LOC107626695 [Arachis ipaensis]
Chr12	6199345	G	A	R	19	13,6	0.684211	R	18	5,13	0.277778	0.406433	UPSTREAM	AH12G04850	-	0.462488	-0.463227	0.587917	-0.59399	hypothetical protein CUMW_260810 [Citrus unshiu]
Chr12	6202333	G	A	R	21	17,4	0.809524	A	18	1,17	0.0555556	0.753968	DOWNSTREAM	AH12G04860	-	0.462517	-0.463252	0.587948	-0.594038	uncharacterized protein LOC110278763 [Arachis duranensis]
Chr12	6206545	T	C	Y	17	11,6	0.647059	Y	13	4,9	0.307692	0.339367	UPSTREAM	AH12G04860	-	0.462517	-0.463252	0.587948	-0.594038	uncharacterized protein LOC110278763 [Arachis duranensis]
Chr12	6234527	C	T	Y	23	19,4	0.826087	Y	12	3,9	0.25	0.576087	INTRON	AH12G04880	-	0.462603	-0.463327	0.588043	-0.594184	probable helicase senataxin isoform X2 [Arachis duranensis]
Chr12	6237345	T	C	Y	14	11,3	0.785714	C	11	0,11	0	0.785714	INTRON	AH12G04890	-	0.462603	-0.463327	0.588043	-0.594184	-
Chr12	6246146	T	C	Y	25	19,6	0.76	Y	14	2,12	0.142857	0.617143	INTRON	AH12G04900	-	0.462634	-0.463354	0.588076	-0.594237	-
Chr12	6249071	T	C	Y	10	9,1	0.9	Y	20	3,17	0.15	0.75	UPSTREAM	AH12G04900	-	0.462634	-0.463354	0.588076	-0.594237	-
Chr12	6250000	C	T	Y	12	10,2	0.833333	Y	23	3,20	0.130435	0.702899	UPSTREAM	AH12G04900	-	0.462629	-0.463348	0.588072	-0.594239	-
Chr12	6262248	C	T	Y	21	16,5	0.761905	Y	19	3,16	0.157895	0.60401	UPSTREAM	AH12G04910	-	0.462694	-0.463406	0.588139	-0.594337	subtilisin-like protease SBT1.9 [Arachis ipaensis]
Chr12	6264977	G	T	K	19	16,3	0.842105	K	7	3,4	0.428571	0.413534	INTERGENIC	-	-	0.462694	-0.463406	0.588139	-0.594337	-
Chr12	6269038	G	A	R	21	18,3	0.857143	R	11	1,10	0.0909091	0.766234	UPSTREAM	AH12G04920	-	0.462694	-0.463406	0.588139	-0.594337	uncharacterized protein LOC107626699 [Arachis ipaensis]
Chr12	6272500	G	A	R	22	15,7	0.681818	R	17	7,10	0.411765	0.270053	UPSTREAM	AH12G04920	-	0.462722	-0.46343	0.588171	-0.594385	uncharacterized protein LOC107626699 [Arachis ipaensis]
Chr12	6275326	A	T	W	25	20,5	0.8	W	14	1,13	0.0714286	0.728571	INTRON	AH12G04920	-	0.462722	-0.46343	0.588171	-0.594385	uncharacterized protein LOC107626699 [Arachis ipaensis]
Chr12	6279690	G	A	G	55	53,2	0.963636	R	52	33,19	0.634615	0.329021	INTRON	AH12G04930	-	0.462722	-0.46343	0.588171	-0.594385	uncharacterized protein LOC107626699 [Arachis ipaensis]
Chr12	6279872	C	T	C	32	29,3	0.90625	Y	31	22,9	0.709677	0.196573	INTRON	AH12G04930	-	0.462722	-0.46343	0.588171	-0.594385	uncharacterized protein LOC107626699 [Arachis ipaensis]
Chr12	6293363	C	T	Y	8	7,1	0.875	Y	13	10,3	0.769231	0.105769	INTRON	SUB	-	0.462778	-0.463477	0.588233	-0.594477	protein STRUBBELIG-like [Arachis ipaensis]
Chr12	6303784	C	T	Y	25	21,4	0.84	Y	20	11,9	0.55	0.29	INTRON	SUB	-	0.462803	-0.463499	0.588264	-0.594523	protein STRUBBELIG-like [Arachis ipaensis]
Chr12	6321518	C	T	Y	22	17,5	0.772727	Y	14	3,11	0.214286	0.558442	NON_SYNONYMOUS_CODING	AH12G04980	cCc/cTc	0.462862	-0.46355	0.588336	-0.594617	uncharacterized protein LOC110268668 [Arachis ipaensis]
Chr12	6323697	T	G	K	21	16,5	0.761905	K	12	4,8	0.333333	0.428571	DOWNSTREAM	AH12G04980	-	0.462862	-0.46355	0.588336	-0.594617	uncharacterized protein LOC110268668 [Arachis ipaensis]
Chr12	6340733	T	C	T	18	17,1	0.944444	Y	10	3,7	0.3	0.644444	UTR_3_PRIME	AH12G05000	-	0.462921	-0.463601	0.588413	-0.594716	uncharacterized protein LOC107628143 [Arachis ipaensis]
Chr12	6347923	T	A	W	10	9,1	0.9	W	10	1,9	0.1	0.8	UPSTREAM	AH12G05010	-	0.462921	-0.463601	0.588413	-0.594716	probable RNA-binding protein ARP1 [Arachis ipaensis]
Chr12	6363679	A	G	R	14	13,1	0.928571	R	9	1,8	0.111111	0.81746	UPSTREAM	AH12G05030	-	0.462976	-0.463648	0.588487	-0.594812	vacuolar protein sorting-associated protein 8 homolog isoform X1 [Arachis ipaensis]
Chr12	6376450	A	G	R	13	11,2	0.846154	R	20	2,18	0.1	0.746154	DOWNSTREAM	AH12G05030	-	0.463003	-0.463671	0.588524	-0.59486	vacuolar protein sorting-associated protein 8 homolog isoform X1 [Arachis ipaensis]
Chr12	6381141	G	A	R	21	17,4	0.809524	R	14	2,12	0.142857	0.666667	INTRON	PDH-E1_ALPHA	-	0.463029	-0.463693	0.58856	-0.594908	uncharacterized protein LOC107624370 [Arachis ipaensis]
Chr12	6390261	T	C	C	23	1,22	0.956522	Y	18	12,6	0.333333	0.623188	SYNONYMOUS_CODING	PDH-E1_ALPHA	acT/acC	0.463056	-0.463716	0.588597	-0.594957	uncharacterized protein LOC107624370 [Arachis ipaensis]
Chr12	6391830	A	G	R	19	15,4	0.789474	R	18	3,15	0.166667	0.622807	NON_SYNONYMOUS_CODING	PDH-E1_ALPHA	cAg/cGg	0.463056	-0.463716	0.588597	-0.594957	uncharacterized protein LOC107624370 [Arachis ipaensis]
Chr12	6395392	C	T	Y	20	15,5	0.75	Y	13	2,11	0.153846	0.596154	DOWNSTREAM	PDH-E1_ALPHA	-	0.463056	-0.463716	0.588597	-0.594957	uncharacterized protein LOC107624370 [Arachis ipaensis]
Chr12	6395410	T	C	Y	21	16,5	0.761905	Y	15	2,13	0.133333	0.628571	DOWNSTREAM	PDH-E1_ALPHA	-	0.463056	-0.463716	0.588597	-0.594957	uncharacterized protein LOC107624370 [Arachis ipaensis]
Chr12	6405960	A	T	W	16	14,2	0.875	W	21	4,17	0.190476	0.684524	DOWNSTREAM	APRR5	-	0.463081	-0.463738	0.588632	-0.595003	two-component response regulator-like APRR5 isoform X1 [Arachis ipaensis]
Chr12	6412949	A	G	A	25	24,1	0.96	R	13	4,9	0.307692	0.652308	INTERGENIC	-	-	0.463107	-0.46376	0.588666	-0.595051	-
Chr12	6416030	C	T	Y	18	15,3	0.833333	Y	9	1,8	0.111111	0.722222	INTERGENIC	-	-	0.463107	-0.46376	0.588666	-0.595051	-
Chr12	6417986	C	T	Y	26	21,5	0.807692	Y	10	1,9	0.1	0.707692	INTERGENIC	-	-	0.463107	-0.46376	0.588666	-0.595051	-
Chr12	6434913	A	T	W	18	13,5	0.722222	W	14	4,10	0.285714	0.436508	INTERGENIC	-	-	0.463163	-0.463808	0.588745	-0.595149	-
Chr12	6437748	G	A	R	20	16,4	0.8	R	19	6,13	0.315789	0.484211	INTERGENIC	-	-	0.463163	-0.463808	0.588745	-0.595149	-
Chr12	6437847	G	A	R	14	11,3	0.785714	R	21	6,15	0.285714	0.5	INTERGENIC	-	-	0.463163	-0.463808	0.588745	-0.595149	-
Chr12	6441101	A	G	R	18	16,2	0.888889	R	21	5,16	0.238095	0.650794	UPSTREAM	MTPA1	-	0.463192	-0.463833	0.588786	-0.595198	metal tolerance protein 1 [Arachis ipaensis]
Chr12	6441192	A	G	R	28	26,2	0.928571	R	33	8,25	0.242424	0.686147	UPSTREAM	MTPA1	-	0.463192	-0.463833	0.588786	-0.595198	metal tolerance protein 1 [Arachis ipaensis]
Chr12	6442130	T	C	T	17	16,1	0.941176	Y	21	3,18	0.142857	0.798319	UPSTREAM	MTPA1	-	0.463192	-0.463833	0.588786	-0.595198	metal tolerance protein 1 [Arachis ipaensis]
Chr12	6454440	A	C	M	23	16,7	0.695652	C	9	0,9	0	0.695652	INTERGENIC	-	-	0.463218	-0.463856	0.588823	-0.595245	-
Chr12	6470728	A	G	R	19	17,2	0.894737	R	18	3,15	0.166667	0.72807	UPSTREAM	BHLH67	-	0.463269	-0.4639	0.588897	-0.595338	transcription factor bHLH57 isoform X1 [Arachis ipaensis]
Chr12	6471159	C	T	Y	21	16,5	0.761905	T	13	0,13	0	0.761905	UPSTREAM	BHLH67	-	0.463269	-0.4639	0.588897	-0.595338	transcription factor bHLH57 isoform X1 [Arachis ipaensis]
Chr12	6480083	T	C	Y	17	12,5	0.705882	C	9	0,9	0	0.705882	DOWNSTREAM	BHLH67	-	0.463296	-0.463924	0.588935	-0.595386	transcription factor bHLH57 isoform X1 [Arachis ipaensis]
Chr12	6495001	A	G	R	22	16,6	0.727273	R	17	3,14	0.176471	0.550802	INTERGENIC	-	-	0.463321	-0.463946	0.588971	-0.595433	-
Chr12	6495861	A	T	W	16	14,2	0.875	T	8	0,8	0	0.875	INTERGENIC	-	-	0.463321	-0.463946	0.588971	-0.595433	-
Chr12	6517918	T	C	T	12	12,0	1	Y	9	8,1	0.888889	0.111111	NON_SYNONYMOUS_CODING	AH12G05080	Ttc/Ctc	0.463369	-0.463988	0.589041	-0.595523	probably inactive leucine-rich repeat receptor-like protein kinase At3g28040 [Arachis ipaensis]
Chr12	6517937	A	T	A	14	14,0	1	W	12	10,2	0.833333	0.166667	NON_SYNONYMOUS_CODING	AH12G05080	gAc/gTc	0.463369	-0.463988	0.589041	-0.595523	probably inactive leucine-rich repeat receptor-like protein kinase At3g28040 [Arachis ipaensis]
Chr12	6517943	C	A	C	15	15,0	1	M	12	10,2	0.833333	0.166667	NON_SYNONYMOUS_CODING	AH12G05080	tCt/tAt	0.463369	-0.463988	0.589041	-0.595523	probably inactive leucine-rich repeat receptor-like protein kinase At3g28040 [Arachis ipaensis]
Chr12	6518088	T	A	T	18	18,0	1	W	7	5,2	0.714286	0.285714	NON_SYNONYMOUS_CODING	AH12G05080	ttT/ttA	0.463369	-0.463988	0.589041	-0.595523	probably inactive leucine-rich repeat receptor-like protein kinase At3g28040 [Arachis ipaensis]
Chr12	6521514	G	A	R	18	15,3	0.833333	A	24	1,23	0.0416667	0.791667	DOWNSTREAM	AH12G05080	-	0.463392	-0.464007	0.589074	-0.595566	probably inactive leucine-rich repeat receptor-like protein kinase At3g28040 [Arachis ipaensis]
Chr12	6521613	T	C	T	16	15,1	0.9375	C	16	1,15	0.0625	0.875	DOWNSTREAM	AH12G05080	-	0.463392	-0.464007	0.589074	-0.595566	probably inactive leucine-rich repeat receptor-like protein kinase At3g28040 [Arachis ipaensis]
Chr12	6535418	T	C	Y	22	19,3	0.863636	Y	8	1,7	0.125	0.738636	INTERGENIC	-	-	0.463413	-0.464026	0.589105	-0.595607	-
Chr12	6548686	T	C	Y	19	16,3	0.842105	Y	8	5,3	0.625	0.217105	INTRON	AH12G05090	-	0.463426	-0.464035	0.589126	-0.595637	uncharacterized protein LOC107626702 [Arachis ipaensis]
Chr12	6583803	G	A	R	36	29,7	0.805556	R	21	5,16	0.238095	0.56746	INTRON	AH12G05100	-	0.46345	-0.464048	0.589179	-0.595725	uncharacterized protein LOC107626702 [Arachis ipaensis]
Chr12	6583950	T	C	Y	25	19,6	0.76	Y	14	3,11	0.214286	0.545714	INTRON	AH12G05100	-	0.46345	-0.464048	0.589179	-0.595725	uncharacterized protein LOC107626702 [Arachis ipaensis]
Chr12	6586685	G	T	K	21	19,2	0.904762	K	14	2,12	0.142857	0.761905	INTRON	AH12G05100	-	0.46345	-0.464048	0.589179	-0.595725	uncharacterized protein LOC107626702 [Arachis ipaensis]
Chr12	6594841	G	A	R	17	13,4	0.764706	R	21	3,18	0.142857	0.621849	NON_SYNONYMOUS_CODING	AH12G05100	gCg/gTg	0.463457	-0.464051	0.589192	-0.595747	uncharacterized protein LOC107626702 [Arachis ipaensis]
Chr12	6605230	G	A	R	22	17,5	0.772727	A	13	0,13	0	0.772727	NON_SYNONYMOUS_CODING	OMT1	aCa/aTa	0.463458	-0.46405	0.589199	-0.595763	anthranilate N-methyltransferase isoform X1 [Arachis ipaensis]
Chr12	6606476	T	A	T	20	20,0	1	W	13	10,3	0.769231	0.230769	NON_SYNONYMOUS_CODING	OMT1	Atc/Ttc	0.463458	-0.46405	0.589199	-0.595763	anthranilate N-methyltransferase isoform X1 [Arachis ipaensis]
Chr12	6606588	C	A	C	19	18,1	0.947368	A	14	0,14	0	0.947368	SYNONYMOUS_CODING	OMT1	gtG/gtT	0.463458	-0.46405	0.589199	-0.595763	anthranilate N-methyltransferase isoform X1 [Arachis ipaensis]
Chr12	6606836	G	A	R	24	21,3	0.875	R	26	13,13	0.5	0.375	INTRON	OMT1	-	0.463458	-0.46405	0.589199	-0.595763	anthranilate N-methyltransferase isoform X1 [Arachis ipaensis]
Chr12	6607843	G	C	G	25	23,2	0.92	S	14	10,4	0.714286	0.205714	NON_SYNONYMOUS_CODING	OMT1	aCt/aGt	0.463458	-0.46405	0.589199	-0.595763	anthranilate N-methyltransferase isoform X1 [Arachis ipaensis]
Chr12	6607890	T	C	T	17	16,1	0.941176	Y	12	10,2	0.833333	0.107843	INTRON	OMT1	-	0.463458	-0.46405	0.589199	-0.595763	anthranilate N-methyltransferase isoform X1 [Arachis ipaensis]
Chr12	6608151	C	T	Y	19	11,8	0.578947	Y	20	6,14	0.3	0.278947	INTRON	OMT1	-	0.463458	-0.46405	0.589199	-0.595763	anthranilate N-methyltransferase isoform X1 [Arachis ipaensis]
Chr12	6617455	T	C	T	8	8,0	1	Y	4	2,2	0.5	0.5	INTRON	OMT1	-	0.463459	-0.464048	0.589206	-0.595778	anthranilate N-methyltransferase isoform X1 [Arachis ipaensis]
Chr12	6622572	G	A	G	14	13,1	0.928571	R	8	1,7	0.125	0.803571	UPSTREAM	OMT1	-	0.463457	-0.464044	0.58921	-0.59579	anthranilate N-methyltransferase isoform X1 [Arachis ipaensis]
Chr12	6638925	G	A	G	19	18,1	0.947368	R	8	3,5	0.375	0.572368	SYNONYMOUS_CODING	OMT1	ttC/ttT	0.463456	-0.464041	0.589213	-0.595801	anthranilate N-methyltransferase isoform X2 [Arachis ipaensis]
Chr12	6638994	C	A	C	23	22,1	0.956522	M	7	5,2	0.714286	0.242236	SYNONYMOUS_CODING	OMT1	gtG/gtT	0.463456	-0.464041	0.589213	-0.595801	anthranilate N-methyltransferase isoform X2 [Arachis ipaensis]
Chr12	6643699	T	C	T	23	23,0	1	Y	11	10,1	0.909091	0.0909091	UPSTREAM	OMT1	-	0.463456	-0.464039	0.589219	-0.595815	anthranilate N-methyltransferase isoform X2 [Arachis ipaensis]
Chr12	6655514	A	G	R	12	11,1	0.916667	R	19	10,9	0.526316	0.390351	INTRON	OMT1	-	0.463453	-0.464034	0.58922	-0.595823	anthranilate N-methyltransferase [Arachis duranensis]
Chr12	6655520	A	T	W	13	12,1	0.923077	W	23	13,10	0.565217	0.35786	INTRON	OMT1	-	0.463453	-0.464034	0.58922	-0.595823	anthranilate N-methyltransferase [Arachis duranensis]
Chr12	6655555	A	C	M	13	11,2	0.846154	M	25	13,12	0.52	0.326154	INTRON	OMT1	-	0.463453	-0.464034	0.58922	-0.595823	anthranilate N-methyltransferase [Arachis duranensis]
Chr12	6655602	A	C	M	14	13,1	0.928571	M	26	15,11	0.576923	0.351648	INTRON	OMT1	-	0.463453	-0.464034	0.58922	-0.595823	anthranilate N-methyltransferase [Arachis duranensis]
Chr12	6655924	G	A	R	15	13,2	0.866667	R	10	3,7	0.3	0.566667	NON_SYNONYMOUS_CODING	OMT1	gCt/gTt	0.463453	-0.464034	0.58922	-0.595823	anthranilate N-methyltransferase [Arachis duranensis]
Chr12	6657365	C	T	Y	20	16,4	0.8	T	10	0,10	0	0.8	INTRON	OMT1	-	0.463453	-0.464034	0.58922	-0.595823	anthranilate N-methyltransferase [Arachis duranensis]
Chr12	6666682	C	G	C	8	8,0	1	S	4	3,1	0.75	0.25	DOWNSTREAM	AH12G05150	-	0.463454	-0.464032	0.589226	-0.595835	protein DMR6-LIKE OXYGENASE 1-like [Arachis ipaensis]
Chr12	6666823	A	G	R	14	11,3	0.785714	R	9	3,6	0.333333	0.452381	DOWNSTREAM	AH12G05150	-	0.463454	-0.464032	0.589226	-0.595835	protein DMR6-LIKE OXYGENASE 1-like [Arachis ipaensis]
Chr12	6671445	C	T	Y	25	19,6	0.76	Y	11	1,10	0.0909091	0.669091	INTRON	AH12G05150	-	0.463453	-0.464029	0.58923	-0.595845	protein DMR6-LIKE OXYGENASE 1-like [Arachis ipaensis]
Chr12	6674569	T	C	Y	9	8,1	0.888889	Y	8	2,6	0.25	0.638889	UPSTREAM	AH12G05150	-	0.463453	-0.464029	0.58923	-0.595845	protein DMR6-LIKE OXYGENASE 1-like [Arachis ipaensis]
Chr12	6692628	A	G	R	20	13,7	0.65	R	16	4,12	0.25	0.4	INTERGENIC	-	-	0.463452	-0.464024	0.589238	-0.595863	-
Chr12	6699979	A	G	A	25	24,1	0.96	R	7	3,4	0.428571	0.531429	INTERGENIC	-	-	0.463452	-0.464024	0.589238	-0.595863	-
Chr12	6707276	T	C	Y	16	13,3	0.8125	C	6	0,6	0	0.8125	INTERGENIC	-	-	0.463452	-0.464021	0.589242	-0.595873	-
Chr12	6714645	A	G	R	21	16,5	0.761905	R	13	1,12	0.0769231	0.684982	DOWNSTREAM	AH12G05160	-	0.463451	-0.464018	0.589245	-0.595882	-
Chr12	6734951	C	T	Y	17	14,3	0.823529	Y	21	3,18	0.142857	0.680672	INTERGENIC	-	-	0.46345	-0.464012	0.589254	-0.595902	-
Chr12	6738532	T	A	W	19	14,5	0.736842	W	12	2,10	0.166667	0.570175	UPSTREAM	AH12G05180	-	0.46345	-0.464012	0.589254	-0.595902	uncharacterized protein LOC107607817 [Arachis ipaensis]
Chr12	6741417	T	A	W	18	16,2	0.888889	W	15	1,14	0.0666667	0.822222	UPSTREAM	AH12G05180	-	0.46345	-0.46401	0.589259	-0.595913	uncharacterized protein LOC107607817 [Arachis ipaensis]
Chr12	6756117	A	G	R	19	16,3	0.842105	R	17	3,14	0.176471	0.665635	UPSTREAM	LHY	-	0.463452	-0.464009	0.589266	-0.595925	protein LHY isoform X1 [Arachis ipaensis]
Chr12	6791457	A	C	M	22	15,7	0.681818	C	13	0,13	0	0.681818	UPSTREAM	CSP41B	-	0.463463	-0.464011	0.589299	-0.595976	chloroplast stem-loop binding protein of 41 kDa b, chloroplastic [Arachis ipaensis]
Chr12	6802678	A	T	W	12	9,3	0.75	W	10	4,6	0.4	0.35	INTERGENIC	-	-	0.463433	-0.463981	0.589273	-0.595951	-
Chr12	6804922	T	C	Y	25	16,9	0.64	Y	13	1,12	0.0769231	0.563077	INTERGENIC	-	-	0.463433	-0.463981	0.589273	-0.595951	-
Chr12	6805420	A	G	R	15	12,3	0.8	R	23	4,19	0.173913	0.626087	INTERGENIC	-	-	0.463433	-0.463981	0.589273	-0.595951	-
Chr12	6809290	T	C	Y	15	12,3	0.8	Y	14	1,13	0.0714286	0.728571	INTERGENIC	-	-	0.463433	-0.463981	0.589273	-0.595951	-
Chr12	6813325	G	A	R	21	12,9	0.571429	R	13	5,8	0.384615	0.186813	INTERGENIC	-	-	0.463402	-0.46395	0.589246	-0.595924	-
Chr12	6815844	C	T	Y	18	15,3	0.833333	Y	17	3,14	0.176471	0.656863	INTERGENIC	-	-	0.463402	-0.46395	0.589246	-0.595924	-
Chr12	6829344	C	T	Y	17	15,2	0.882353	T	11	0,11	0	0.882353	INTERGENIC	-	-	0.463375	-0.463922	0.589225	-0.595903	-
Chr12	6843052	T	G	K	14	13,1	0.928571	G	9	0,9	0	0.928571	NON_SYNONYMOUS_CODING	NGA1	Tcc/Gcc	0.463323	-0.463869	0.589187	-0.59586	B3 domain-containing transcription factor NGA3 [Arachis ipaensis]
Chr12	6848415	A	T	W	17	15,2	0.882353	W	13	2,11	0.153846	0.728507	DOWNSTREAM	NGA1	-	0.463323	-0.463869	0.589187	-0.59586	B3 domain-containing transcription factor NGA3 [Arachis ipaensis]
Chr12	6918735	C	T	C	10	10,0	1	Y	7	3,4	0.428571	0.571429	INTERGENIC	-	-	0.463123	-0.463667	0.589046	-0.595688	-
Chr12	6974284	T	C	Y	17	10,7	0.588235	Y	16	5,11	0.3125	0.275735	INTERGENIC	-	-	0.462937	-0.46348	0.588907	-0.595528	-
Chr12	6977044	C	T	Y	25	22,3	0.88	Y	22	6,16	0.272727	0.607273	INTERGENIC	-	-	0.462937	-0.46348	0.588907	-0.595528	-
Chr12	6981865	G	A	R	24	16,8	0.666667	R	18	2,16	0.111111	0.555556	INTERGENIC	-	-	0.462905	-0.463448	0.588882	-0.5955	-
Chr12	6989102	A	G	R	10	9,1	0.9	R	12	2,10	0.166667	0.733333	NON_SYNONYMOUS_CODING	AH12G05320	Tcc/Ccc	0.462905	-0.463448	0.588882	-0.5955	serine/threonine-protein phosphatase 7 long form homolog [Arachis duranensis]
Chr12	6992789	C	T	Y	17	15,2	0.882353	T	10	0,10	0	0.882353	UPSTREAM	AH12G05320	-	0.462873	-0.463415	0.588858	-0.595472	serine/threonine-protein phosphatase 7 long form homolog [Arachis duranensis]
Chr12	7008991	A	G	R	25	18,7	0.72	R	23	7,16	0.304348	0.415652	UPSTREAM	NTL9	-	0.46284	-0.463381	0.588832	-0.595442	NAC domain-containing protein 62-like isoform X1 [Arachis ipaensis]
Chr12	7023815	T	C	Y	14	13,1	0.928571	C	19	1,18	0.0526316	0.87594	INTERGENIC	-	-	0.462782	-0.463319	0.588789	-0.595394	-
Chr12	7024526	T	C	Y	19	18,1	0.947368	Y	4	1,3	0.25	0.697368	INTERGENIC	-	-	0.462782	-0.463319	0.588789	-0.595394	-
Chr12	7024541	C	T	C	20	19,1	0.95	Y	5	1,4	0.2	0.75	INTERGENIC	-	-	0.462782	-0.463319	0.588789	-0.595394	-
Chr12	7024550	G	A	G	22	21,1	0.954545	R	4	1,3	0.25	0.704545	INTERGENIC	-	-	0.462782	-0.463319	0.588789	-0.595394	-
Chr12	7024576	C	A	M	22	20,2	0.909091	A	4	0,4	0	0.909091	INTERGENIC	-	-	0.462782	-0.463319	0.588789	-0.595394	-
Chr12	7025495	G	A	G	18	18,0	1	R	21	16,5	0.761905	0.238095	INTERGENIC	-	-	0.462782	-0.463319	0.588789	-0.595394	-
Chr12	7031631	A	G	R	23	21,2	0.913043	R	14	9,5	0.642857	0.270186	INTERGENIC	-	-	0.462745	-0.463281	0.588757	-0.59536	-
Chr12	7031652	C	T	Y	21	19,2	0.904762	Y	14	11,3	0.785714	0.119048	INTERGENIC	-	-	0.462745	-0.463281	0.588757	-0.59536	-
Chr12	7032794	T	C	T	21	21,0	1	Y	25	18,7	0.72	0.28	INTERGENIC	-	-	0.462745	-0.463281	0.588757	-0.59536	-
Chr12	7032933	C	T	C	23	23,0	1	Y	37	22,15	0.594595	0.405405	INTERGENIC	-	-	0.462745	-0.463281	0.588757	-0.59536	-
Chr12	7032946	G	A	G	23	23,0	1	R	34	23,11	0.676471	0.323529	INTERGENIC	-	-	0.462745	-0.463281	0.588757	-0.59536	-
Chr12	7039651	G	A	G	17	16,1	0.941176	A	24	0,24	0	0.941176	DOWNSTREAM	AH12G05350	-	0.462745	-0.463281	0.588757	-0.59536	uncharacterized calcium-binding protein At1g02270 isoform X1 [Arachis ipaensis]
Chr12	7049022	A	T	W	23	19,4	0.826087	T	19	1,18	0.0526316	0.773455	UPSTREAM	AH12G05350	-	0.462705	-0.463239	0.588719	-0.595321	uncharacterized calcium-binding protein At1g02270 isoform X1 [Arachis ipaensis]
Chr12	7051585	T	A	T	13	13,0	1	W	8	4,4	0.5	0.5	DOWNSTREAM	MEE49	-	0.462666	-0.463198	0.588682	-0.595282	ribosome production factor 1 [Arachis ipaensis]
Chr12	7055262	T	C	T	13	13,0	1	Y	5	4,1	0.8	0.2	INTRON	MEE49	-	0.462666	-0.463198	0.588682	-0.595282	ribosome production factor 1 [Arachis ipaensis]
Chr12	7056324	T	C	Y	11	9,2	0.818182	Y	17	4,13	0.235294	0.582888	UPSTREAM	MEE49	-	0.462666	-0.463198	0.588682	-0.595282	ribosome production factor 1 [Arachis ipaensis]
Chr12	7080810	T	C	T	17	16,1	0.941176	Y	13	2,11	0.153846	0.78733	INTRON	PAP29	-	0.462547	-0.463075	0.588567	-0.595158	probable inactive purple acid phosphatase 29 [Arachis ipaensis]
Chr12	7082034	T	C	T	16	16,0	1	Y	15	1,14	0.0666667	0.933333	NON_SYNONYMOUS_CODING	PAP29	Aca/Gca	0.462547	-0.463075	0.588567	-0.595158	probable inactive purple acid phosphatase 29 [Arachis ipaensis]
Chr12	7082740	C	T	C	20	19,1	0.95	Y	21	3,18	0.142857	0.807143	INTRON	PAP29	-	0.462547	-0.463075	0.588567	-0.595158	probable inactive purple acid phosphatase 29 [Arachis ipaensis]
Chr12	7085487	T	C	T	18	17,1	0.944444	Y	11	2,9	0.181818	0.762626	UPSTREAM	PAP29	-	0.462547	-0.463075	0.588567	-0.595158	probable inactive purple acid phosphatase 29 [Arachis ipaensis]
Chr12	7089357	T	C	T	18	17,1	0.944444	C	13	0,13	0	0.944444	UPSTREAM	PAP29	-	0.462547	-0.463075	0.588567	-0.595158	probable inactive purple acid phosphatase 29 [Arachis ipaensis]
Chr12	7090449	T	C	Y	12	11,1	0.916667	Y	14	1,13	0.0714286	0.845238	INTERGENIC	-	-	0.462509	-0.463035	0.588531	-0.595117	-
Chr12	7091440	A	T	A	15	15,0	1	W	15	4,11	0.266667	0.733333	INTERGENIC	-	-	0.462509	-0.463035	0.588531	-0.595117	-
Chr12	7093309	T	A	T	21	21,0	1	W	13	5,8	0.384615	0.615385	INTERGENIC	-	-	0.462509	-0.463035	0.588531	-0.595117	-
Chr12	7093565	T	C	T	21	21,0	1	C	14	0,14	0	1	INTERGENIC	-	-	0.462509	-0.463035	0.588531	-0.595117	-
Chr12	7094521	G	A	G	21	21,0	1	R	13	3,10	0.230769	0.769231	INTERGENIC	-	-	0.462509	-0.463035	0.588531	-0.595117	-
Chr12	7102668	C	T	Y	20	17,3	0.85	Y	11	2,9	0.181818	0.668182	DOWNSTREAM	AH12G05430	-	0.462471	-0.462995	0.588496	-0.595076	uncharacterized protein C594.04c [Arachis ipaensis]
Chr12	7102989	G	A	G	16	15,1	0.9375	R	13	1,12	0.0769231	0.860577	DOWNSTREAM	AH12G05430	-	0.462471	-0.462995	0.588496	-0.595076	uncharacterized protein C594.04c [Arachis ipaensis]
Chr12	7118768	C	A	C	22	22,0	1	M	14	3,11	0.214286	0.785714	UPSTREAM	AH12G05450	-	0.462431	-0.462954	0.588459	-0.595032	uncharacterized protein LOC110267435 [Arachis ipaensis]
Chr12	7126732	T	C	T	21	21,0	1	Y	7	1,6	0.142857	0.857143	DOWNSTREAM	AH12G05450	-	0.462392	-0.462913	0.588423	-0.594991	uncharacterized protein LOC110267435 [Arachis ipaensis]
Chr12	7131844	C	T	C	14	14,0	1	Y	18	4,14	0.222222	0.777778	INTERGENIC	-	-	0.462352	-0.462872	0.588386	-0.594948	-
Chr12	7132307	A	G	A	12	12,0	1	G	17	0,17	0	1	INTERGENIC	-	-	0.462352	-0.462872	0.588386	-0.594948	-
Chr12	7139980	T	C	Y	13	12,1	0.923077	Y	12	1,11	0.0833333	0.839744	INTERGENIC	-	-	0.462352	-0.462872	0.588386	-0.594948	-
Chr12	7154260	C	T	C	17	17,0	1	Y	22	4,18	0.181818	0.818182	UPSTREAM	AH12G05470	-	0.462273	-0.462789	0.588313	-0.594865	uncharacterized protein C630.12 [Arachis ipaensis]
Chr12	7186230	A	G	R	22	20,2	0.909091	R	16	3,13	0.1875	0.721591	INTRON	AH12G05490	-	0.462159	-0.46267	0.588209	-0.594745	-
Chr12	7191084	C	A	M	17	15,2	0.882353	M	17	2,15	0.117647	0.764706	INTRON	AH12G05490	-	0.462119	-0.462629	0.588173	-0.594705	-
Chr12	7193712	G	A	G	19	17,2	0.894737	R	17	3,14	0.176471	0.718266	INTRON	AH12G05490	-	0.462119	-0.462629	0.588173	-0.594705	-
Chr12	7202173	A	T	A	13	13,0	1	T	20	1,19	0.05	0.95	INTRON	ARP1	-	0.46208	-0.462588	0.588138	-0.594665	probable RNA-binding protein ARP1 isoform X2 [Arachis ipaensis]
Chr12	7206393	G	A	R	23	20,3	0.869565	A	17	0,17	0	0.869565	DOWNSTREAM	ARP1	-	0.46208	-0.462588	0.588138	-0.594665	probable RNA-binding protein ARP1 isoform X2 [Arachis ipaensis]
Chr12	7226907	G	C	G	22	21,1	0.954545	S	8	1,7	0.125	0.829545	UPSTREAM	SRF6	-	0.462003	-0.462508	0.58807	-0.594588	protein STRUBBELIG-RECEPTOR FAMILY 6 [Arachis ipaensis]
Chr12	7241829	A	G	R	15	12,3	0.8	R	17	4,13	0.235294	0.564706	INTRON	UGT73B4	-	0.461923	-0.462425	0.588001	-0.594507	scopoletin glucosyltransferase [Arachis ipaensis]
Chr12	7242818	C	T	Y	15	13,2	0.866667	T	21	2,19	0.0952381	0.771429	INTRON	UGT73B4	-	0.461923	-0.462425	0.588001	-0.594507	scopoletin glucosyltransferase [Arachis ipaensis]
Chr12	7271797	G	A	G	15	15,0	1	R	14	1,13	0.0714286	0.928571	SPLICE_SITE_REGION	AH12G05560	-	0.461806	-0.462303	0.587899	-0.594391	-
Chr12	7276118	G	A	G	19	18,1	0.947368	A	19	1,18	0.0526316	0.894737	INTRON	AH12G05560	-	0.461806	-0.462303	0.587899	-0.594391	-
Chr12	7281705	A	T	A	22	21,1	0.954545	T	10	0,10	0	0.954545	DOWNSTREAM	AH12G05560	-	0.461766	-0.462262	0.587863	-0.594351	-
Chr12	7283055	C	T	C	10	10,0	1	T	9	0,9	0	1	DOWNSTREAM	AH12G05560	-	0.461766	-0.462262	0.587863	-0.594351	-
Chr12	7283190	C	T	Y	21	19,2	0.904762	T	22	0,22	0	0.904762	DOWNSTREAM	AH12G05560	-	0.461766	-0.462262	0.587863	-0.594351	-
Chr12	7295673	T	A	T	10	10,0	1	A	14	0,14	0	1	UPSTREAM	AH12G05570	-	0.461726	-0.46222	0.587826	-0.594311	uncharacterized protein LOC107621767 [Arachis ipaensis]
Chr12	7303056	T	A	T	26	26,0	1	W	16	2,14	0.125	0.875	DOWNSTREAM	AH12G05580	-	0.461685	-0.462178	0.58779	-0.594272	uncharacterized protein LOC107473232 [Arachis duranensis]
Chr12	7304621	G	A	R	17	15,2	0.882353	A	15	0,15	0	0.882353	DOWNSTREAM	AH12G05580	-	0.461685	-0.462178	0.58779	-0.594272	uncharacterized protein LOC107473232 [Arachis duranensis]
Chr12	7330158	T	C	Y	17	15,2	0.882353	Y	14	3,11	0.214286	0.668067	UPSTREAM	AH12G05610	-	0.461565	-0.462053	0.587679	-0.594156	-
Chr12	7334925	G	A	G	21	20,1	0.952381	R	20	4,16	0.2	0.752381	DOWNSTREAM	AH12G05610	-	0.461565	-0.462053	0.587679	-0.594156	-
Chr12	7341234	A	C	A	20	20,0	1	M	19	2,17	0.105263	0.894737	INTERGENIC	-	-	0.461525	-0.462011	0.587641	-0.594117	-
Chr12	7341924	C	T	Y	16	12,4	0.75	Y	17	3,14	0.176471	0.573529	INTERGENIC	-	-	0.461525	-0.462011	0.587641	-0.594117	-
Chr12	7342696	T	A	W	12	10,2	0.833333	W	14	1,13	0.0714286	0.761905	INTERGENIC	-	-	0.461525	-0.462011	0.587641	-0.594117	-
Chr12	7354326	A	T	A	17	17,0	1	W	13	6,7	0.461538	0.538462	INTERGENIC	-	-	0.461486	-0.461971	0.587607	-0.594082	-
Chr12	7355981	G	A	G	8	8,0	1	R	16	2,14	0.125	0.875	INTERGENIC	-	-	0.461486	-0.461971	0.587607	-0.594082	-
Chr12	7365837	C	T	Y	16	14,2	0.875	T	17	1,16	0.0588235	0.816176	INTERGENIC	-	-	0.461447	-0.461931	0.587572	-0.594046	-
Chr12	7371423	C	T	C	33	33,0	1	Y	53	32,21	0.603774	0.396226	UPSTREAM	AH12G05620	-	0.461407	-0.46189	0.587537	-0.594009	exocyst complex component EXO70B1-like [Arachis duranensis]
Chr12	7381515	G	A	G	26	25,1	0.961538	R	35	11,24	0.314286	0.647253	DOWNSTREAM	AH12G05620	-	0.461368	-0.461849	0.587501	-0.593972	exocyst complex component EXO70B1-like [Arachis duranensis]
Chr12	7382386	G	A	G	32	32,0	1	R	38	33,5	0.868421	0.131579	DOWNSTREAM	AH12G05620	-	0.461368	-0.461849	0.587501	-0.593972	exocyst complex component EXO70B1-like [Arachis duranensis]
Chr12	7396673	G	A	G	38	36,2	0.947368	R	51	19,32	0.372549	0.574819	DOWNSTREAM	AH12G05630	-	0.461329	-0.461809	0.587468	-0.593937	uncharacterized protein LOC107624745 [Arachis ipaensis]
Chr12	7397005	G	A	R	41	37,4	0.902439	R	59	45,14	0.762712	0.139727	DOWNSTREAM	AH12G05630	-	0.461329	-0.461809	0.587468	-0.593937	uncharacterized protein LOC107624745 [Arachis ipaensis]
Chr12	7399220	C	T	C	40	39,1	0.975	Y	42	35,7	0.833333	0.141667	DOWNSTREAM	AH12G05630	-	0.461329	-0.461809	0.587468	-0.593937	uncharacterized protein LOC107624745 [Arachis ipaensis]
Chr12	7402024	T	C	Y	30	26,4	0.866667	C	66	5,61	0.0757576	0.790909	DOWNSTREAM	ACG12	-	0.461297	-0.461776	0.587441	-0.593908	glucose-6-phosphate 1-dehydrogenase, cytoplasmic isoform isoform X2 [Arachis ipaensis]
Chr12	7402338	C	T	Y	31	27,4	0.870968	Y	55	23,32	0.418182	0.452786	DOWNSTREAM	ACG12	-	0.461297	-0.461776	0.587441	-0.593908	glucose-6-phosphate 1-dehydrogenase, cytoplasmic isoform isoform X2 [Arachis ipaensis]
Chr12	7402357	A	T	W	29	25,4	0.862069	W	59	24,35	0.40678	0.455289	DOWNSTREAM	ACG12	-	0.461297	-0.461776	0.587441	-0.593908	glucose-6-phosphate 1-dehydrogenase, cytoplasmic isoform isoform X2 [Arachis ipaensis]
Chr12	7402593	A	G	R	33	27,6	0.818182	R	53	28,25	0.528302	0.28988	DOWNSTREAM	ACG12	-	0.461297	-0.461776	0.587441	-0.593908	glucose-6-phosphate 1-dehydrogenase, cytoplasmic isoform isoform X2 [Arachis ipaensis]
Chr12	7402607	G	A	R	34	28,6	0.823529	R	51	28,23	0.54902	0.27451	DOWNSTREAM	ACG12	-	0.461297	-0.461776	0.587441	-0.593908	glucose-6-phosphate 1-dehydrogenase, cytoplasmic isoform isoform X2 [Arachis ipaensis]
Chr12	7402648	C	T	Y	37	33,4	0.891892	Y	55	29,26	0.527273	0.364619	DOWNSTREAM	ACG12	-	0.461297	-0.461776	0.587441	-0.593908	glucose-6-phosphate 1-dehydrogenase, cytoplasmic isoform isoform X2 [Arachis ipaensis]
Chr12	7409273	T	C	Y	12	11,1	0.916667	Y	22	15,7	0.681818	0.234848	UPSTREAM	ACG12	-	0.461297	-0.461776	0.587441	-0.593908	glucose-6-phosphate 1-dehydrogenase, cytoplasmic isoform isoform X2 [Arachis ipaensis]
Chr12	7412835	C	T	C	25	24,1	0.96	Y	16	5,11	0.3125	0.6475	UPSTREAM	ACG12	-	0.46127	-0.461748	0.587421	-0.593885	glucose-6-phosphate 1-dehydrogenase, cytoplasmic isoform isoform X2 [Arachis ipaensis]
Chr12	7414631	C	T	C	20	19,1	0.95	Y	25	6,19	0.24	0.71	INTERGENIC	-	-	0.46127	-0.461748	0.587421	-0.593885	-
Chr12	7415779	A	G	A	16	16,0	1	R	5	1,4	0.2	0.8	INTERGENIC	-	-	0.46127	-0.461748	0.587421	-0.593885	-
Chr12	7415794	T	C	T	17	17,0	1	Y	4	1,3	0.25	0.75	INTERGENIC	-	-	0.46127	-0.461748	0.587421	-0.593885	-
Chr12	7415810	C	T	C	16	16,0	1	Y	4	1,3	0.25	0.75	INTERGENIC	-	-	0.46127	-0.461748	0.587421	-0.593885	-
Chr12	7423104	C	T	Y	19	16,3	0.842105	Y	18	4,14	0.222222	0.619883	DOWNSTREAM	AH12G05650	-	0.461241	-0.461718	0.587397	-0.593858	protein PELOTA 1-like [Arachis duranensis]
Chr12	7423454	G	A	G	19	19,0	1	R	15	3,12	0.2	0.8	DOWNSTREAM	AH12G05650	-	0.461241	-0.461718	0.587397	-0.593858	protein PELOTA 1-like [Arachis duranensis]
Chr12	7427372	A	G	R	17	13,4	0.764706	R	13	10,3	0.769231	-0.00452489	INTRON	AH12G05650	-	0.461241	-0.461718	0.587397	-0.593858	protein PELOTA 1-like [Arachis duranensis]
Chr12	7428570	A	G	A	22	21,1	0.954545	R	20	16,4	0.8	0.154545	INTRON	AH12G05650	-	0.461241	-0.461718	0.587397	-0.593858	protein PELOTA 1-like [Arachis duranensis]
Chr12	7435514	C	T	C	17	16,1	0.941176	Y	16	4,12	0.25	0.691176	UPSTREAM	AH12G05650	-	0.461213	-0.461688	0.587375	-0.593833	protein PELOTA 1-like [Arachis duranensis]
Chr12	7436413	C	A	C	16	15,1	0.9375	M	20	2,18	0.1	0.8375	UPSTREAM	AH12G05650	-	0.461213	-0.461688	0.587375	-0.593833	protein PELOTA 1-like [Arachis duranensis]
Chr12	7445005	C	T	C	21	21,0	1	Y	18	5,13	0.277778	0.722222	INTERGENIC	-	-	0.461185	-0.46166	0.587353	-0.593808	-
Chr12	7463032	A	T	W	12	11,1	0.916667	W	23	3,20	0.130435	0.786232	DOWNSTREAM	AH12G05660	-	0.461134	-0.461607	0.587315	-0.593762	FBD-associated F-box protein At5g60610-like [Arachis ipaensis]
Chr12	7491010	G	A	G	21	21,0	1	R	18	4,14	0.222222	0.777778	INTERGENIC	-	-	0.461063	-0.461533	0.587263	-0.5937	-
Chr12	7493453	T	C	T	16	16,0	1	Y	15	3,12	0.2	0.8	UPSTREAM	PPC1	-	0.461063	-0.461533	0.587263	-0.5937	phosphoenolpyruvate carboxylase 2 [Arachis ipaensis]
Chr12	7497935	A	T	A	27	27,0	1	W	21	2,19	0.0952381	0.904762	UPSTREAM	PPC1	-	0.461063	-0.461533	0.587263	-0.5937	phosphoenolpyruvate carboxylase 2 [Arachis ipaensis]
Chr12	7514653	A	G	A	9	9,0	1	R	19	4,15	0.210526	0.789474	INTRON	AH12G05710	-	0.46102	-0.461487	0.58723	-0.593662	-
Chr12	7514890	T	C	T	10	10,0	1	Y	10	3,7	0.3	0.7	INTRON	AH12G05710	-	0.46102	-0.461487	0.58723	-0.593662	-
Chr12	7519151	A	G	A	18	18,0	1	R	7	1,6	0.142857	0.857143	DOWNSTREAM	AH12G05710	-	0.46102	-0.461487	0.58723	-0.593662	-
Chr12	7545196	C	A	M	8	7,1	0.875	M	14	2,12	0.142857	0.732143	INTERGENIC	-	-	0.460949	-0.461412	0.587167	-0.593598	-
Chr12	7547541	A	G	A	21	20,1	0.952381	R	13	1,12	0.0769231	0.875458	INTERGENIC	-	-	0.460949	-0.461412	0.587167	-0.593598	-
Chr12	7551160	T	C	Y	8	7,1	0.875	C	10	0,10	0	0.875	INTERGENIC	-	-	0.460925	-0.461387	0.587146	-0.593575	-
Chr12	7556631	G	A	R	14	10,4	0.714286	R	14	4,10	0.285714	0.428571	INTERGENIC	-	-	0.460925	-0.461387	0.587146	-0.593575	-
Chr12	7562818	G	A	R	8	7,1	0.875	R	11	2,9	0.181818	0.693182	INTERGENIC	-	-	0.460899	-0.46136	0.587123	-0.59355	-
Chr12	7571014	G	A	R	11	8,3	0.727273	R	24	5,19	0.208333	0.518939	INTRON	AH12G05730	-	0.460876	-0.461336	0.587104	-0.593526	FRIGIDA-like protein 3 isoform X2 [Arachis duranensis]
Chr12	7578422	T	C	Y	21	18,3	0.857143	Y	10	3,7	0.3	0.557143	INTRON	AH12G05730	-	0.460876	-0.461336	0.587104	-0.593526	FRIGIDA-like protein 3 isoform X2 [Arachis duranensis]
Chr12	7584315	G	A	G	21	21,0	1	R	16	3,13	0.1875	0.8125	INTRON	AH12G05740	-	0.460851	-0.46131	0.587082	-0.593501	uncharacterized protein LOC107624748 isoform X2 [Arachis ipaensis]
Chr12	7601299	G	T	G	18	17,1	0.944444	K	24	7,17	0.291667	0.652778	DOWNSTREAM	Hsp89.1	-	0.460802	-0.461258	0.587037	-0.593445	heat shock protein 90-6, mitochondrial isoform X2 [Arachis duranensis]
Chr12	7602356	A	G	A	22	21,1	0.954545	R	17	2,15	0.117647	0.836898	INTERGENIC	-	-	0.460802	-0.461258	0.587037	-0.593445	-
Chr12	7608828	A	C	M	19	13,6	0.684211	M	24	5,19	0.208333	0.475877	INTERGENIC	-	-	0.460802	-0.461258	0.587037	-0.593445	-
Chr12	7611724	T	C	T	18	17,1	0.944444	C	18	0,18	0	0.944444	INTERGENIC	-	-	0.460779	-0.461234	0.587017	-0.593421	-
Chr12	7623375	A	G	R	18	15,3	0.833333	A	16	15,1	0.9375	-0.104167	UPSTREAM	AH12G05790	-	0.460754	-0.461208	0.586994	-0.593393	LOW QUALITY PROTEIN: trichohyalin-like [Arachis ipaensis]
Chr12	7623489	C	A	M	25	22,3	0.88	M	15	12,3	0.8	0.08	UPSTREAM	AH12G05790	-	0.460754	-0.461208	0.586994	-0.593393	LOW QUALITY PROTEIN: trichohyalin-like [Arachis ipaensis]
Chr12	7623498	T	C	Y	26	22,4	0.846154	Y	15	12,3	0.8	0.0461538	UPSTREAM	AH12G05790	-	0.460754	-0.461208	0.586994	-0.593393	LOW QUALITY PROTEIN: trichohyalin-like [Arachis ipaensis]
Chr12	7623504	G	A	R	27	23,4	0.851852	R	15	12,3	0.8	0.0518519	UPSTREAM	AH12G05790	-	0.460754	-0.461208	0.586994	-0.593393	LOW QUALITY PROTEIN: trichohyalin-like [Arachis ipaensis]
Chr12	7623515	T	C	Y	30	23,7	0.766667	Y	17	14,3	0.823529	-0.0568627	UPSTREAM	AH12G05790	-	0.460754	-0.461208	0.586994	-0.593393	LOW QUALITY PROTEIN: trichohyalin-like [Arachis ipaensis]
Chr12	7623543	G	A	R	28	21,7	0.75	R	21	17,4	0.809524	-0.0595238	UPSTREAM	AH12G05790	-	0.460754	-0.461208	0.586994	-0.593393	LOW QUALITY PROTEIN: trichohyalin-like [Arachis ipaensis]
Chr12	7623569	T	C	Y	26	18,8	0.692308	Y	20	15,5	0.75	-0.0576923	UPSTREAM	AH12G05790	-	0.460754	-0.461208	0.586994	-0.593393	LOW QUALITY PROTEIN: trichohyalin-like [Arachis ipaensis]
Chr12	7623586	A	T	W	23	15,8	0.652174	W	21	17,4	0.809524	-0.15735	UPSTREAM	AH12G05790	-	0.460754	-0.461208	0.586994	-0.593393	LOW QUALITY PROTEIN: trichohyalin-like [Arachis ipaensis]
Chr12	7623598	T	C	Y	23	15,8	0.652174	Y	21	18,3	0.857143	-0.204969	UPSTREAM	AH12G05790	-	0.460754	-0.461208	0.586994	-0.593393	LOW QUALITY PROTEIN: trichohyalin-like [Arachis ipaensis]
Chr12	7623610	T	G	K	22	14,8	0.636364	K	20	16,4	0.8	-0.163636	UPSTREAM	AH12G05790	-	0.460754	-0.461208	0.586994	-0.593393	LOW QUALITY PROTEIN: trichohyalin-like [Arachis ipaensis]
Chr12	7623644	C	T	Y	21	12,9	0.571429	Y	20	16,4	0.8	-0.228571	UPSTREAM	AH12G05790	-	0.460754	-0.461208	0.586994	-0.593393	LOW QUALITY PROTEIN: trichohyalin-like [Arachis ipaensis]
Chr12	7623714	G	C	S	29	21,8	0.724138	S	17	13,4	0.764706	-0.040568	UPSTREAM	AH12G05790	-	0.460754	-0.461208	0.586994	-0.593393	LOW QUALITY PROTEIN: trichohyalin-like [Arachis ipaensis]
Chr12	7623755	T	C	Y	29	20,9	0.689655	Y	18	14,4	0.777778	-0.0881226	UPSTREAM	AH12G05790	-	0.460754	-0.461208	0.586994	-0.593393	LOW QUALITY PROTEIN: trichohyalin-like [Arachis ipaensis]
Chr12	7623770	C	T	Y	31	20,11	0.645161	Y	17	13,4	0.764706	-0.119545	UPSTREAM	AH12G05790	-	0.460754	-0.461208	0.586994	-0.593393	LOW QUALITY PROTEIN: trichohyalin-like [Arachis ipaensis]
Chr12	7623801	T	C	Y	28	19,9	0.678571	Y	22	15,7	0.681818	-0.00324675	UPSTREAM	AH12G05790	-	0.460754	-0.461208	0.586994	-0.593393	LOW QUALITY PROTEIN: trichohyalin-like [Arachis ipaensis]
Chr12	7623829	A	G	R	28	21,7	0.75	R	19	12,7	0.631579	0.118421	UPSTREAM	AH12G05790	-	0.460754	-0.461208	0.586994	-0.593393	LOW QUALITY PROTEIN: trichohyalin-like [Arachis ipaensis]
Chr12	7623960	A	C	M	28	20,8	0.714286	M	17	13,4	0.764706	-0.0504202	UPSTREAM	AH12G05790	-	0.460754	-0.461208	0.586994	-0.593393	LOW QUALITY PROTEIN: trichohyalin-like [Arachis ipaensis]
Chr12	7623978	G	C	S	29	21,8	0.724138	S	17	13,4	0.764706	-0.040568	UPSTREAM	AH12G05790	-	0.460754	-0.461208	0.586994	-0.593393	LOW QUALITY PROTEIN: trichohyalin-like [Arachis ipaensis]
Chr12	7623985	A	G	R	28	21,7	0.75	R	17	13,4	0.764706	-0.0147059	UPSTREAM	AH12G05790	-	0.460754	-0.461208	0.586994	-0.593393	LOW QUALITY PROTEIN: trichohyalin-like [Arachis ipaensis]
Chr12	7624010	G	C	S	26	21,5	0.807692	S	19	15,4	0.789474	0.0182186	UPSTREAM	AH12G05790	-	0.460754	-0.461208	0.586994	-0.593393	LOW QUALITY PROTEIN: trichohyalin-like [Arachis ipaensis]
Chr12	7624016	T	C	Y	24	20,4	0.833333	Y	19	16,3	0.842105	-0.00877193	UPSTREAM	AH12G05790	-	0.460754	-0.461208	0.586994	-0.593393	LOW QUALITY PROTEIN: trichohyalin-like [Arachis ipaensis]
Chr12	7624029	T	C	Y	24	21,3	0.875	Y	20	17,3	0.85	0.025	UPSTREAM	AH12G05790	-	0.460754	-0.461208	0.586994	-0.593393	LOW QUALITY PROTEIN: trichohyalin-like [Arachis ipaensis]
Chr12	7624055	G	A	R	18	15,3	0.833333	R	19	16,3	0.842105	-0.00877193	UPSTREAM	AH12G05790	-	0.460754	-0.461208	0.586994	-0.593393	LOW QUALITY PROTEIN: trichohyalin-like [Arachis ipaensis]
Chr12	7627885	A	G	A	27	27,0	1	R	7	1,6	0.142857	0.857143	INTRON	AH12G05790	-	0.460754	-0.461208	0.586994	-0.593393	LOW QUALITY PROTEIN: trichohyalin-like [Arachis ipaensis]
Chr12	7627901	C	T	C	27	27,0	1	Y	4	1,3	0.25	0.75	INTRON	AH12G05790	-	0.460754	-0.461208	0.586994	-0.593393	LOW QUALITY PROTEIN: trichohyalin-like [Arachis ipaensis]
Chr12	7642480	T	C	Y	16	13,3	0.8125	C	18	0,18	0	0.8125	UPSTREAM	AH12G05800	-	0.460715	-0.461167	0.586953	-0.593352	LOW QUALITY PROTEIN: trichohyalin-like [Arachis ipaensis]
Chr12	7651042	T	A	W	16	14,2	0.875	A	13	0,13	0	0.875	INTERGENIC	-	-	0.460697	-0.461146	0.586934	-0.593331	-
Chr12	7652322	T	C	Y	19	14,5	0.736842	Y	12	2,10	0.166667	0.570175	INTERGENIC	-	-	0.460697	-0.461146	0.586934	-0.593331	-
Chr12	7664024	G	A	G	19	19,0	1	R	18	2,16	0.111111	0.888889	DOWNSTREAM	AH12G05810	-	0.460674	-0.461123	0.586911	-0.593306	uncharacterized protein LOC110278265 [Arachis duranensis]
Chr12	7669748	G	A	R	17	13,4	0.764706	R	16	3,13	0.1875	0.577206	UPSTREAM	AH12G05810	-	0.460674	-0.461123	0.586911	-0.593306	uncharacterized protein LOC110278265 [Arachis duranensis]
Chr12	7671331	C	G	C	23	22,1	0.956522	S	7	1,6	0.142857	0.813665	NON_SYNONYMOUS_CODING	FRL3	caC/caG	0.460651	-0.461098	0.586887	-0.593277	restin homolog [Arachis ipaensis]
Chr12	7676198	C	T	C	12	12,0	1	Y	11	2,9	0.181818	0.818182	DOWNSTREAM	FRL3	-	0.460651	-0.461098	0.586887	-0.593277	restin homolog [Arachis ipaensis]
Chr12	7677596	A	T	W	9	8,1	0.888889	W	14	4,10	0.285714	0.603175	DOWNSTREAM	FRL3	-	0.460651	-0.461098	0.586887	-0.593277	restin homolog [Arachis ipaensis]
Chr12	7681802	A	G	A	24	22,2	0.916667	R	20	3,17	0.15	0.766667	INTERGENIC	-	-	0.460626	-0.461072	0.586861	-0.593246	-
Chr12	7683248	C	T	Y	15	2,13	0.866667	Y	10	6,4	0.4	0.466667	INTERGENIC	-	-	0.460626	-0.461072	0.586861	-0.593246	-
Chr12	7692159	G	A	A	14	0,14	1	G	10	10,0	0	1	UPSTREAM	AH12G05830	-	0.460603	-0.461047	0.586836	-0.593216	uncharacterized protein LOC107626723 [Arachis ipaensis]
Chr12	7692334	A	G	A	17	17,0	1	G	13	0,13	0	1	UPSTREAM	AH12G05830	-	0.460603	-0.461047	0.586836	-0.593216	uncharacterized protein LOC107626723 [Arachis ipaensis]
Chr12	7701995	A	G	A	24	24,0	1	R	20	2,18	0.1	0.9	UPSTREAM	AH12G05840	-	0.46058	-0.461024	0.586813	-0.593187	intracellular protein transport protein USO1-like [Arachis ipaensis]
Chr12	7711134	T	G	T	11	11,0	1	K	18	3,15	0.166667	0.833333	DOWNSTREAM	AH12G05840	-	0.460557	-0.460999	0.586789	-0.593157	intracellular protein transport protein USO1-like [Arachis ipaensis]
Chr12	7723643	G	T	G	25	25,0	1	T	18	1,17	0.0555556	0.944444	INTERGENIC	-	-	0.460534	-0.460976	0.586766	-0.593127	-
Chr12	7732148	A	C	A	17	17,0	1	C	6	0,6	0	1	INTERGENIC	-	-	0.460511	-0.460952	0.586741	-0.593095	-
Chr12	7740056	T	C	T	15	14,1	0.933333	Y	11	3,8	0.272727	0.660606	INTRON	AH12G05850	-	0.460487	-0.460927	0.586713	-0.593062	uncharacterized protein LOC107606944 [Arachis ipaensis]
Chr12	7756406	G	A	G	10	10,0	1	A	14	0,14	0	1	UPSTREAM	GRF9	-	0.460462	-0.460902	0.586684	-0.593027	14-3-3-like protein D [Morus notabilis]
Chr12	7771609	A	G	A	15	15,0	1	G	15	0,15	0	1	INTERGENIC	-	-	0.460411	-0.460849	0.586627	-0.592961	-
Chr12	7786334	G	A	A	16	0,16	1	R	12	10,2	0.166667	0.833333	UPSTREAM	TTL3	-	0.460386	-0.460822	0.586598	-0.592928	inactive TPR repeat-containing thioredoxin TTL3 [Arachis ipaensis]
Chr12	7794764	C	T	Y	17	15,2	0.882353	T	18	1,17	0.0555556	0.826797	INTERGENIC	-	-	0.46036	-0.460796	0.58657	-0.592896	-
Chr12	7795352	T	C	Y	13	12,1	0.923077	C	10	0,10	0	0.923077	INTERGENIC	-	-	0.46036	-0.460796	0.58657	-0.592896	-
Chr12	7797532	T	C	Y	12	11,1	0.916667	Y	10	1,9	0.1	0.816667	INTERGENIC	-	-	0.46036	-0.460796	0.58657	-0.592896	-
Chr12	7799630	C	A	C	11	11,0	1	M	11	3,8	0.272727	0.727273	INTERGENIC	-	-	0.46036	-0.460796	0.58657	-0.592896	-
Chr12	7803830	A	G	R	17	15,2	0.882353	R	16	2,14	0.125	0.757353	INTERGENIC	-	-	0.460333	-0.460768	0.586541	-0.592864	-
Chr12	7814360	T	A	T	16	15,1	0.9375	W	14	3,11	0.214286	0.723214	INTERGENIC	-	-	0.460307	-0.460741	0.586512	-0.592832	-
Chr12	7820714	T	C	Y	23	20,3	0.869565	Y	15	4,11	0.266667	0.602899	INTERGENIC	-	-	0.460281	-0.460714	0.586482	-0.5928	-
Chr12	7830215	C	A	C	17	16,1	0.941176	M	20	3,17	0.15	0.791176	INTERGENIC	-	-	0.460254	-0.460686	0.586453	-0.592768	-
Chr12	7834241	G	A	G	17	17,0	1	A	19	1,18	0.0526316	0.947368	INTERGENIC	-	-	0.460254	-0.460686	0.586453	-0.592768	-
Chr12	7838459	A	G	R	9	8,1	0.888889	G	20	1,19	0.05	0.838889	INTERGENIC	-	-	0.460254	-0.460686	0.586453	-0.592768	-
Chr12	7842863	T	A	T	17	16,1	0.941176	W	17	4,13	0.235294	0.705882	INTERGENIC	-	-	0.460226	-0.460658	0.586423	-0.592736	-
Chr12	7843369	G	A	G	18	16,2	0.888889	R	18	3,15	0.166667	0.722222	INTERGENIC	-	-	0.460226	-0.460658	0.586423	-0.592736	-
Chr12	7846993	G	A	R	26	24,2	0.923077	R	16	5,11	0.3125	0.610577	DOWNSTREAM	AH12G05880	-	0.460226	-0.460658	0.586423	-0.592736	ketol-acid reductoisomerase, chloroplastic [Arachis ipaensis]
Chr12	7847595	C	T	C	18	17,1	0.944444	Y	20	7,13	0.35	0.594444	DOWNSTREAM	AH12G05880	-	0.460226	-0.460658	0.586423	-0.592736	ketol-acid reductoisomerase, chloroplastic [Arachis ipaensis]
Chr12	7860891	C	T	C	21	21,0	1	Y	11	1,10	0.0909091	0.909091	INTRON	AH12G05890	-	0.460163	-0.460593	0.586352	-0.592665	replication protein A 70 kDa DNA-binding subunit E [Arachis duranensis]
Chr12	7861419	G	A	G	15	14,1	0.933333	R	18	2,16	0.111111	0.822222	INTRON	AH12G05890	-	0.460163	-0.460593	0.586352	-0.592665	replication protein A 70 kDa DNA-binding subunit E [Arachis duranensis]
Chr12	7862262	C	A	M	14	13,1	0.928571	M	20	4,16	0.2	0.728571	UTR_3_PRIME	AH12G05890	-	0.460163	-0.460593	0.586352	-0.592665	replication protein A 70 kDa DNA-binding subunit E [Arachis duranensis]
Chr12	7866910	G	A	G	13	13,0	1	R	26	4,22	0.153846	0.846154	DOWNSTREAM	ARA1	-	0.460163	-0.460593	0.586352	-0.592665	uncharacterized protein LOC110269153 [Arachis ipaensis]
Chr12	7886919	A	T	A	22	22,0	1	W	14	4,10	0.285714	0.714286	DOWNSTREAM	BHLH30	-	0.4601	-0.460528	0.586279	-0.592592	transcription factor bHLH30 [Arachis ipaensis]
Chr12	7889102	C	T	C	11	11,0	1	T	18	1,17	0.0555556	0.944444	DOWNSTREAM	BHLH30	-	0.4601	-0.460528	0.586279	-0.592592	transcription factor bHLH30 [Arachis ipaensis]
Chr12	7906634	C	T	C	16	16,0	1	Y	19	4,15	0.210526	0.789474	UPSTREAM	AH12G05930	-	0.460037	-0.460463	0.586208	-0.592519	uncharacterized protein At1g03900 [Arachis ipaensis]
Chr12	7911762	G	C	G	21	20,1	0.952381	S	17	4,13	0.235294	0.717087	INTRON	AH12G05930	-	0.460005	-0.460431	0.586171	-0.592482	uncharacterized protein At1g03900 [Arachis ipaensis]
Chr12	7921474	T	C	Y	18	16,2	0.888889	Y	19	5,14	0.263158	0.625731	DOWNSTREAM	AH12G05940	-	0.459973	-0.460398	0.586136	-0.592445	uncharacterized protein LOC107624755 isoform X2 [Arachis ipaensis]
Chr12	7947400	G	A	G	13	13,0	1	R	21	2,19	0.0952381	0.904762	UPSTREAM	AH12G05950	-	0.459912	-0.460335	0.586066	-0.592373	uncharacterized protein LOC110265655 [Arachis ipaensis]
Chr12	7951928	G	A	G	17	15,2	0.882353	A	20	1,19	0.05	0.832353	INTERGENIC	-	-	0.459879	-0.460302	0.586029	-0.592336	-
Chr12	7966553	T	C	Y	15	12,3	0.8	Y	23	5,18	0.217391	0.582609	INTRON	AH12G05960	-	0.459847	-0.460269	0.585991	-0.592299	uncharacterized protein LOC107639665 isoform X2 [Arachis ipaensis]
Chr12	7991779	C	T	C	12	12,0	1	T	14	0,14	0	1	INTRON	AH12G05970	-	0.459751	-0.460171	0.585875	-0.592182	protein MAINTENANCE OF MERISTEMS-like [Arachis ipaensis]
Chr12	7992939	G	A	R	12	11,1	0.916667	R	15	2,13	0.133333	0.783333	NON_SYNONYMOUS_CODING	AH12G05970	Cgc/Tgc	0.459751	-0.460171	0.585875	-0.592182	protein MAINTENANCE OF MERISTEMS-like [Arachis ipaensis]
Chr12	7993745	C	T	C	13	13,0	1	Y	20	5,15	0.25	0.75	UPSTREAM	AH12G05970	-	0.459751	-0.460171	0.585875	-0.592182	protein MAINTENANCE OF MERISTEMS-like [Arachis ipaensis]
Chr12	8004411	C	T	C	19	18,1	0.947368	T	13	0,13	0	0.947368	UPSTREAM	emb2738	-	0.459715	-0.460135	0.585834	-0.592137	uncharacterized protein LOC107624757 isoform X3 [Arachis ipaensis]
Chr12	8023230	G	A	R	11	10,1	0.909091	R	12	2,10	0.166667	0.742424	INTRON	AH12G05990	-	0.459638	-0.460056	0.585745	-0.592036	nucleolar GTP-binding protein 1 [Arachis ipaensis]
Chr12	8034324	G	A	G	14	14,0	1	R	13	2,11	0.153846	0.846154	INTERGENIC	-	-	0.459597	-0.460015	0.585699	-0.591983	-
Chr12	8037975	C	T	Y	11	9,2	0.818182	T	13	0,13	0	0.818182	INTERGENIC	-	-	0.459597	-0.460015	0.585699	-0.591983	-
Chr12	8038767	T	C	T	16	16,0	1	C	17	0,17	0	1	DOWNSTREAM	AH12G06010	-	0.459597	-0.460015	0.585699	-0.591983	replication protein A 70 kDa DNA-binding subunit-like [Arachis ipaensis]
Chr12	8043250	G	A	R	17	13,4	0.764706	R	26	3,23	0.115385	0.649321	DOWNSTREAM	AH12G06010	-	0.459568	-0.459986	0.585668	-0.591946	replication protein A 70 kDa DNA-binding subunit-like [Arachis ipaensis]
Chr12	8044830	C	T	C	12	12,0	1	Y	14	1,13	0.0714286	0.928571	INTRON	AH12G06010	-	0.459568	-0.459986	0.585668	-0.591946	replication protein A 70 kDa DNA-binding subunit-like [Arachis ipaensis]
Chr12	8074743	T	A	T	20	19,1	0.95	W	18	2,16	0.111111	0.838889	UPSTREAM	AH12G06030	-	0.459488	-0.459905	0.585583	-0.591839	uncharacterized protein LOC107614138 [Arachis ipaensis]
Chr12	8079223	C	A	M	19	16,3	0.842105	A	19	1,18	0.0526316	0.789474	INTERGENIC	-	-	0.459488	-0.459905	0.585583	-0.591839	-
Chr12	8080488	A	G	A	17	16,1	0.941176	G	27	0,27	0	0.941176	INTERGENIC	-	-	0.459464	-0.45988	0.585558	-0.591807	-
Chr12	8085851	T	C	T	16	16,0	1	Y	17	2,15	0.117647	0.882353	INTERGENIC	-	-	0.459464	-0.45988	0.585558	-0.591807	-
Chr12	8111696	C	T	Y	19	16,3	0.842105	T	11	0,11	0	0.842105	INTERGENIC	-	-	0.459409	-0.459824	0.585501	-0.591728	-
Chr12	8113284	C	T	Y	12	1,11	0.916667	C	15	15,0	0	0.916667	UPSTREAM	AH12G06060	-	0.459409	-0.459824	0.585501	-0.591728	uncharacterized protein LOC107628152 [Arachis ipaensis]
Chr12	8115860	T	C	T	27	26,1	0.962963	C	19	1,18	0.0526316	0.910331	UPSTREAM	AH12G06060	-	0.459409	-0.459824	0.585501	-0.591728	uncharacterized protein LOC107628152 [Arachis ipaensis]
Chr12	8122651	C	T	Y	19	16,3	0.842105	Y	19	3,16	0.157895	0.684211	DOWNSTREAM	FAB1A	-	0.459393	-0.459808	0.585487	-0.591706	1-phosphatidylinositol-3-phosphate 5-kinase FAB1B [Arachis ipaensis]
Chr12	8144250	A	G	A	12	11,1	0.916667	R	10	1,9	0.1	0.816667	DOWNSTREAM	AH12G06080	-	0.459365	-0.459779	0.585463	-0.591668	protein MAIN-LIKE 1-like [Arachis ipaensis]
Chr12	8147250	G	A	G	17	17,0	1	A	17	1,16	0.0588235	0.941176	DOWNSTREAM	AH12G06080	-	0.459365	-0.459779	0.585463	-0.591668	protein MAIN-LIKE 1-like [Arachis ipaensis]
Chr12	8150092	A	T	W	13	9,4	0.692308	W	12	3,9	0.25	0.442308	INTERGENIC	-	-	0.459351	-0.459764	0.585452	-0.59165	-
Chr12	8153904	A	T	A	16	16,0	1	W	13	4,9	0.307692	0.692308	INTERGENIC	-	-	0.459351	-0.459764	0.585452	-0.59165	-
Chr12	8155544	T	C	T	24	23,1	0.958333	Y	14	1,13	0.0714286	0.886905	DOWNSTREAM	AH12G06090	-	0.459351	-0.459764	0.585452	-0.59165	protein PARTING DANCERS-like isoform X3 [Arachis duranensis]
Chr12	8163711	T	A	W	15	12,3	0.8	W	14	2,12	0.142857	0.657143	UPSTREAM	AH12G06090	-	0.459336	-0.459749	0.585442	-0.591632	protein PARTING DANCERS-like isoform X3 [Arachis duranensis]
Chr12	8187632	G	A	G	15	14,1	0.933333	R	14	2,12	0.142857	0.790476	INTRON	AH12G06130	-	0.459309	-0.459721	0.585423	-0.591596	uncharacterized protein LOC107624764 [Arachis ipaensis]
Chr12	8202579	C	T	T	21	0,21	1	Y	17	13,4	0.235294	0.764706	NON_SYNONYMOUS_CODING	ARID4	Gaa/Aaa	0.459288	-0.459699	0.585408	-0.591564	AT-rich interactive domain-containing protein 4 [Arachis ipaensis]
Chr12	8227108	T	C	Y	12	11,1	0.916667	C	16	1,15	0.0625	0.854167	DOWNSTREAM	AH12G06170	-	0.459267	-0.459677	0.585395	-0.591532	uncharacterized protein LOC107628154 [Arachis ipaensis]
Chr12	8235328	A	G	A	18	17,1	0.944444	R	9	2,7	0.222222	0.722222	INTERGENIC	-	-	0.459256	-0.459666	0.585389	-0.591517	-
Chr12	8241049	G	A	R	15	13,2	0.866667	A	23	1,22	0.0434783	0.823188	INTERGENIC	-	-	0.459243	-0.459653	0.58538	-0.591498	-
Chr12	8245844	G	A	A	17	0,17	1	R	15	13,2	0.133333	0.866667	UPSTREAM	AH12G06180	-	0.459243	-0.459653	0.58538	-0.591498	E3 ubiquitin-protein ligase RNF144A-like [Arachis ipaensis]
Chr12	8248450	C	T	C	23	22,1	0.956522	Y	15	4,11	0.266667	0.689855	UPSTREAM	AH12G06180	-	0.459243	-0.459653	0.58538	-0.591498	E3 ubiquitin-protein ligase RNF144A-like [Arachis ipaensis]
Chr12	8252546	C	A	C	17	17,0	1	M	15	1,14	0.0666667	0.933333	INTRON	AH12G06180	-	0.45923	-0.45964	0.585372	-0.591479	E3 ubiquitin-protein ligase RNF144A-like [Arachis ipaensis]
Chr12	8256014	C	A	C	21	20,1	0.952381	M	21	3,18	0.142857	0.809524	NON_SYNONYMOUS_CODING	AH12G06180	Cat/Aat	0.45923	-0.45964	0.585372	-0.591479	E3 ubiquitin-protein ligase RNF144A-like [Arachis ipaensis]
Chr12	8256127	G	T	K	19	17,2	0.894737	K	15	2,13	0.133333	0.761404	SYNONYMOUS_CODING	AH12G06180	ctG/ctT	0.45923	-0.45964	0.585372	-0.591479	E3 ubiquitin-protein ligase RNF144A-like [Arachis ipaensis]
Chr12	8259957	A	G	A	13	13,0	1	R	6	5,1	0.833333	0.166667	SPLICE_SITE_REGION	AH12G06180	-	0.45923	-0.45964	0.585372	-0.591479	E3 ubiquitin-protein ligase RNF144A-like [Arachis ipaensis]
Chr12	8260084	G	A	G	22	22,0	1	R	9	6,3	0.666667	0.333333	NON_SYNONYMOUS_CODING	AH12G06180	aGg/aAg	0.459218	-0.459627	0.585364	-0.591462	E3 ubiquitin-protein ligase RNF144A-like [Arachis ipaensis]
Chr12	8260159	T	C	T	16	16,0	1	Y	14	4,10	0.285714	0.714286	NON_SYNONYMOUS_CODING	AH12G06180	tTt/tCt	0.459218	-0.459627	0.585364	-0.591462	E3 ubiquitin-protein ligase RNF144A-like [Arachis ipaensis]
Chr12	8260187	C	T	C	16	16,0	1	Y	22	14,8	0.636364	0.363636	SYNONYMOUS_CODING	AH12G06180	ttC/ttT	0.459218	-0.459627	0.585364	-0.591462	E3 ubiquitin-protein ligase RNF144A-like [Arachis ipaensis]
Chr12	8260203	G	A	G	18	18,0	1	R	24	15,9	0.625	0.375	NON_SYNONYMOUS_CODING	AH12G06180	Gtt/Att	0.459218	-0.459627	0.585364	-0.591462	E3 ubiquitin-protein ligase RNF144A-like [Arachis ipaensis]
Chr12	8260476	T	C	T	20	20,0	1	Y	19	12,7	0.631579	0.368421	INTRON	AH12G06180	-	0.459218	-0.459627	0.585364	-0.591462	E3 ubiquitin-protein ligase RNF144A-like [Arachis ipaensis]
Chr12	8265133	G	A	R	20	2,18	0.9	R	17	14,3	0.176471	0.723529	INTRON	AH12G06180	-	0.459218	-0.459627	0.585364	-0.591462	E3 ubiquitin-protein ligase RNF144A-like [Arachis ipaensis]
Chr12	8267531	A	T	A	12	12,0	1	W	8	5,3	0.625	0.375	INTRON	AH12G06180	-	0.459218	-0.459627	0.585364	-0.591462	E3 ubiquitin-protein ligase RNF144A-like [Arachis ipaensis]
Chr12	8271833	A	G	A	20	19,1	0.95	R	18	6,12	0.333333	0.616667	NON_SYNONYMOUS_CODING	AH12G06180	tAt/tGt	0.459205	-0.459615	0.585355	-0.591445	E3 ubiquitin-protein ligase RNF144A-like [Arachis ipaensis]
Chr12	8271850	G	C	G	22	21,1	0.954545	S	18	6,12	0.333333	0.621212	NON_SYNONYMOUS_CODING	AH12G06180	Gca/Cca	0.459205	-0.459615	0.585355	-0.591445	E3 ubiquitin-protein ligase RNF144A-like [Arachis ipaensis]
Chr12	8283447	A	G	R	18	4,14	0.777778	R	22	19,3	0.136364	0.641414	INTRON	AH12G06180	-	0.459198	-0.459607	0.585351	-0.591434	E3 ubiquitin-protein ligase RNF144A-like [Arachis ipaensis]
Chr12	8292070	A	G	A	11	10,1	0.909091	G	8	1,7	0.125	0.784091	DOWNSTREAM	AH12G06180	-	0.459193	-0.459602	0.585348	-0.591426	E3 ubiquitin-protein ligase RNF144A-like [Arachis ipaensis]
Chr12	8292578	C	A	M	21	3,18	0.857143	M	18	15,3	0.166667	0.690476	DOWNSTREAM	AH12G06180	-	0.459193	-0.459602	0.585348	-0.591426	E3 ubiquitin-protein ligase RNF144A-like [Arachis ipaensis]
Chr12	8298006	T	C	T	14	14,0	1	Y	19	2,17	0.105263	0.894737	INTERGENIC	-	-	0.459193	-0.459602	0.585348	-0.591426	-
Chr12	8301799	A	C	C	10	0,10	1	M	14	12,2	0.142857	0.857143	UPSTREAM	AH12G06210	-	0.459187	-0.459596	0.585344	-0.591416	E3 ubiquitin-protein ligase RNF144A-like [Arachis duranensis]
Chr12	8302504	T	C	Y	23	21,2	0.913043	Y	16	2,14	0.125	0.788043	UPSTREAM	AH12G06210	-	0.459187	-0.459596	0.585344	-0.591416	E3 ubiquitin-protein ligase RNF144A-like [Arachis duranensis]
Chr12	8303679	G	A	G	26	26,0	1	R	11	9,2	0.818182	0.181818	SYNONYMOUS_CODING	AH12G06210	gaG/gaA	0.459187	-0.459596	0.585344	-0.591416	E3 ubiquitin-protein ligase RNF144A-like [Arachis duranensis]
Chr12	8303749	A	G	A	26	26,0	1	R	6	5,1	0.833333	0.166667	NON_SYNONYMOUS_CODING	AH12G06210	Aca/Gca	0.459187	-0.459596	0.585344	-0.591416	E3 ubiquitin-protein ligase RNF144A-like [Arachis duranensis]
Chr12	8303776	A	G	A	23	23,0	1	R	6	3,3	0.5	0.5	NON_SYNONYMOUS_CODING	AH12G06210	Aaa/Gaa	0.459187	-0.459596	0.585344	-0.591416	E3 ubiquitin-protein ligase RNF144A-like [Arachis duranensis]
Chr12	8304962	C	A	C	19	19,0	1	M	5	4,1	0.8	0.2	INTRON	AH12G06210	-	0.459187	-0.459596	0.585344	-0.591416	E3 ubiquitin-protein ligase RNF144A-like [Arachis duranensis]
Chr12	8309358	C	A	C	21	21,0	1	M	18	5,13	0.277778	0.722222	DOWNSTREAM	AH12G06210	-	0.459187	-0.459596	0.585344	-0.591416	E3 ubiquitin-protein ligase RNF144A-like [Arachis duranensis]
Chr12	8319772	C	T	C	11	11,0	1	Y	13	2,11	0.153846	0.846154	UPSTREAM	AH12G06220	-	0.459179	-0.459588	0.585336	-0.591405	uncharacterized protein LOC107626736 [Arachis ipaensis]
Chr12	8331505	G	A	G	11	11,0	1	R	15	1,14	0.0666667	0.933333	SYNONYMOUS_CODING	AH12G06220	ggG/ggA	0.45916	-0.459568	0.585315	-0.591377	uncharacterized protein LOC107626736 [Arachis ipaensis]
Chr12	8339921	C	A	C	15	14,1	0.933333	M	16	2,14	0.125	0.808333	INTERGENIC	-	-	0.45916	-0.459568	0.585315	-0.591377	-
Chr12	8344851	C	T	T	15	0,15	1	Y	14	11,3	0.214286	0.785714	INTERGENIC	-	-	0.459151	-0.459559	0.585304	-0.591364	-
Chr12	8347009	G	A	A	18	2,16	0.888889	G	19	19,0	0	0.888889	UPSTREAM	AH12G06230	-	0.459151	-0.459559	0.585304	-0.591364	uncharacterized protein LOC107626736 [Arachis ipaensis]
Chr12	8348085	G	A	R	22	20,2	0.909091	R	20	2,18	0.1	0.809091	UPSTREAM	AH12G06230	-	0.459151	-0.459559	0.585304	-0.591364	uncharacterized protein LOC107626736 [Arachis ipaensis]
Chr12	8351710	C	T	Y	23	21,2	0.913043	Y	15	1,14	0.0666667	0.846377	INTRON	AH12G06230	-	0.459143	-0.45955	0.585295	-0.591351	uncharacterized protein LOC107626736 [Arachis ipaensis]
Chr12	8352775	C	T	Y	17	15,2	0.882353	T	28	2,26	0.0714286	0.810924	INTRON	AH12G06230	-	0.459143	-0.45955	0.585295	-0.591351	uncharacterized protein LOC107626736 [Arachis ipaensis]
Chr12	8355430	C	T	C	11	11,0	1	Y	16	3,13	0.1875	0.8125	DOWNSTREAM	AH12G06230	-	0.459143	-0.45955	0.585295	-0.591351	uncharacterized protein LOC107626736 [Arachis ipaensis]
Chr12	8356800	C	T	Y	12	4,8	0.666667	C	16	15,1	0.0625	0.604167	DOWNSTREAM	AH12G06230	-	0.459143	-0.45955	0.585295	-0.591351	uncharacterized protein LOC107626736 [Arachis ipaensis]
Chr12	8357209	G	C	S	8	1,7	0.875	G	13	12,1	0.0769231	0.798077	DOWNSTREAM	AH12G06230	-	0.459143	-0.45955	0.585295	-0.591351	uncharacterized protein LOC107626736 [Arachis ipaensis]
Chr12	8365182	A	G	A	16	16,0	1	R	15	2,13	0.133333	0.866667	INTERGENIC	-	-	0.459134	-0.459541	0.585284	-0.591337	-
Chr12	8368077	A	G	R	14	12,2	0.857143	R	24	5,19	0.208333	0.64881	INTERGENIC	-	-	0.459134	-0.459541	0.585284	-0.591337	-
Chr12	8369039	T	G	K	12	11,1	0.916667	K	12	6,6	0.5	0.416667	INTERGENIC	-	-	0.459134	-0.459541	0.585284	-0.591337	-
Chr12	8372068	T	C	C	13	0,13	1	Y	14	11,3	0.214286	0.785714	INTERGENIC	-	-	0.459126	-0.459532	0.585273	-0.591323	-
Chr12	8383256	C	T	T	11	0,11	1	C	10	10,0	0	1	UPSTREAM	AH12G06240	-	0.459117	-0.459524	0.585264	-0.591309	E3 ubiquitin-protein ligase RNF144A-like [Arachis ipaensis]
Chr12	8395921	G	A	R	16	2,14	0.875	R	14	13,1	0.0714286	0.803571	DOWNSTREAM	AH12G06240	-	0.45911	-0.459517	0.585255	-0.591296	E3 ubiquitin-protein ligase RNF144A-like [Arachis ipaensis]
Chr12	8406501	G	A	R	21	19,2	0.904762	R	19	2,17	0.105263	0.799499	INTERGENIC	-	-	0.459107	-0.459513	0.585251	-0.591288	-
Chr12	8413220	G	A	G	10	10,0	1	R	13	1,12	0.0769231	0.923077	UPSTREAM	AH12G06250	-	0.459105	-0.459511	0.585247	-0.591281	E3 ubiquitin-protein ligase RNF144A-like [Arachis duranensis]
Chr12	8414134	C	A	C	19	19,0	1	A	10	0,10	0	1	UPSTREAM	AH12G06250	-	0.459105	-0.459511	0.585247	-0.591281	E3 ubiquitin-protein ligase RNF144A-like [Arachis duranensis]
Chr12	8415293	G	A	G	14	14,0	1	R	19	15,4	0.789474	0.210526	UPSTREAM	AH12G06250	-	0.459105	-0.459511	0.585247	-0.591281	E3 ubiquitin-protein ligase RNF144A-like [Arachis duranensis]
Chr12	8415515	C	T	Y	24	21,3	0.875	T	11	0,11	0	0.875	UPSTREAM	AH12G06250	-	0.459105	-0.459511	0.585247	-0.591281	E3 ubiquitin-protein ligase RNF144A-like [Arachis duranensis]
Chr12	8416821	C	T	C	15	15,0	1	Y	6	1,5	0.166667	0.833333	SYNONYMOUS_CODING	AH12G06250	ttC/ttT	0.459105	-0.459511	0.585247	-0.591281	E3 ubiquitin-protein ligase RNF144A-like [Arachis duranensis]
Chr12	8416831	T	G	T	16	16,0	1	K	6	1,5	0.166667	0.833333	NON_SYNONYMOUS_CODING	AH12G06250	Tgt/Ggt	0.459105	-0.459511	0.585247	-0.591281	E3 ubiquitin-protein ligase RNF144A-like [Arachis duranensis]
Chr12	8418023	G	A	G	18	17,1	0.944444	R	20	16,4	0.8	0.144444	INTRON	AH12G06250	-	0.459105	-0.459511	0.585247	-0.591281	E3 ubiquitin-protein ligase RNF144A-like [Arachis duranensis]
Chr12	8419520	G	A	R	15	2,13	0.866667	R	14	12,2	0.142857	0.72381	INTRON	AH12G06250	-	0.459105	-0.459511	0.585247	-0.591281	E3 ubiquitin-protein ligase RNF144A-like [Arachis duranensis]
Chr12	8420747	C	A	A	6	0,6	1	C	22	22,0	0	1	SYNONYMOUS_CODING	AH12G06250	ggC/ggA	0.459099	-0.459505	0.585239	-0.591273	E3 ubiquitin-protein ligase RNF144A-like [Arachis duranensis]
Chr12	8428203	T	C	Y	16	14,2	0.875	Y	13	2,11	0.153846	0.721154	SYNONYMOUS_CODING	AH12G06250	ttT/ttC	0.459099	-0.459505	0.585239	-0.591273	E3 ubiquitin-protein ligase RNF144A-like [Arachis duranensis]
Chr12	8434184	C	T	T	19	1,18	0.947368	Y	17	13,4	0.235294	0.712074	INTRON	AH12G06250	-	0.459092	-0.459497	0.585229	-0.591264	E3 ubiquitin-protein ligase RNF144A-like [Arachis duranensis]
Chr12	8442985	G	A	G	21	20,1	0.952381	R	16	3,13	0.1875	0.764881	INTRON	AH12G06250	-	0.459085	-0.459491	0.585219	-0.591255	E3 ubiquitin-protein ligase RNF144A-like [Arachis duranensis]
Chr12	8449502	A	G	R	8	7,1	0.875	R	12	1,11	0.0833333	0.791667	INTERGENIC	-	-	0.459085	-0.459491	0.585219	-0.591255	-
Chr12	8452928	G	A	R	9	8,1	0.888889	R	9	1,8	0.111111	0.777778	INTERGENIC	-	-	0.45908	-0.459485	0.585211	-0.591248	-
Chr12	8459253	T	A	T	16	15,1	0.9375	W	16	5,11	0.3125	0.625	INTERGENIC	-	-	0.45908	-0.459485	0.585211	-0.591248	-
Chr12	8464196	T	C	T	26	25,1	0.961538	Y	14	2,12	0.142857	0.818681	INTERGENIC	-	-	0.459074	-0.459479	0.585202	-0.591239	-
Chr12	8464570	C	T	C	18	18,0	1	Y	13	4,9	0.307692	0.692308	INTERGENIC	-	-	0.459074	-0.459479	0.585202	-0.591239	-
Chr12	8466361	T	G	T	23	22,1	0.956522	K	11	3,8	0.272727	0.683794	INTERGENIC	-	-	0.459074	-0.459479	0.585202	-0.591239	-
Chr12	8476444	T	C	T	17	17,0	1	Y	15	1,14	0.0666667	0.933333	UPSTREAM	AH12G06260	-	0.459068	-0.459472	0.585192	-0.59123	subtilisin-like protease SBT1.5 [Arachis ipaensis]
Chr12	8486146	G	A	A	14	0,14	1	R	21	19,2	0.0952381	0.904762	INTRON	AH12G06260	-	0.45906	-0.459464	0.585181	-0.591219	subtilisin-like protease SBT1.5 [Arachis ipaensis]
Chr12	8488189	T	C	C	15	0,15	1	Y	13	10,3	0.230769	0.769231	DOWNSTREAM	AH12G06260	-	0.45906	-0.459464	0.585181	-0.591219	subtilisin-like protease SBT1.5 [Arachis ipaensis]
Chr12	8493028	C	T	C	22	21,1	0.954545	Y	13	1,12	0.0769231	0.877622	INTERGENIC	-	-	0.459052	-0.459456	0.585171	-0.591208	-
Chr12	8493250	A	T	A	22	22,0	1	T	23	1,22	0.0434783	0.956522	INTERGENIC	-	-	0.459052	-0.459456	0.585171	-0.591208	-
Chr12	8503603	T	A	T	19	18,1	0.947368	A	16	1,15	0.0625	0.884868	INTERGENIC	-	-	0.459045	-0.459449	0.585161	-0.591197	-
Chr12	8509159	G	A	G	24	24,0	1	A	16	1,15	0.0625	0.9375	INTERGENIC	-	-	0.459045	-0.459449	0.585161	-0.591197	-
Chr12	8512242	C	T	T	18	0,18	1	Y	18	15,3	0.166667	0.833333	INTERGENIC	-	-	0.459039	-0.459442	0.585151	-0.591187	-
Chr12	8517510	A	G	A	10	10,0	1	R	11	3,8	0.272727	0.727273	INTERGENIC	-	-	0.459039	-0.459442	0.585151	-0.591187	-
Chr12	8523562	C	A	C	20	19,1	0.95	M	20	3,17	0.15	0.8	INTERGENIC	-	-	0.45903	-0.459432	0.58514	-0.591175	-
Chr12	8524424	C	T	Y	27	3,24	0.888889	Y	19	13,6	0.315789	0.573099	UPSTREAM	RAP2-2	-	0.45903	-0.459432	0.58514	-0.591175	ethylene-responsive transcription factor RAP2-12 [Arachis ipaensis]
Chr12	8534985	C	T	Y	21	19,2	0.904762	Y	14	1,13	0.0714286	0.833333	DOWNSTREAM	RAP2-2	-	0.459023	-0.459425	0.585132	-0.591166	ethylene-responsive transcription factor RAP2-12 [Arachis ipaensis]
Chr12	8538642	A	G	A	14	14,0	1	G	18	1,17	0.0555556	0.944444	INTERGENIC	-	-	0.459023	-0.459425	0.585132	-0.591166	-
Chr12	8541870	C	T	C	17	16,1	0.941176	Y	16	3,13	0.1875	0.753676	INTERGENIC	-	-	0.459015	-0.459417	0.585124	-0.591156	-
Chr12	8553392	A	G	R	17	15,2	0.882353	R	14	12,2	0.857143	0.0252101	DOWNSTREAM	GLIP5	-	0.459008	-0.45941	0.585115	-0.591146	GDSL esterase/lipase 5 [Arachis ipaensis]
Chr12	8553403	C	T	Y	18	16,2	0.888889	Y	17	14,3	0.823529	0.0653595	DOWNSTREAM	GLIP5	-	0.459008	-0.45941	0.585115	-0.591146	GDSL esterase/lipase 5 [Arachis ipaensis]
Chr12	8553421	C	T	Y	16	14,2	0.875	Y	19	16,3	0.842105	0.0328947	DOWNSTREAM	GLIP5	-	0.459008	-0.45941	0.585115	-0.591146	GDSL esterase/lipase 5 [Arachis ipaensis]
Chr12	8553534	A	G	R	20	18,2	0.9	R	19	13,6	0.684211	0.215789	DOWNSTREAM	GLIP5	-	0.459008	-0.45941	0.585115	-0.591146	GDSL esterase/lipase 5 [Arachis ipaensis]
Chr12	8559646	T	C	T	13	13,0	1	Y	16	3,13	0.1875	0.8125	UPSTREAM	AH12G06290	-	0.459008	-0.45941	0.585115	-0.591146	uncharacterized protein LOC107638014 [Arachis ipaensis]
Chr12	8566771	A	G	A	24	24,0	1	R	15	1,14	0.0666667	0.933333	DOWNSTREAM	AH12G06290	-	0.459002	-0.459402	0.585108	-0.591135	uncharacterized protein LOC107638014 [Arachis ipaensis]
Chr12	8567017	T	C	T	21	21,0	1	Y	15	2,13	0.133333	0.866667	UPSTREAM	ATEXO70B2	-	0.459002	-0.459402	0.585108	-0.591135	uncharacterized protein LOC107624777 [Arachis ipaensis]
Chr12	8575938	T	A	W	20	18,2	0.9	A	25	0,25	0	0.9	INTRON	ATEXO70B2	-	0.458995	-0.459395	0.585101	-0.591125	uncharacterized protein LOC107624777 [Arachis ipaensis]
Chr12	8578649	C	T	Y	16	13,3	0.8125	Y	16	3,13	0.1875	0.625	NON_SYNONYMOUS_CODING	ATEXO70B2	gCt/gTt	0.458995	-0.459395	0.585101	-0.591125	uncharacterized protein LOC107624777 [Arachis ipaensis]
Chr12	8579042	A	G	R	16	13,3	0.8125	R	14	2,12	0.142857	0.669643	SPLICE_SITE_ACCEPTOR	ATEXO70B2	-	0.458995	-0.459395	0.585101	-0.591125	uncharacterized protein LOC107624777 [Arachis ipaensis]
Chr12	8579347	C	T	C	12	12,0	1	Y	18	3,15	0.166667	0.833333	NON_SYNONYMOUS_CODING	ATEXO70B2	Cgg/Tgg	0.458995	-0.459395	0.585101	-0.591125	uncharacterized protein LOC107624777 [Arachis ipaensis]
Chr12	8594013	A	G	R	19	17,2	0.894737	R	13	2,11	0.153846	0.740891	INTERGENIC	-	-	0.458984	-0.459383	0.585088	-0.591107	-
Chr12	8594808	G	A	R	9	8,1	0.888889	R	21	3,18	0.142857	0.746032	INTERGENIC	-	-	0.458984	-0.459383	0.585088	-0.591107	-
Chr12	8603203	T	A	T	15	15,0	1	A	17	0,17	0	1	UPSTREAM	CDKF-1	-	0.458977	-0.459376	0.58508	-0.591095	cyclin-dependent kinase F-1 isoform X2 [Arachis duranensis]
Chr12	8603536	G	T	G	17	16,1	0.941176	K	27	8,19	0.296296	0.64488	UPSTREAM	CDKF-1	-	0.458977	-0.459376	0.58508	-0.591095	cyclin-dependent kinase F-1 isoform X2 [Arachis duranensis]
Chr12	8603992	A	G	A	18	18,0	1	G	11	0,11	0	1	UPSTREAM	CDKF-1	-	0.458977	-0.459376	0.58508	-0.591095	cyclin-dependent kinase F-1 isoform X2 [Arachis duranensis]
Chr12	8605735	A	G	R	16	14,2	0.875	R	12	5,7	0.416667	0.458333	INTRON	CDKF-1	-	0.458977	-0.459376	0.58508	-0.591095	cyclin-dependent kinase F-1 isoform X2 [Arachis duranensis]
Chr12	8606094	T	G	T	24	24,0	1	G	14	0,14	0	1	INTRON	CDKF-1	-	0.458977	-0.459376	0.58508	-0.591095	cyclin-dependent kinase F-1 isoform X2 [Arachis duranensis]
Chr12	8611889	A	G	A	20	20,0	1	R	20	3,17	0.15	0.85	INTRON	CDKF-1	-	0.458971	-0.459369	0.585073	-0.591084	cyclin-dependent kinase F-1 isoform X2 [Arachis duranensis]
Chr12	8614343	C	T	C	12	11,1	0.916667	Y	15	3,12	0.2	0.716667	INTRON	CDKF-1	-	0.458971	-0.459369	0.585073	-0.591084	cyclin-dependent kinase F-1 isoform X2 [Arachis duranensis]
Chr12	8636540	G	T	G	18	18,0	1	T	9	0,9	0	1	NON_SYNONYMOUS_CODING	AH12G06320	aaC/aaA	0.458954	-0.459351	0.585052	-0.591055	putative disease resistance protein At3g14460 [Arachis ipaensis]
Chr12	8636563	C	A	C	18	18,0	1	A	8	0,8	0	1	NON_SYNONYMOUS_CODING	AH12G06320	Gat/Tat	0.458954	-0.459351	0.585052	-0.591055	putative disease resistance protein At3g14460 [Arachis ipaensis]
Chr12	8636575	G	A	G	13	13,0	1	A	7	0,7	0	1	NON_SYNONYMOUS_CODING	AH12G06320	Cac/Tac	0.458954	-0.459351	0.585052	-0.591055	putative disease resistance protein At3g14460 [Arachis ipaensis]
Chr12	8642381	A	G	R	17	15,2	0.882353	R	15	2,13	0.133333	0.74902	INTRON	AH12G06330	-	0.458941	-0.459338	0.585039	-0.591035	TMV resistance protein N isoform X2 [Arachis ipaensis]
Chr12	8663201	T	C	T	13	13,0	1	C	5	0,5	0	1	UPSTREAM	AH12G06350	-	0.458926	-0.459322	0.585025	-0.591005	putative disease resistance protein At3g14460 isoform X1 [Arachis ipaensis]
Chr12	8673933	G	A	G	16	16,0	1	R	12	10,2	0.833333	0.166667	INTRON	RPPL1	-	0.458914	-0.45931	0.585013	-0.590985	putative disease resistance protein At3g14460 [Arachis ipaensis]
Chr12	8678694	A	G	A	21	20,1	0.952381	R	18	3,15	0.166667	0.785714	DOWNSTREAM	RPPL1	-	0.458914	-0.45931	0.585013	-0.590985	putative disease resistance protein At3g14460 [Arachis ipaensis]
Chr12	8683182	G	A	G	14	14,0	1	R	9	1,8	0.111111	0.888889	UPSTREAM	GALAK	-	0.458903	-0.459298	0.585001	-0.590965	galacturonokinase isoform X2 [Arachis ipaensis]
Chr12	8710462	T	C	T	16	15,1	0.9375	Y	14	3,11	0.214286	0.723214	DOWNSTREAM	GALAK	-	0.45886	-0.459253	0.584957	-0.590896	uncharacterized protein LOC107626754 [Arachis ipaensis]
Chr12	8714663	C	A	M	12	11,1	0.916667	M	19	3,16	0.157895	0.758772	NON_SYNONYMOUS_CODING	AH12G06430	Cta/Ata	0.45886	-0.459253	0.584957	-0.590896	uncharacterized protein LOC110269155 [Arachis ipaensis]
Chr12	8717589	T	A	T	15	15,0	1	W	11	1,10	0.0909091	0.909091	DOWNSTREAM	AH12G06430	-	0.45886	-0.459253	0.584957	-0.590896	uncharacterized protein LOC110269155 [Arachis ipaensis]
Chr12	8730415	C	A	M	23	18,5	0.782609	A	14	0,14	0	0.782609	DOWNSTREAM	AH12G06450	-	0.458829	-0.459221	0.584923	-0.590847	uncharacterized protein LOC107626670 [Arachis ipaensis]
Chr12	8731630	T	C	T	15	15,0	1	Y	12	1,11	0.0833333	0.916667	UTR_3_PRIME	AH12G06450	-	0.458829	-0.459221	0.584923	-0.590847	uncharacterized protein LOC107626670 [Arachis ipaensis]
Chr12	8735310	C	T	C	14	14,0	1	Y	11	2,9	0.181818	0.818182	NON_SYNONYMOUS_CODING	AH12G06450	aGa/aAa	0.458829	-0.459221	0.584923	-0.590847	uncharacterized protein LOC107626670 [Arachis ipaensis]
Chr12	8735542	T	C	T	18	17,1	0.944444	Y	11	9,2	0.818182	0.126263	INTRON	AH12G06450	-	0.458829	-0.459221	0.584923	-0.590847	uncharacterized protein LOC107626670 [Arachis ipaensis]
Chr12	8735550	G	A	G	18	17,1	0.944444	R	10	8,2	0.8	0.144444	INTRON	AH12G06450	-	0.458829	-0.459221	0.584923	-0.590847	uncharacterized protein LOC107626670 [Arachis ipaensis]
Chr12	8735575	A	G	A	18	17,1	0.944444	R	11	9,2	0.818182	0.126263	INTRON	AH12G06450	-	0.458829	-0.459221	0.584923	-0.590847	uncharacterized protein LOC107626670 [Arachis ipaensis]
Chr12	8740334	C	T	C	11	11,0	1	T	13	1,12	0.0769231	0.923077	INTRON	AH12G06450	-	0.458814	-0.459206	0.584906	-0.590823	uncharacterized protein LOC107626670 [Arachis ipaensis]
Chr12	8751600	A	G	A	25	23,2	0.92	R	30	20,10	0.666667	0.253333	UPSTREAM	PEL1	-	0.458799	-0.45919	0.58489	-0.5908	protein PELOTA 1 [Arachis duranensis]
Chr12	8757715	T	C	T	14	14,0	1	Y	17	15,2	0.882353	0.117647	SYNONYMOUS_CODING	GLIP5	aaA/aaG	0.458799	-0.45919	0.58489	-0.5908	GDSL esterase/lipase 5-like [Arachis ipaensis]
Chr12	8758727	G	T	G	16	15,1	0.9375	K	9	4,5	0.444444	0.493056	NON_SYNONYMOUS_CODING	GLIP5	aCa/aAa	0.458799	-0.45919	0.58489	-0.5908	GDSL esterase/lipase 5-like [Arachis ipaensis]
Chr12	8763466	A	G	A	21	21,0	1	R	23	7,16	0.304348	0.695652	INTRON	GLIP5	-	0.458783	-0.459174	0.584873	-0.590776	GDSL esterase/lipase 5-like [Arachis ipaensis]
Chr12	8766569	G	A	G	14	14,0	1	A	17	1,16	0.0588235	0.941176	INTRON	GLIP5	-	0.458783	-0.459174	0.584873	-0.590776	GDSL esterase/lipase 5-like [Arachis ipaensis]
Chr12	8767570	C	G	C	18	18,0	1	S	9	2,7	0.222222	0.777778	NON_SYNONYMOUS_CODING	GLIP5	caG/caC	0.458783	-0.459174	0.584873	-0.590776	GDSL esterase/lipase 5-like [Arachis ipaensis]
Chr12	8782520	T	A	T	16	16,0	1	W	21	2,19	0.0952381	0.904762	INTERGENIC	-	-	0.45875	-0.45914	0.584837	-0.590727	-
Chr12	8782656	A	T	W	13	12,1	0.923077	W	12	2,10	0.166667	0.75641	INTERGENIC	-	-	0.45875	-0.45914	0.584837	-0.590727	-
Chr12	8792582	T	G	T	21	21,0	1	K	13	7,6	0.538462	0.461538	NON_SYNONYMOUS_CODING	GLIP3	Tta/Gta	0.458733	-0.459123	0.584819	-0.590701	uncharacterized protein LOC107626756 [Arachis ipaensis]
Chr12	8792662	G	A	G	18	18,0	1	R	16	10,6	0.625	0.375	SYNONYMOUS_CODING	GLIP3	gcG/gcA	0.458733	-0.459123	0.584819	-0.590701	uncharacterized protein LOC107626756 [Arachis ipaensis]
Chr12	8798218	C	T	Y	22	19,3	0.863636	T	24	1,23	0.0416667	0.82197	DOWNSTREAM	GLIP1	-	0.458733	-0.459123	0.584819	-0.590701	GDSL esterase/lipase 1-like [Arachis duranensis]
Chr12	8812136	C	T	C	10	9,1	0.9	Y	15	4,11	0.266667	0.633333	INTRON	AH12G06510	-	0.458701	-0.45909	0.584786	-0.590652	protein PIN-LIKES 3-like isoform X1 [Arachis ipaensis]
Chr12	8819137	C	T	C	26	26,0	1	Y	21	3,18	0.142857	0.857143	UPSTREAM	AH12G06520	-	0.458701	-0.45909	0.584786	-0.590652	uncharacterized protein LOC107626758 [Arachis ipaensis]
Chr12	8821485	G	A	A	20	0,20	1	R	19	17,2	0.105263	0.894737	DOWNSTREAM	FKBP20-2	-	0.458687	-0.459075	0.584771	-0.590629	peptidyl-prolyl cis-trans isomerase FKBP20-2, chloroplastic [Arachis ipaensis]
Chr12	8839374	A	C	A	14	14,0	1	M	15	3,12	0.2	0.8	INTRON	AH12G06540	-	0.458673	-0.459061	0.584758	-0.590607	-
Chr12	8841599	C	T	C	15	14,1	0.933333	Y	11	4,7	0.363636	0.569697	DOWNSTREAM	AH12G06540	-	0.458662	-0.459049	0.584747	-0.590586	-
Chr12	8849437	A	T	T	19	1,18	0.947368	W	10	7,3	0.3	0.647368	INTRON	AH12G06550	-	0.458662	-0.459049	0.584747	-0.590586	hydroquinone glucosyltransferase [Arachis ipaensis]
Chr12	8854862	T	A	W	13	11,2	0.846154	A	20	1,19	0.05	0.796154	INTRON	AH12G06550	-	0.45865	-0.459037	0.584736	-0.590564	hydroquinone glucosyltransferase [Arachis ipaensis]
Chr12	8855345	C	T	C	11	11,0	1	Y	21	16,5	0.761905	0.238095	INTRON	AH12G06550	-	0.45865	-0.459037	0.584736	-0.590564	hydroquinone glucosyltransferase [Arachis ipaensis]
Chr12	8868229	C	T	C	20	18,2	0.9	Y	16	3,13	0.1875	0.7125	INTERGENIC	-	-	0.458638	-0.459024	0.584724	-0.590542	-
Chr12	8870161	C	A	C	21	20,1	0.952381	M	9	1,8	0.111111	0.84127	INTERGENIC	-	-	0.458626	-0.459012	0.584713	-0.590519	-
Chr12	8871360	A	G	A	25	25,0	1	G	22	0,22	0	1	INTERGENIC	-	-	0.458626	-0.459012	0.584713	-0.590519	-
Chr12	8871883	A	T	A	18	17,1	0.944444	W	13	5,8	0.384615	0.559829	INTERGENIC	-	-	0.458626	-0.459012	0.584713	-0.590519	-
Chr12	8882664	G	A	G	23	23,0	1	R	19	2,17	0.105263	0.894737	DOWNSTREAM	AH12G06570	-	0.458614	-0.458999	0.584701	-0.590496	uncharacterized protein LOC107645759 isoform X2 [Arachis ipaensis]
Chr12	8890421	A	G	A	17	16,1	0.941176	R	10	1,9	0.1	0.841176	INTRON	AH12G06570	-	0.458603	-0.458987	0.584691	-0.590474	uncharacterized protein LOC107645759 isoform X2 [Arachis ipaensis]
Chr12	8892927	G	T	K	14	13,1	0.928571	K	15	1,14	0.0666667	0.861905	INTRON	AH12G06570	-	0.458603	-0.458987	0.584691	-0.590474	uncharacterized protein LOC107645759 isoform X2 [Arachis ipaensis]
Chr12	8896379	G	A	G	14	13,1	0.928571	R	18	3,15	0.166667	0.761905	DOWNSTREAM	UGT72B1	-	0.458603	-0.458987	0.584691	-0.590474	hydroquinone glucosyltransferase [Arachis ipaensis]
Chr12	8898415	T	G	G	20	2,18	0.9	K	26	23,3	0.115385	0.784615	NON_SYNONYMOUS_CODING	UGT72B1	gAt/gCt	0.458603	-0.458987	0.584691	-0.590474	hydroquinone glucosyltransferase [Arachis ipaensis]
Chr12	8902593	C	T	T	20	0,20	1	C	13	13,0	0	1	UPSTREAM	UGT72B1	-	0.458592	-0.458975	0.58468	-0.590452	hydroquinone glucosyltransferase [Arachis ipaensis]
Chr12	8906932	G	A	R	13	1,12	0.923077	R	20	18,2	0.1	0.823077	INTERGENIC	-	-	0.458592	-0.458975	0.58468	-0.590452	-
Chr12	8913230	C	T	T	17	1,16	0.941176	Y	22	18,4	0.181818	0.759358	UPSTREAM	AH12G06590	-	0.45858	-0.458963	0.58467	-0.590429	hydroquinone glucosyltransferase [Arachis ipaensis]
Chr12	8915737	G	A	G	15	15,0	1	R	8	4,4	0.5	0.5	INTRON	AH12G06590	-	0.45858	-0.458963	0.58467	-0.590429	hydroquinone glucosyltransferase [Arachis ipaensis]
Chr12	8920905	C	T	Y	29	4,25	0.862069	Y	18	15,3	0.166667	0.695402	INTRON	UGT72B1	-	0.458568	-0.458949	0.584659	-0.590404	hydroquinone glucosyltransferase [Arachis ipaensis]
Chr12	8930944	G	A	G	16	15,1	0.9375	R	14	2,12	0.142857	0.794643	INTRON	AH12G06620	-	0.458556	-0.458937	0.584647	-0.59038	replication protein A 70 kDa DNA-binding subunit E [Arachis duranensis]
Chr12	8932595	C	T	Y	15	13,2	0.866667	C	15	14,1	0.933333	-0.0666667	SPLICE_SITE_REGION	AH12G06620	-	0.458556	-0.458937	0.584647	-0.59038	replication protein A 70 kDa DNA-binding subunit E [Arachis duranensis]
Chr12	8938772	C	T	T	19	1,18	0.947368	Y	14	12,2	0.142857	0.804511	INTRON	AH12G06630	-	0.458556	-0.458937	0.584647	-0.59038	uncharacterized protein LOC107611096 [Arachis ipaensis]
Chr12	8942578	A	G	A	13	13,0	1	R	11	1,10	0.0909091	0.909091	DOWNSTREAM	AH12G06630	-	0.458544	-0.458924	0.584636	-0.590356	uncharacterized protein LOC107611096 [Arachis ipaensis]
Chr12	8943825	C	T	T	19	0,19	1	C	16	15,1	0.0625	0.9375	DOWNSTREAM	AH12G06630	-	0.458544	-0.458924	0.584636	-0.590356	uncharacterized protein LOC107611096 [Arachis ipaensis]
Chr12	8952153	C	G	S	10	8,2	0.8	G	20	1,19	0.05	0.75	DOWNSTREAM	AH12G06640	-	0.458533	-0.458912	0.584624	-0.590332	autophagy-related protein 18b isoform X2 [Arachis duranensis]
Chr12	8956496	T	C	T	16	16,0	1	Y	18	4,14	0.222222	0.777778	DOWNSTREAM	UGT72B1	-	0.458533	-0.458912	0.584624	-0.590332	hydroquinone glucosyltransferase [Arachis ipaensis]
Chr12	8958345	G	A	G	20	20,0	1	R	15	3,12	0.2	0.8	INTRON	UGT72B1	-	0.458533	-0.458912	0.584624	-0.590332	hydroquinone glucosyltransferase [Arachis ipaensis]
Chr12	8959446	G	A	G	14	14,0	1	A	18	1,17	0.0555556	0.944444	UPSTREAM	UGT72B1	-	0.458533	-0.458912	0.584624	-0.590332	hydroquinone glucosyltransferase [Arachis ipaensis]
Chr12	8966678	G	A	G	9	9,0	1	R	16	3,13	0.1875	0.8125	INTERGENIC	-	-	0.458523	-0.458901	0.584614	-0.59031	-
Chr12	8966874	C	T	C	8	8,0	1	T	14	0,14	0	1	INTERGENIC	-	-	0.458523	-0.458901	0.584614	-0.59031	-
Chr12	8984883	C	T	C	11	11,0	1	T	11	0,11	0	1	INTERGENIC	-	-	0.458502	-0.458879	0.584593	-0.590266	-
Chr12	8985301	G	A	G	10	10,0	1	R	11	4,7	0.363636	0.636364	INTERGENIC	-	-	0.458502	-0.458879	0.584593	-0.590266	-
Chr12	8986012	C	A	A	15	0,15	1	C	16	15,1	0.0625	0.9375	INTERGENIC	-	-	0.458502	-0.458879	0.584593	-0.590266	-
Chr12	8992075	C	G	G	21	2,19	0.904762	S	14	11,3	0.214286	0.690476	INTERGENIC	-	-	0.458494	-0.458869	0.584585	-0.590246	-
Chr12	8995593	G	A	G	15	15,0	1	R	23	5,18	0.217391	0.782609	INTERGENIC	-	-	0.458494	-0.458869	0.584585	-0.590246	-
Chr12	8999315	G	A	G	16	16,0	1	R	12	1,11	0.0833333	0.916667	UPSTREAM	AH12G06660	-	0.458494	-0.458869	0.584585	-0.590246	serine/threonine-protein phosphatase 7 long form homolog [Arachis duranensis]
Chr12	9006972	C	T	C	13	13,0	1	Y	11	1,10	0.0909091	0.909091	UPSTREAM	ARPC5A	-	0.458486	-0.45886	0.584577	-0.590227	actin-related protein 2/3 complex subunit 5A [Arachis ipaensis]
Chr12	9008863	G	C	G	17	17,0	1	C	17	2,15	0.117647	0.882353	INTRON	ARPC5A	-	0.458486	-0.45886	0.584577	-0.590227	actin-related protein 2/3 complex subunit 5A [Arachis ipaensis]
Chr12	9012885	A	G	G	24	0,24	1	R	21	18,3	0.142857	0.857143	INTRON	HAT3	-	0.458475	-0.458849	0.584566	-0.590205	homeobox-leucine zipper protein HAT3 isoform X1 [Arachis ipaensis]
Chr12	9016731	T	G	T	10	10,0	1	K	19	3,16	0.157895	0.842105	UPSTREAM	HAT3	-	0.458475	-0.458849	0.584566	-0.590205	homeobox-leucine zipper protein HAT3 isoform X1 [Arachis ipaensis]
Chr12	9022432	G	A	A	27	1,26	0.962963	R	11	7,4	0.363636	0.599327	INTERGENIC	-	-	0.458464	-0.458838	0.584556	-0.590183	-
Chr12	9025977	C	T	C	19	19,0	1	Y	12	3,9	0.25	0.75	UPSTREAM	AH12G06690	-	0.458464	-0.458838	0.584556	-0.590183	uncharacterized protein LOC110269159 [Arachis ipaensis]
Chr12	9042939	A	T	A	12	12,0	1	W	19	2,17	0.105263	0.894737	UTR_3_PRIME	AH12G06710	-	0.458432	-0.458807	0.584516	-0.590123	transcription termination factor MTEF18, mitochondrial-like isoform X1 [Arachis ipaensis]
Chr12	9054374	C	T	C	24	23,1	0.958333	Y	25	5,20	0.2	0.758333	INTRON	FRS4	-	0.458417	-0.458792	0.584497	-0.590095	protein FAR-RED ELONGATED HYPOCOTYL 3-like [Arachis duranensis]
Chr12	9061962	T	C	Y	13	11,2	0.846154	Y	9	3,6	0.333333	0.512821	DOWNSTREAM	FRS4	-	0.458402	-0.458776	0.584477	-0.590064	protein FAR-RED ELONGATED HYPOCOTYL 3-like [Arachis duranensis]
Chr12	9067952	G	T	G	16	16,0	1	K	11	3,8	0.272727	0.727273	UPSTREAM	AH12G06740	-	0.458402	-0.458776	0.584477	-0.590064	uncharacterized protein LOC107473181 isoform X2 [Arachis duranensis]
Chr12	9081727	G	A	R	23	21,2	0.913043	R	17	2,15	0.117647	0.795396	DOWNSTREAM	AH12G06740	-	0.458369	-0.458744	0.584434	-0.590001	uncharacterized protein LOC107473181 isoform X2 [Arachis duranensis]
Chr12	9084495	T	C	T	18	17,1	0.944444	Y	18	7,11	0.388889	0.555556	INTERGENIC	-	-	0.458369	-0.458744	0.584434	-0.590001	-
Chr12	9104409	G	A	R	25	5,20	0.8	G	20	20,0	0	0.8	DOWNSTREAM	AH12G06750	-	0.458339	-0.458714	0.584395	-0.58994	UPF0481 protein At3g47200 [Arachis ipaensis]
Chr12	9108249	G	A	G	14	14,0	1	A	19	0,19	0	1	UPSTREAM	UGT72B1	-	0.458339	-0.458714	0.584395	-0.58994	hydroquinone glucosyltransferase [Arachis ipaensis]
Chr12	9124087	G	A	G	18	18,0	1	A	13	0,13	0	1	INTRON	AH12G06770	-	0.458311	-0.458687	0.584357	-0.589881	UPF0481 protein At3g47200-like [Arachis ipaensis]
Chr12	9133658	C	T	T	13	0,13	1	C	19	18,1	0.0526316	0.947368	INTRON	AH12G06780	-	0.458297	-0.458673	0.584337	-0.58985	HVA22-like protein k isoform X2 [Arachis ipaensis]
Chr12	9137903	G	A	A	17	0,17	1	G	17	17,0	0	1	INTRON	AH12G06780	-	0.458297	-0.458673	0.584337	-0.58985	HVA22-like protein k isoform X2 [Arachis ipaensis]
Chr12	9153886	G	T	K	24	4,20	0.833333	G	17	16,1	0.0588235	0.77451	DOWNSTREAM	AH12G06790	-	0.458266	-0.458643	0.584299	-0.589788	-
Chr12	9155279	G	A	A	15	1,14	0.933333	R	15	12,3	0.2	0.733333	DOWNSTREAM	AH12G06790	-	0.458266	-0.458643	0.584299	-0.589788	-
Chr12	9156700	G	A	G	15	14,1	0.933333	R	19	3,16	0.157895	0.775439	DOWNSTREAM	AH12G06790	-	0.458266	-0.458643	0.584299	-0.589788	-
Chr12	9157683	G	A	R	15	1,14	0.933333	G	16	16,0	0	0.933333	DOWNSTREAM	AH12G06790	-	0.458266	-0.458643	0.584299	-0.589788	-
Chr12	9164788	G	A	R	21	3,18	0.857143	R	12	10,2	0.166667	0.690476	INTRON	T30N20_190	-	0.458253	-0.45863	0.584281	-0.589759	uncharacterized protein LOC107626766 [Arachis ipaensis]
Chr12	9164797	A	T	W	21	3,18	0.857143	W	12	10,2	0.166667	0.690476	INTRON	T30N20_190	-	0.458253	-0.45863	0.584281	-0.589759	uncharacterized protein LOC107626766 [Arachis ipaensis]
Chr12	9173579	C	T	C	20	19,1	0.95	Y	14	1,13	0.0714286	0.878571	DOWNSTREAM	T30N20_190	-	0.458239	-0.458616	0.584264	-0.58973	uncharacterized protein LOC107626766 [Arachis ipaensis]
Chr12	9220109	T	C	Y	17	14,3	0.823529	C	16	0,16	0	0.823529	UPSTREAM	AH12G06850	-	0.458187	-0.458565	0.584193	-0.589594	UPF0481 protein At3g47200 [Arachis ipaensis]
Chr12	9221109	C	T	C	18	17,1	0.944444	Y	14	2,12	0.142857	0.801587	INTRON	AH12G06850	-	0.458187	-0.458565	0.584193	-0.589594	UPF0481 protein At3g47200 [Arachis ipaensis]
Chr12	9225031	G	A	G	18	18,0	1	R	11	2,9	0.181818	0.818182	SYNONYMOUS_CODING	CYP51G1	ccC/ccT	0.458187	-0.458565	0.584193	-0.589594	obtusifoliol 14-alpha demethylase [Arachis ipaensis]
Chr12	9234079	C	T	T	13	0,13	1	C	10	10,0	0	1	INTRON	DUO1	-	0.458178	-0.458557	0.584179	-0.589567	hypothetical protein GLYMA_07G110700 [Glycine max]
Chr12	9236151	C	G	S	16	13,3	0.8125	G	21	1,20	0.047619	0.764881	INTRON	AH12G06890	-	0.458178	-0.458557	0.584179	-0.589567	uncharacterized protein LOC107473173 [Arachis duranensis]
Chr12	9239875	C	A	C	22	21,1	0.954545	M	21	6,15	0.285714	0.668831	UPSTREAM	AH12G06890	-	0.458178	-0.458557	0.584179	-0.589567	uncharacterized protein LOC107473173 [Arachis duranensis]
Chr12	9247902	G	A	G	14	14,0	1	R	15	2,13	0.133333	0.866667	UPSTREAM	AH12G06900	-	0.45817	-0.458549	0.584166	-0.589541	uncharacterized protein LOC110271861 [Arachis ipaensis]
Chr12	9250368	A	C	M	13	11,2	0.846154	M	15	2,13	0.133333	0.712821	INTRON	AH12G06900	-	0.458164	-0.458542	0.584154	-0.589515	uncharacterized protein LOC110271861 [Arachis ipaensis]
Chr12	9253108	G	A	G	11	11,0	1	A	8	0,8	0	1	DOWNSTREAM	AH12G06900	-	0.458164	-0.458542	0.584154	-0.589515	uncharacterized protein LOC110271861 [Arachis ipaensis]
Chr12	9262159	G	A	R	16	14,2	0.875	R	10	3,7	0.3	0.575	INTERGENIC	-	-	0.458157	-0.458536	0.584142	-0.589489	-
Chr12	9270753	C	T	Y	17	15,2	0.882353	Y	21	2,19	0.0952381	0.787115	INTERGENIC	-	-	0.458149	-0.458528	0.584129	-0.589462	-
Chr12	9271558	C	T	Y	10	1,9	0.9	C	17	16,1	0.0588235	0.841176	INTERGENIC	-	-	0.458149	-0.458528	0.584129	-0.589462	-
Chr12	9272566	G	A	G	13	13,0	1	R	15	1,14	0.0666667	0.933333	INTERGENIC	-	-	0.458149	-0.458528	0.584129	-0.589462	-
Chr12	9286496	C	A	C	13	13,0	1	M	13	2,11	0.153846	0.846154	UPSTREAM	PPC2	-	0.458142	-0.458522	0.584118	-0.589436	PREDICTED: phosphoenolpyruvate carboxylase 2 [Tarenaya hassleriana]
Chr12	9287535	C	A	C	17	17,0	1	M	19	3,16	0.157895	0.842105	UPSTREAM	PPC2	-	0.458142	-0.458522	0.584118	-0.589436	PREDICTED: phosphoenolpyruvate carboxylase 2 [Tarenaya hassleriana]
Chr12	9287573	G	A	A	17	0,17	1	R	18	15,3	0.166667	0.833333	UPSTREAM	PPC2	-	0.458142	-0.458522	0.584118	-0.589436	PREDICTED: phosphoenolpyruvate carboxylase 2 [Tarenaya hassleriana]
Chr12	9289724	C	T	C	10	10,0	1	Y	17	6,11	0.352941	0.647059	INTRON	PPC2	-	0.458142	-0.458522	0.584118	-0.589436	PREDICTED: phosphoenolpyruvate carboxylase 2 [Tarenaya hassleriana]
Chr12	9316727	G	A	G	16	15,1	0.9375	R	13	1,12	0.0769231	0.860577	INTERGENIC	-	-	0.458117	-0.458497	0.584082	-0.589355	-
Chr12	9316733	G	A	G	17	16,1	0.941176	R	14	1,13	0.0714286	0.869748	INTERGENIC	-	-	0.458117	-0.458497	0.584082	-0.589355	-
Chr12	9318304	A	G	A	19	19,0	1	R	11	6,5	0.545455	0.454545	UPSTREAM	UGT72B1	-	0.458117	-0.458497	0.584082	-0.589355	hydroquinone glucosyltransferase-like isoform X1 [Arachis ipaensis]
Chr12	9324156	C	G	C	20	19,1	0.95	S	12	8,4	0.666667	0.283333	NON_SYNONYMOUS_CODING	AH12G06950	tGg/tCg	0.458109	-0.458489	0.584069	-0.589328	hydroquinone glucosyltransferase-like isoform X1 [Arachis ipaensis]
Chr12	9324470	T	C	T	16	15,1	0.9375	Y	18	11,7	0.611111	0.326389	NON_SYNONYMOUS_CODING	AH12G06950	aAt/aGt	0.458109	-0.458489	0.584069	-0.589328	hydroquinone glucosyltransferase-like isoform X1 [Arachis ipaensis]
Chr12	9327922	C	T	C	16	16,0	1	Y	16	2,14	0.125	0.875	UPSTREAM	AH12G06950	-	0.458109	-0.458489	0.584069	-0.589328	hydroquinone glucosyltransferase-like isoform X1 [Arachis ipaensis]
Chr12	9328806	G	A	A	17	0,17	1	R	17	15,2	0.117647	0.882353	UPSTREAM	AH12G06950	-	0.458109	-0.458489	0.584069	-0.589328	hydroquinone glucosyltransferase-like isoform X1 [Arachis ipaensis]
Chr12	9349754	A	G	A	14	14,0	1	G	12	0,12	0	1	INTERGENIC	-	-	0.458095	-0.458475	0.584047	-0.589277	-
Chr12	9350050	A	T	W	18	2,16	0.888889	A	10	9,1	0.1	0.788889	INTERGENIC	-	-	0.458087	-0.458468	0.584036	-0.589252	-
Chr12	9350321	G	T	G	21	21,0	1	K	24	2,22	0.0833333	0.916667	INTERGENIC	-	-	0.458087	-0.458468	0.584036	-0.589252	-
Chr12	9360424	G	A	G	16	16,0	1	A	21	1,20	0.047619	0.952381	INTERGENIC	-	-	0.45808	-0.458461	0.584025	-0.589226	-
Chr12	9364472	A	G	G	15	0,15	1	R	19	16,3	0.157895	0.842105	INTERGENIC	-	-	0.45808	-0.458461	0.584025	-0.589226	-
Chr12	9378734	G	A	A	23	1,22	0.956522	R	20	18,2	0.1	0.856522	INTERGENIC	-	-	0.458074	-0.458455	0.584016	-0.589202	-
Chr12	9384482	T	C	T	9	9,0	1	Y	11	1,10	0.0909091	0.909091	DOWNSTREAM	AH12G06970	-	0.458069	-0.458451	0.584007	-0.589178	uncharacterized protein LOC107624810 isoform X2 [Arachis ipaensis]
Chr12	9392188	C	A	C	16	16,0	1	A	18	0,18	0	1	INTRON	AH12G06970	-	0.458065	-0.458447	0.584	-0.589157	uncharacterized protein LOC107624810 isoform X2 [Arachis ipaensis]
Chr12	9410571	G	A	R	6	1,5	0.833333	G	4	4,0	0	0.833333	DOWNSTREAM	AH12G06990	-	0.458068	-0.458451	0.584	-0.589127	WAT1-related protein At4g30420 isoform X1 [Arachis ipaensis]
Chr12	9410849	G	A	R	13	12,1	0.923077	A	17	1,16	0.0588235	0.864253	DOWNSTREAM	AH12G06990	-	0.458068	-0.458451	0.584	-0.589127	WAT1-related protein At4g30420 isoform X1 [Arachis ipaensis]
Chr12	9416826	A	T	A	19	19,0	1	W	16	4,12	0.25	0.75	INTRON	AH12G06990	-	0.458068	-0.458451	0.584	-0.589127	WAT1-related protein At4g30420 isoform X1 [Arachis ipaensis]
Chr12	9422318	G	A	G	13	13,0	1	R	9	2,7	0.222222	0.777778	UPSTREAM	AH12G06990	-	0.458064	-0.458447	0.583993	-0.589105	WAT1-related protein At4g30420 isoform X1 [Arachis ipaensis]
Chr12	9425664	G	A	A	18	1,17	0.944444	R	19	13,6	0.315789	0.628655	UPSTREAM	AH12G06990	-	0.458064	-0.458447	0.583993	-0.589105	WAT1-related protein At4g30420 isoform X1 [Arachis ipaensis]
Chr12	9426447	A	T	A	19	18,1	0.947368	T	16	0,16	0	0.947368	INTERGENIC	-	-	0.458064	-0.458447	0.583993	-0.589105	-
Chr12	9438909	G	T	K	18	3,15	0.833333	G	9	9,0	0	0.833333	DOWNSTREAM	AH12G07010	-	0.458062	-0.458446	0.583988	-0.589085	serine/threonine-protein phosphatase 7 long form homolog [Arachis ipaensis]
Chr12	9450207	G	A	R	15	4,11	0.733333	R	18	12,6	0.333333	0.4	INTERGENIC	-	-	0.458061	-0.458446	0.583982	-0.58905	-
Chr12	9451655	G	A	R	9	8,1	0.888889	A	17	0,17	0	0.888889	INTERGENIC	-	-	0.458061	-0.458446	0.583982	-0.58905	-
Chr12	9468974	G	A	G	19	19,0	1	R	16	2,14	0.125	0.875	INTERGENIC	-	-	0.45806	-0.458445	0.583978	-0.589033	-
Chr12	9470987	A	T	T	23	1,22	0.956522	W	8	7,1	0.125	0.831522	INTERGENIC	-	-	0.458059	-0.458444	0.583973	-0.589016	-
Chr12	9472886	G	A	A	23	2,21	0.913043	G	19	19,0	0	0.913043	UPSTREAM	SPL8	-	0.458059	-0.458444	0.583973	-0.589016	squamosa promoter-binding-like protein 8 [Arachis ipaensis]
Chr12	9478950	G	A	R	8	1,7	0.875	R	6	5,1	0.166667	0.708333	NON_SYNONYMOUS_CODING	SPL8	tGc/tAc	0.458059	-0.458444	0.583973	-0.589016	squamosa promoter-binding-like protein 8 [Arachis ipaensis]
Chr12	9486906	C	T	Y	20	17,3	0.85	Y	14	3,11	0.214286	0.635714	UPSTREAM	AH12G07030	-	0.458055	-0.458441	0.583966	-0.588997	-
Chr12	9489948	T	A	T	19	19,0	1	W	9	3,6	0.333333	0.666667	INTERGENIC	-	-	0.458055	-0.458441	0.583966	-0.588997	-
Chr12	9491821	G	A	R	18	16,2	0.888889	A	16	0,16	0	0.888889	INTERGENIC	-	-	0.458052	-0.458439	0.583961	-0.58898	-
Chr12	9510794	C	A	A	14	0,14	1	M	15	11,4	0.266667	0.733333	INTERGENIC	-	-	0.458051	-0.458438	0.583952	-0.588952	-
Chr12	9512011	G	A	R	19	3,16	0.842105	G	11	11,0	0	0.842105	INTERGENIC	-	-	0.458051	-0.458438	0.583952	-0.588952	-
Chr12	9514302	G	A	A	13	0,13	1	R	14	12,2	0.142857	0.857143	INTERGENIC	-	-	0.458051	-0.458438	0.583952	-0.588952	-
Chr12	9514543	T	A	A	13	0,13	1	W	15	13,2	0.133333	0.866667	INTERGENIC	-	-	0.458051	-0.458438	0.583952	-0.588952	-
Chr12	9527316	T	C	T	13	13,0	1	Y	16	3,13	0.1875	0.8125	INTERGENIC	-	-	0.458047	-0.458434	0.583945	-0.588934	-
Chr12	9528083	G	T	K	13	12,1	0.923077	K	12	1,11	0.0833333	0.839744	INTERGENIC	-	-	0.458047	-0.458434	0.583945	-0.588934	-
Chr12	9542406	T	A	W	12	11,1	0.916667	W	14	1,13	0.0714286	0.845238	DOWNSTREAM	AH12G07040	-	0.458038	-0.458426	0.583934	-0.588898	uncharacterized protein LOC107648639 isoform X1 [Arachis ipaensis]
Chr12	9550996	C	T	Y	9	8,1	0.888889	T	11	0,11	0	0.888889	UPSTREAM	AH12G07040	-	0.458033	-0.458422	0.583927	-0.588879	uncharacterized protein LOC107648639 isoform X1 [Arachis ipaensis]
Chr12	9553130	T	A	W	15	12,3	0.8	T	15	15,0	1	-0.2	INTERGENIC	-	-	0.458033	-0.458422	0.583927	-0.588879	-
Chr12	9553141	T	G	K	17	14,3	0.823529	T	19	18,1	0.947368	-0.123839	INTERGENIC	-	-	0.458033	-0.458422	0.583927	-0.588879	-
Chr12	9553154	C	T	Y	17	14,3	0.823529	C	17	16,1	0.941176	-0.117647	INTERGENIC	-	-	0.458033	-0.458422	0.583927	-0.588879	-
Chr12	9553215	A	C	M	25	20,5	0.8	A	18	17,1	0.944444	-0.144444	INTERGENIC	-	-	0.458033	-0.458422	0.583927	-0.588879	-
Chr12	9553224	T	A	W	24	19,5	0.791667	T	20	19,1	0.95	-0.158333	INTERGENIC	-	-	0.458033	-0.458422	0.583927	-0.588879	-
Chr12	9563998	A	C	A	26	26,0	1	M	18	3,15	0.166667	0.833333	SYNONYMOUS_CODING	AH12G07050	acA/acC	0.458025	-0.458414	0.583917	-0.588856	metalloendoproteinase 4-MMP-like [Arachis ipaensis]
Chr12	9567928	A	C	A	12	12,0	1	C	4	0,4	0	1	DOWNSTREAM	AH12G07060	-	0.458025	-0.458414	0.583917	-0.588856	uncharacterized protein LOC107628163 [Arachis ipaensis]
Chr12	9575796	G	A	G	21	20,1	0.952381	R	14	4,10	0.285714	0.666667	UPSTREAM	AH12G07060	-	0.458013	-0.458402	0.583901	-0.588827	uncharacterized protein LOC107628163 [Arachis ipaensis]
Chr12	9587817	A	G	A	16	16,0	1	R	18	3,15	0.166667	0.833333	DOWNSTREAM	CYCD6-1	-	0.458002	-0.458391	0.583885	-0.588799	putative cyclin-D6-1 [Arachis ipaensis]
Chr12	9597656	C	A	M	19	16,3	0.842105	M	16	3,13	0.1875	0.654605	INTERGENIC	-	-	0.457991	-0.458381	0.58387	-0.588772	-
Chr12	9598794	C	T	Y	21	19,2	0.904762	Y	12	1,11	0.0833333	0.821429	INTERGENIC	-	-	0.457991	-0.458381	0.58387	-0.588772	-
Chr12	9607412	T	C	T	17	16,1	0.941176	Y	8	2,6	0.25	0.691176	INTRON	AH12G07080	-	0.457981	-0.458371	0.583856	-0.588746	uncharacterized protein LOC107635303 isoform X3 [Arachis ipaensis]
Chr12	9607437	C	T	Y	16	14,2	0.875	Y	11	1,10	0.0909091	0.784091	INTRON	AH12G07080	-	0.457981	-0.458371	0.583856	-0.588746	uncharacterized protein LOC107635303 isoform X3 [Arachis ipaensis]
Chr12	9615302	A	G	R	11	10,1	0.909091	R	18	15,3	0.833333	0.0757576	INTERGENIC	-	-	0.45797	-0.458361	0.58384	-0.588719	-
Chr12	9618962	G	A	R	12	11,1	0.916667	R	17	3,14	0.176471	0.740196	INTERGENIC	-	-	0.45797	-0.458361	0.58384	-0.588719	-
Chr12	9619147	G	A	R	13	1,12	0.923077	R	13	11,2	0.153846	0.769231	INTERGENIC	-	-	0.45797	-0.458361	0.58384	-0.588719	-
Chr12	9626219	T	C	Y	16	12,4	0.75	Y	15	11,4	0.733333	0.0166667	INTERGENIC	-	-	0.457962	-0.458353	0.583827	-0.588694	-
Chr12	9626236	C	T	Y	24	18,6	0.75	Y	16	12,4	0.75	0	INTERGENIC	-	-	0.457962	-0.458353	0.583827	-0.588694	-
Chr12	9628716	A	G	R	14	13,1	0.928571	R	13	3,10	0.230769	0.697802	INTERGENIC	-	-	0.457962	-0.458353	0.583827	-0.588694	-
Chr12	9630027	G	A	G	25	25,0	1	R	11	2,9	0.181818	0.818182	INTERGENIC	-	-	0.457959	-0.45835	0.58382	-0.588675	-
Chr12	9636063	C	T	C	12	12,0	1	T	21	2,19	0.0952381	0.904762	INTERGENIC	-	-	0.457959	-0.45835	0.58382	-0.588675	-
Chr12	9641103	A	T	A	14	14,0	1	W	21	2,19	0.0952381	0.904762	INTERGENIC	-	-	0.45796	-0.458351	0.583817	-0.588662	-
Chr12	9643319	G	A	G	21	20,1	0.952381	R	12	2,10	0.166667	0.785714	INTERGENIC	-	-	0.45796	-0.458351	0.583817	-0.588662	-
Chr12	9643994	A	C	A	30	29,1	0.966667	M	19	5,14	0.263158	0.703509	UPSTREAM	AH12G07090	-	0.45796	-0.458351	0.583817	-0.588662	CCR4-NOT transcription complex subunit 1 [Arachis ipaensis]
Chr12	9644444	G	A	G	38	35,3	0.921053	R	34	21,13	0.617647	0.303406	UPSTREAM	AH12G07090	-	0.45796	-0.458351	0.583817	-0.588662	CCR4-NOT transcription complex subunit 1 [Arachis ipaensis]
Chr12	9656986	T	C	T	44	42,2	0.954545	Y	20	11,9	0.55	0.404545	INTRON	AH12G07090	-	0.457961	-0.458353	0.583817	-0.588652	CCR4-NOT transcription complex subunit 1 [Arachis ipaensis]
Chr12	9659384	C	T	C	32	30,2	0.9375	Y	18	15,3	0.833333	0.104167	INTRON	AH12G07090	-	0.457961	-0.458353	0.583817	-0.588652	CCR4-NOT transcription complex subunit 1 [Arachis ipaensis]
Chr12	9663318	G	T	K	24	21,3	0.875	K	29	8,21	0.275862	0.599138	NON_SYNONYMOUS_CODING	AH12G07090	Gca/Tca	0.457966	-0.458357	0.58382	-0.588646	CCR4-NOT transcription complex subunit 1 [Arachis ipaensis]
Chr12	9673705	G	T	G	23	22,1	0.956522	K	22	4,18	0.181818	0.774704	INTRON	VSR2	-	0.457973	-0.458365	0.583827	-0.588644	vacuolar-sorting receptor 1-like [Arachis ipaensis]
Chr12	9685133	C	T	T	14	0,14	1	Y	12	11,1	0.0833333	0.916667	UPSTREAM	WRKY70	-	0.457981	-0.458372	0.583832	-0.588643	probable WRKY transcription factor 70 isoform X1 [Arachis ipaensis]
Chr12	9719950	G	A	A	21	1,20	0.952381	R	18	15,3	0.166667	0.785714	DOWNSTREAM	AH12G07170	-	0.457994	-0.458385	0.583842	-0.588633	uncharacterized protein LOC110266600 [Arachis ipaensis]
Chr12	9724751	C	T	Y	19	4,15	0.789474	C	19	19,0	0	0.789474	DOWNSTREAM	AH12G07180	-	0.458001	-0.458392	0.583849	-0.588632	uncharacterized protein LOC107615848 [Arachis ipaensis]
Chr12	9729051	T	A	W	20	18,2	0.9	A	12	0,12	0	0.9	INTRON	AH12G07180	-	0.458001	-0.458392	0.583849	-0.588632	uncharacterized protein LOC107615848 [Arachis ipaensis]
Chr12	9733955	C	T	Y	12	10,2	0.833333	Y	16	3,13	0.1875	0.645833	UPSTREAM	AH12G07180	-	0.458008	-0.458399	0.583857	-0.588634	uncharacterized protein LOC107615848 [Arachis ipaensis]
Chr12	9736341	T	C	Y	13	11,2	0.846154	Y	10	3,7	0.3	0.546154	UPSTREAM	AH12G07180	-	0.458008	-0.458399	0.583857	-0.588634	uncharacterized protein LOC107615848 [Arachis ipaensis]
Chr12	9742801	C	T	Y	19	16,3	0.842105	Y	14	1,13	0.0714286	0.770677	UPSTREAM	AH12G07190	-	0.458007	-0.458397	0.583855	-0.588626	uncharacterized protein LOC110279734 [Arachis duranensis]
Chr12	9743277	C	A	C	14	13,1	0.928571	A	11	1,10	0.0909091	0.837662	UPSTREAM	AH12G07190	-	0.458007	-0.458397	0.583855	-0.588626	uncharacterized protein LOC110279734 [Arachis duranensis]
Chr12	9744291	G	A	R	14	11,3	0.785714	R	12	3,9	0.25	0.535714	UPSTREAM	AH12G07190	-	0.458007	-0.458397	0.583855	-0.588626	uncharacterized protein LOC110279734 [Arachis duranensis]
Chr12	9749630	A	G	A	17	17,0	1	R	17	3,14	0.176471	0.823529	DOWNSTREAM	AH12G07190	-	0.458007	-0.458397	0.583855	-0.588626	uncharacterized protein LOC110279734 [Arachis duranensis]
Chr12	9752446	C	A	M	17	3,14	0.823529	M	8	6,2	0.25	0.573529	INTERGENIC	-	-	0.458006	-0.458396	0.583852	-0.588617	-
Chr12	9789736	C	T	Y	12	8,4	0.666667	Y	11	1,10	0.0909091	0.575758	INTRON	AH12G07240	-	0.457984	-0.458373	0.583816	-0.588558	uncharacterized protein LOC107641171 [Arachis ipaensis]
Chr12	9792021	C	T	C	22	21,1	0.954545	Y	13	2,11	0.153846	0.800699	INTRON	AH12G07250	-	0.457979	-0.458367	0.583805	-0.588539	uncharacterized protein LOC107487707 [Arachis duranensis]
Chr12	9814752	G	C	S	15	13,2	0.866667	S	19	4,15	0.210526	0.65614	INTRON	AH12G07270	-	0.45797	-0.458357	0.583782	-0.588505	uncharacterized protein LOC107469360 [Arachis duranensis]

## Sheet: Table S5
Supplementary Table 5 Identification of effective InDels between resistant and susceptible bulks using QTL-seq approach for resistance to R. solanacearum infection.
Chromsome	Physical position (bp)	Reference Genome	Alternative site	Resistant bulk (RB) base	Number of reads covering the site (X coverage) in resistant bulk(RB)	RB Depths of Ref, Alt	InDel-index of RB	Susceptible bulk (SB) base	Number of reads covering the site (X coverage) in susceptible bulk(SB)	SB Depths of Ref, Alt	InDel-index of SB	delta InDel-index (RB InDel-index-SB InDel-index)	InDel substitution effect	Gene	Amino acid change	U95 (95% confidence interval upper side)	L95 (95% confidence interval lower side)	U99 (99% confidence interval upper side)	L99 (99% confidence interval lower side)	Gene Function
Chr12	1801460	T	TTATATATATATATATA	TTATATATATATATATA,T	19	17,2	0.894737	TTATATATATATATATA	6	0,6	0	0.894737	INTRON	ARID1	0.499562	-0.498716	0.630203	-0.613534	AT-rich interactive domain-containing protein 1-like isoform X1 [Arachis ipaensis]
Chr12	1809289	C	CATAT	C,CATAT	13	10,3	0.769231	C,CATAT	11	3,8	0.272727	0.496503	INTRON	ARID1	0.499562	-0.498716	0.630203	-0.613534	AT-rich interactive domain-containing protein 1-like isoform X1 [Arachis ipaensis]
Chr12	1813991	GT	G	GT	17	16,1	0.941176	GT,G	13	5,8	0.384615	0.556561	UPSTREAM	ARID1	0.499545	-0.498699	0.630183	-0.613526	AT-rich interactive domain-containing protein 1-like isoform X1 [Arachis ipaensis]
Chr12	1819251	T	TTA	T,TTA	19	15,4	0.789474	TTA,T	15	6,9	0.4	0.389474	INTRON	ARID1	0.499545	-0.498699	0.630183	-0.613526	uncharacterized protein LOC110267396 isoform X1 [Arachis ipaensis]
Chr12	1820351	AAGAG	A	AAGAG	9	9,0	1	AAGAG,A	11	1,10	0.0909091	0.909091	INTRON	ARID1	0.499528	-0.498682	0.630164	-0.613517	uncharacterized protein LOC110267396 isoform X1 [Arachis ipaensis]
Chr12	1824194	T	TTATATATA	T,TTATATATA	8	4,4	0.5	TTATATATA,T	4	3,1	0.25	0.25	UPSTREAM	ARID1	0.499528	-0.498682	0.630164	-0.613517	uncharacterized protein LOC110267396 isoform X1 [Arachis ipaensis]
Chr12	1824225	A	AT	AT,A	8	4,4	0.5	AT,A	6	2,4	0.333333	0.166667	UPSTREAM	ARID1	0.499528	-0.498682	0.630164	-0.613517	uncharacterized protein LOC110267396 isoform X1 [Arachis ipaensis]
Chr12	1827341	TA	T	TA	9	9,0	1	TA,T	11	2,9	0.181818	0.818182	DOWNSTREAM	RLK4	0.499528	-0.498682	0.630164	-0.613517	G-type lectin S-receptor-like serine/threonine-protein kinase SD2-2 [Arachis ipaensis]
Chr12	1835589	GT	G	G,GT	15	10,5	0.666667	G	12	2,10	0.166667	0.5	UPSTREAM	RLK4	0.499512	-0.498665	0.630145	-0.613509	G-type lectin S-receptor-like serine/threonine-protein kinase SD2-2 [Arachis ipaensis]
Chr12	1863023	TCC	T	TCC	19	19,0	1	TCC,T	11	10,1	0.909091	0.0909091	INTRON	AH12G01500	0.499462	-0.498614	0.630084	-0.613481	putative disease resistance protein At3g14460 [Arachis ipaensis]
Chr12	1863416	T	TG	T	22	22,0	1	TG,T	14	12,2	0.857143	0.142857	INTRON	AH12G01500	0.499462	-0.498614	0.630084	-0.613481	putative disease resistance protein At3g14460 [Arachis ipaensis]
Chr12	1866457	A	AACAT	A	25	25,0	1	AACAT,A	9	6,3	0.666667	0.333333	INTRON	AH12G01520	0.499462	-0.498614	0.630084	-0.613481	uncharacterized protein LOC110265884 [Arachis ipaensis]
Chr12	1867300	G	GA	G	13	13,0	1	G,GA	7	2,5	0.285714	0.714286	INTRON	AH12G01520	0.499462	-0.498614	0.630084	-0.613481	uncharacterized protein LOC110265884 [Arachis ipaensis]
Chr12	1867717	AG	A	AG	8	8,0	1	A,AG	6	4,2	0.666667	0.333333	INTRON	AH12G01520	0.499462	-0.498614	0.630084	-0.613481	uncharacterized protein LOC110265884 [Arachis ipaensis]
Chr12	1867984	C	CT	C,CT	21	19,2	0.904762	C,CT	26	13,13	0.5	0.404762	INTRON	AH12G01520	0.499462	-0.498614	0.630084	-0.613481	uncharacterized protein LOC110265884 [Arachis ipaensis]
Chr12	1868376	GATCCA	G	GATCCA	17	17,0	1	G,GATCCA	4	2,2	0.5	0.5	INTRON	AH12G01520	0.499462	-0.498614	0.630084	-0.613481	uncharacterized protein LOC110265884 [Arachis ipaensis]
Chr12	1868630	G	GCTTATATTTATGATAATC	G,GCTTATATTTATGATAATC	12	10,2	0.833333	GCTTATATTTATGATAATC,G	9	5,4	0.555556	0.277778	INTRON	AH12G01520	0.499462	-0.498614	0.630084	-0.613481	uncharacterized protein LOC110265884 [Arachis ipaensis]
Chr12	1868728	AG	A	AG	16	16,0	1	A,AG	13	4,9	0.307692	0.692308	INTRON	AH12G01520	0.499462	-0.498614	0.630084	-0.613481	uncharacterized protein LOC110265884 [Arachis ipaensis]
Chr12	1869747	AT	A	AT	23	23,0	1	A,AT	6	4,2	0.666667	0.333333	INTRON	AH12G01520	0.499462	-0.498614	0.630084	-0.613481	uncharacterized protein LOC110265884 [Arachis ipaensis]
Chr12	1871743	TA	T	TA	16	15,1	0.9375	T,TA	13	9,4	0.692308	0.245192	INTRON	AH12G01520	0.499445	-0.498597	0.630065	-0.613472	uncharacterized protein LOC110265884 [Arachis ipaensis]
Chr12	1871762	T	TTGG	T	18	17,1	0.944444	TTGG,T	12	7,5	0.583333	0.361111	INTRON	AH12G01520	0.499445	-0.498597	0.630065	-0.613472	uncharacterized protein LOC110265884 [Arachis ipaensis]
Chr12	1871929	ACAC	A	ACAC	23	22,1	0.956522	ACAC,A	23	10,13	0.434783	0.521739	INTRON	AH12G01520	0.499445	-0.498597	0.630065	-0.613472	uncharacterized protein LOC110265884 [Arachis ipaensis]
Chr12	1882775	TA	T	TA,T	18	16,2	0.888889	T,TA	6	2,4	0.333333	0.555556	INTRON	AH12G01540	0.499429	-0.498581	0.630045	-0.613463	putative disease resistance protein At3g14460 isoform X1 [Arachis ipaensis]
Chr12	1882923	TCTCACAAAA	T	TCTCACAAAA	23	22,1	0.956522	TCTCACAAAA,T	7	5,2	0.714286	0.242236	INTRON	AH12G01540	0.499429	-0.498581	0.630045	-0.613463	putative disease resistance protein At3g14460 isoform X1 [Arachis ipaensis]
Chr12	1882978	A	AGAC	A	16	16,0	1	A,AGAC	5	3,2	0.6	0.4	INTRON	AH12G01540	0.499429	-0.498581	0.630045	-0.613463	putative disease resistance protein At3g14460 isoform X1 [Arachis ipaensis]
Chr12	1883564	G	GGTGA	G	20	19,1	0.95	G,GGTGA	7	5,2	0.714286	0.235714	INTRON	AH12G01540	0.499429	-0.498581	0.630045	-0.613463	putative disease resistance protein At3g14460 isoform X1 [Arachis ipaensis]
Chr12	1888286	TCC	T	TCC	23	22,1	0.956522	TCC,T	9	7,2	0.777778	0.178744	FRAME_SHIFT	RPPL1	0.499429	-0.498581	0.630045	-0.613463	putative disease resistance protein At3g14460 isoform X2 [Arachis ipaensis]
Chr12	1928681	AAGAG	A	AAGAG	13	12,1	0.923077	AAGAG,A	17	3,14	0.176471	0.746606	INTRON	AH12G01610	0.499366	-0.498516	0.629969	-0.613428	putative disease resistance protein At3g14460 isoform X2 [Arachis ipaensis]
Chr12	1934203	CT	C	C,CT	20	11,9	0.55	CT,C	9	3,6	0.333333	0.216667	INTRON	RPPL1	0.499351	-0.498501	0.62995	-0.613419	putative disease resistance protein At3g14460 isoform X1 [Arachis ipaensis]
Chr12	1934784	T	TA	TA,T	12	8,4	0.666667	T,TA	12	2,10	0.166667	0.5	INTRON	RPPL1	0.499351	-0.498501	0.62995	-0.613419	putative disease resistance protein At3g14460 isoform X1 [Arachis ipaensis]
Chr12	1935855	AAT	A	AAT,A	16	10,6	0.625	AAT,A	15	5,10	0.333333	0.291667	INTRON	RPPL1	0.499351	-0.498501	0.62995	-0.613419	putative disease resistance protein At3g14460 isoform X1 [Arachis ipaensis]
Chr12	1966106	G	GT	G,GT	27	24,3	0.888889	G,GT	12	2,10	0.166667	0.722222	UPSTREAM	AH12G01630	0.499305	-0.498455	0.629896	-0.613394	pentatricopeptide repeat-containing protein At4g30825, chloroplastic [Arachis ipaensis]
Chr12	1984690	TA	T	TA	15	15,0	1	T,TA	13	4,9	0.307692	0.692308	INTERGENIC	-	0.499276	-0.498425	0.629861	-0.613378	-
Chr12	1985797	C	CAA	CAA,C	12	9,3	0.75	C,CAA	5	1,4	0.2	0.55	INTERGENIC	-	0.499276	-0.498425	0.629861	-0.613378	-
Chr12	1989568	GGGAAGTATCAGTACACCA	G	G,GGGAAGTATCAGTACACCA	12	10,2	0.833333	GGGAAGTATCAGTACACCA,G	10	1,9	0.1	0.733333	INTERGENIC	-	0.499276	-0.498425	0.629861	-0.613378	-
Chr12	2005627	CT	C	C,CT	15	13,2	0.866667	CT,C	18	6,12	0.333333	0.533333	INTRON	FRO2	0.499147	-0.498291	0.629703	-0.613275	ferric reduction oxidase 2 [Arachis ipaensis]
Chr12	2006097	CTAAATTATTTAG	C	CTAAATTATTTAG,C	11	8,3	0.727273	C,CTAAATTATTTAG	11	1,10	0.0909091	0.636364	INTRON	FRO2	0.499147	-0.498291	0.629703	-0.613275	ferric reduction oxidase 2 [Arachis ipaensis]
Chr12	2010807	CTT	C	CTT	4	4,0	1	C,CTT	6	2,4	0.333333	0.666667	UPSTREAM	FRO2	0.499034	-0.498174	0.629563	-0.613179	ferric reduction oxidase 2 [Arachis ipaensis]
Chr12	2019127	CCTATTCTACGCCTCACAAAATCT	C	CCTATTCTACGCCTCACAAAATCT	28	26,2	0.928571	CCTATTCTACGCCTCACAAAATCT,C	22	17,5	0.772727	0.155844	FRAME_SHIFT	AH12G01670	0.499034	-0.498174	0.629563	-0.613179	BAHD acyltransferase At5g47980-like [Arachis ipaensis]
Chr12	2020084	T	TGGTGAAACA	T	21	21,0	1	T,TGGTGAAACA	15	10,5	0.666667	0.333333	CODON_INSERTION	AH12G01670	0.498917	-0.498054	0.629416	-0.613083	BAHD acyltransferase At5g47980-like [Arachis ipaensis]
Chr12	2048299	TTAAAA	T	T,TTAAAA	28	25,3	0.892857	TTAAAA,T	19	9,10	0.473684	0.419173	INTRON	AH12G01690	0.498692	-0.497822	0.629138	-0.612897	BAHD acyltransferase At5g47980-like isoform X1 [Arachis ipaensis]
Chr12	2048322	G	GTACA	GTACA,G	30	27,3	0.9	GTACA,G	19	11,8	0.578947	0.321053	INTRON	AH12G01690	0.498692	-0.497822	0.629138	-0.612897	BAHD acyltransferase At5g47980-like isoform X1 [Arachis ipaensis]
Chr12	2048914	A	AAGGTTTTT	A	23	23,0	1	A,AAGGTTTTT	25	21,4	0.84	0.16	INTRON	AH12G01690	0.498692	-0.497822	0.629138	-0.612897	BAHD acyltransferase At5g47980-like isoform X1 [Arachis ipaensis]
Chr12	2050430	ATT	A	A,ATT	20	18,2	0.9	A,ATT	25	17,8	0.68	0.22	INTRON	AH12G01690	0.498589	-0.497717	0.629012	-0.612816	BAHD acyltransferase At5g47980-like isoform X1 [Arachis ipaensis]
Chr12	2051407	T	TA	T	20	18,2	0.9	T,TA	23	15,8	0.652174	0.247826	INTRON	AH12G01690	0.498589	-0.497717	0.629012	-0.612816	BAHD acyltransferase At5g47980-like isoform X1 [Arachis ipaensis]
Chr12	2051723	ATG	A	A,ATG	22	16,6	0.727273	A,ATG	29	15,14	0.517241	0.210031	INTRON	AH12G01690	0.498589	-0.497717	0.629012	-0.612816	BAHD acyltransferase At5g47980-like isoform X1 [Arachis ipaensis]
Chr12	2053359	TTTA	T	TTTA,T	30	27,3	0.9	TTTA,T	18	8,10	0.444444	0.455556	INTRON	AH12G01690	0.498589	-0.497717	0.629012	-0.612816	BAHD acyltransferase At5g47980-like isoform X1 [Arachis ipaensis]
Chr12	2053462	A	AG	AG,A	18	16,2	0.888889	AG,A	15	8,7	0.533333	0.355556	INTRON	AH12G01690	0.498589	-0.497717	0.629012	-0.612816	BAHD acyltransferase At5g47980-like isoform X1 [Arachis ipaensis]
Chr12	2053778	A	AAT	A,AAT	13	11,2	0.846154	A,AAT	17	10,7	0.588235	0.257919	INTRON	AH12G01690	0.498589	-0.497717	0.629012	-0.612816	BAHD acyltransferase At5g47980-like isoform X1 [Arachis ipaensis]
Chr12	2054226	T	TACAG	T	22	22,0	1	TACAG,T	30	25,5	0.833333	0.166667	INTRON	AH12G01690	0.498589	-0.497717	0.629012	-0.612816	BAHD acyltransferase At5g47980-like isoform X1 [Arachis ipaensis]
Chr12	2055808	TA	T	TA	20	20,0	1	T,TA	26	20,6	0.769231	0.230769	DOWNSTREAM	AH12G01690	0.498589	-0.497717	0.629012	-0.612816	BAHD acyltransferase At5g47980-like isoform X1 [Arachis ipaensis]
Chr12	2055853	AATCAAAGCTTCTTGTAATTCTCACAATAAGGT	A	AATCAAAGCTTCTTGTAATTCTCACAATAAGGT	30	30,0	1	A,AATCAAAGCTTCTTGTAATTCTCACAATAAGGT	30	23,7	0.766667	0.233333	DOWNSTREAM	AH12G01690	0.498589	-0.497717	0.629012	-0.612816	BAHD acyltransferase At5g47980-like isoform X1 [Arachis ipaensis]
Chr12	2055924	A	AG	A	24	24,0	1	A,AG	27	22,5	0.814815	0.185185	DOWNSTREAM	AH12G01690	0.498589	-0.497717	0.629012	-0.612816	BAHD acyltransferase At5g47980-like isoform X1 [Arachis ipaensis]
Chr12	2074974	A	AGG	A,AGG	13	11,2	0.846154	AGG,A	15	9,6	0.6	0.246154	INTERGENIC	-	0.498448	-0.497574	0.62885	-0.612721	-
Chr12	2075008	T	TA	T	11	11,0	1	T,TA	12	8,4	0.666667	0.333333	INTERGENIC	-	0.498448	-0.497574	0.62885	-0.612721	-
Chr12	2075034	CA	C	CA	15	15,0	1	C,CA	13	11,2	0.846154	0.153846	INTERGENIC	-	0.498448	-0.497574	0.62885	-0.612721	-
Chr12	2076307	G	GTTAA	G	13	13,0	1	GTTAA,G	21	16,5	0.761905	0.238095	INTERGENIC	-	0.498448	-0.497574	0.62885	-0.612721	-
Chr12	2076334	CTTA	C	CTTA	14	14,0	1	CTTA,C	20	15,5	0.75	0.25	INTERGENIC	-	0.498448	-0.497574	0.62885	-0.612721	-
Chr12	2077711	T	TA	TA,T	18	15,3	0.833333	TA,T	22	14,8	0.636364	0.19697	INTERGENIC	-	0.498448	-0.497574	0.62885	-0.612721	-
Chr12	2077815	TA	T	TA	17	17,0	1	TA,T	21	15,6	0.714286	0.285714	INTERGENIC	-	0.498448	-0.497574	0.62885	-0.612721	-
Chr12	2078049	CTATA	C	C,CTATA	18	16,2	0.888889	CTATA,C	18	15,3	0.833333	0.0555556	INTERGENIC	-	0.498448	-0.497574	0.62885	-0.612721	-
Chr12	2090362	CT	C	CT,C	11	8,3	0.727273	C,CT	7	2,5	0.285714	0.441558	UPSTREAM	FATB	0.498343	-0.497468	0.628732	-0.612661	palmitoyl-acyl carrier protein thioesterase, chloroplastic-like isoform X2 [Arachis ipaensis]
Chr12	2092819	AT	A	A,AT	12	8,4	0.666667	AT,A	11	3,8	0.272727	0.393939	INTRON	FATB	0.498343	-0.497468	0.628732	-0.612661	palmitoyl-acyl carrier protein thioesterase, chloroplastic-like isoform X2 [Arachis ipaensis]
Chr12	2094249	T	TTA	T,TTA	16	13,3	0.8125	T,TTA	10	3,7	0.3	0.5125	INTRON	FATB	0.498343	-0.497468	0.628732	-0.612661	palmitoyl-acyl carrier protein thioesterase, chloroplastic-like isoform X2 [Arachis ipaensis]
Chr12	2097724	AGG	A	AGG,A	10	8,2	0.8	A,AGG	5	1,4	0.2	0.6	SPLICE_SITE_REGION	FATB	0.498343	-0.497468	0.628732	-0.612661	palmitoyl-acyl carrier protein thioesterase, chloroplastic-like isoform X2 [Arachis ipaensis]
Chr12	2099243	AT	A	A,AT	10	9,1	0.9	AT,A	12	3,9	0.25	0.65	DOWNSTREAM	FATB	0.498343	-0.497468	0.628732	-0.612661	palmitoyl-acyl carrier protein thioesterase, chloroplastic-like isoform X2 [Arachis ipaensis]
Chr12	2102758	GA	G	GA,G	28	23,5	0.821429	GA,G	18	5,13	0.277778	0.543651	UPSTREAM	AH12G01710	0.498289	-0.497413	0.628669	-0.612624	subtilisin-like protease SBT1.5 [Arachis duranensis]
Chr12	2145634	CT	C	CT,C	24	20,4	0.833333	C,CT	21	8,13	0.380952	0.452381	INTERGENIC	-	0.498046	-0.497167	0.628386	-0.612466	-
Chr12	2191689	TA	T	T	19	1,18	0.947368	TA,T	18	11,7	0.388889	0.55848	UPSTREAM	3AT1	0.497729	-0.496845	0.62801	-0.612259	coumaroyl-CoA:anthocyanidin 3-O-glucoside-6&apos;&apos;-O-coumaroyltransferase 1-like [Arachis duranensis]
Chr12	2213420	GT	G	GT,G	25	21,4	0.84	G,GT	14	2,12	0.142857	0.697143	INTRON	ABCG40	0.497606	-0.496721	0.627865	-0.61218	pleiotropic drug resistance protein 1-like [Arachis ipaensis]
Chr12	2215053	CT	C	C,CT	21	18,3	0.857143	C,CT	18	4,14	0.222222	0.634921	INTRON	ABCG40	0.497606	-0.496721	0.627865	-0.61218	pleiotropic drug resistance protein 1-like [Arachis ipaensis]
Chr12	2230130	A	AT	A,AT	23	18,5	0.782609	A,AT	9	3,6	0.333333	0.449275	UPSTREAM	S-ACP-DES6	0.497493	-0.496606	0.627731	-0.612111	stearoyl-[acyl-carrier-protein] 9-desaturase 6, chloroplastic-like [Arachis ipaensis]
Chr12	2231434	C	CATT	CATT,C	10	6,4	0.6	C,CATT	4	1,3	0.25	0.35	UPSTREAM	S-ACP-DES6	0.497493	-0.496606	0.627731	-0.612111	stearoyl-[acyl-carrier-protein] 9-desaturase 6, chloroplastic-like [Arachis ipaensis]
Chr12	2233637	AATAT	A	AATAT,A	11	8,3	0.727273	AATAT,A	5	3,2	0.6	0.127273	INTRON	S-ACP-DES6	0.497493	-0.496606	0.627731	-0.612111	stearoyl-[acyl-carrier-protein] 9-desaturase 6, chloroplastic-like [Arachis ipaensis]
Chr12	2288224	T	TA	T	25	23,2	0.92	TA,T	14	5,9	0.357143	0.562857	DOWNSTREAM	PLT1	0.497181	-0.496289	0.627354	-0.611912	AP2-like ethylene-responsive transcription factor PLT1 isoform X2 [Arachis ipaensis]
Chr12	2303170	CT	C	CT,C	11	9,2	0.818182	C,CT	13	9,4	0.692308	0.125874	DOWNSTREAM	AH12G01800	0.49707	-0.496176	0.627219	-0.611842	uncharacterized protein LOC107496646 [Arachis duranensis]
Chr12	2337252	T	TTATATA	T,TTATATA	12	11,1	0.916667	T,TTATATA	8	2,6	0.25	0.666667	INTERGENIC	-	0.496906	-0.496009	0.627017	-0.611738	-
Chr12	2361734	TTTA	T	TTTA,T	13	10,3	0.769231	TTTA,T	12	3,9	0.25	0.519231	INTERGENIC	-	0.496741	-0.495842	0.626808	-0.61163	-
Chr12	2363527	AAAAGTTGAGATTGAATTACAAGTCAAAATAC	A	A,AAAAGTTGAGATTGAATTACAAGTCAAAATAC	19	17,2	0.894737	A,AAAAGTTGAGATTGAATTACAAGTCAAAATAC	13	1,12	0.0769231	0.817814	INTERGENIC	-	0.496741	-0.495842	0.626808	-0.61163	-
Chr12	2367335	TA	T	T,TA	20	14,6	0.7	TA,T	10	2,8	0.2	0.5	INTERGENIC	-	0.496741	-0.495842	0.626808	-0.61163	-
Chr12	2378350	TAA	T	T,TAA	16	14,2	0.875	TAA,T	14	2,12	0.142857	0.732143	DOWNSTREAM	AH12G01840	0.496689	-0.495789	0.626744	-0.611598	uncharacterized protein LOC110279909 [Arachis duranensis]
Chr12	2378536	TAA	T	TAA,T	11	10,1	0.909091	TAA,T	12	2,10	0.166667	0.742424	DOWNSTREAM	AH12G01840	0.496689	-0.495789	0.626744	-0.611598	uncharacterized protein LOC110279909 [Arachis duranensis]
Chr12	2382873	C	CA	C,CA	22	18,4	0.818182	CA,C	8	1,7	0.125	0.693182	INTRON	AH12G01840	0.49664	-0.495738	0.62668	-0.611566	uncharacterized protein LOC110279909 [Arachis duranensis]
Chr12	2383388	GT	G	GT,G	8	7,1	0.875	G	6	0,6	0	0.875	INTRON	AH12G01840	0.49664	-0.495738	0.62668	-0.611566	uncharacterized protein LOC110279909 [Arachis duranensis]
Chr12	2385763	C	CATCATG	C,CATCATG	18	16,2	0.888889	CATCATG,C	11	5,6	0.454545	0.434343	UPSTREAM	AH12G01840	0.49664	-0.495738	0.62668	-0.611566	uncharacterized protein LOC110279909 [Arachis duranensis]
Chr12	2411968	CA	C	CA	14	13,1	0.928571	CA,C	15	4,11	0.266667	0.661905	DOWNSTREAM	ESR2	0.496481	-0.495577	0.626468	-0.611451	uncharacterized protein LOC107472834 [Arachis duranensis]
Chr12	2435979	CA	C	C,CA	11	3,8	0.727273	CA,C	11	7,4	0.363636	0.363636	UPSTREAM	AH12G01900	0.496377	-0.49547	0.626326	-0.611373	putative disease resistance protein At3g14460 [Arachis duranensis]
Chr12	2473096	A	ACGTTT	A,ACGTTT	22	19,3	0.863636	A,ACGTTT	16	2,14	0.125	0.738636	FRAME_SHIFT	AH12G01920	0.496175	-0.495264	0.626054	-0.611224	putative disease resistance protein At3g14460 [Arachis ipaensis]
Chr12	2484050	C	CTA	C,CTA	15	12,3	0.8	C,CTA	16	9,7	0.5625	0.2375	UPSTREAM	MSL1	0.496127	-0.495215	0.625989	-0.61119	mechanosensitive ion channel protein 1, mitochondrial [Arachis ipaensis]
Chr12	2484734	AT	A	AT,A	25	20,5	0.8	A,AT	15	6,9	0.4	0.4	UPSTREAM	MSL1	0.496127	-0.495215	0.625989	-0.61119	mechanosensitive ion channel protein 1, mitochondrial [Arachis ipaensis]
Chr12	2498106	C	CT	C	17	15,2	0.882353	CT	6	0,6	0	0.882353	INTRON	AH12G01960	0.496081	-0.495168	0.625929	-0.611157	uncharacterized protein LOC107621797 [Arachis ipaensis]
Chr12	2506921	AT	A	AT	25	23,2	0.92	A	22	1,21	0.0454545	0.874545	INTRON	AH12G01970	0.496033	-0.495119	0.625866	-0.611123	BAHD acyltransferase At5g47980-like, partial [Arachis ipaensis]
Chr12	2507153	TA	T	TA,T	16	11,5	0.6875	T,TA	19	5,14	0.263158	0.424342	INTRON	AH12G01970	0.496033	-0.495119	0.625866	-0.611123	BAHD acyltransferase At5g47980-like, partial [Arachis ipaensis]
Chr12	2507917	GA	G	GA	12	12,0	1	GA,G	27	9,18	0.333333	0.666667	INTRON	AH12G01970	0.496033	-0.495119	0.625866	-0.611123	BAHD acyltransferase At5g47980-like, partial [Arachis ipaensis]
Chr12	2512867	A	AAT	AAT,A	16	13,3	0.8125	A,AAT	10	3,7	0.3	0.5125	INTRON	AH12G01970	0.49599	-0.495075	0.62581	-0.611095	BAHD acyltransferase At5g47980-like, partial [Arachis ipaensis]
Chr12	2514114	A	AT	AT,A	8	7,1	0.875	AT,A	12	3,9	0.25	0.625	UPSTREAM	AH12G01970	0.49599	-0.495075	0.62581	-0.611095	BAHD acyltransferase At5g47980-like, partial [Arachis ipaensis]
Chr12	2524048	G	GA	G,GA	5	1,4	0.8	GA,G	6	1,5	0.833333	-0.0333333	INTRON	AH12G01980	0.495946	-0.495032	0.625753	-0.611064	putative disease resistance protein At3g14460 isoform X2 [Arachis ipaensis]
Chr12	2533844	GT	G	GT,G	29	19,10	0.655172	GT,G	9	3,6	0.333333	0.321839	INTRON	AH12G01980	0.495902	-0.494987	0.625693	-0.611031	putative disease resistance protein At3g14460 isoform X2 [Arachis ipaensis]
Chr12	2534345	CTCCGTACCAAG	C	C,CTCCGTACCAAG	24	22,2	0.916667	C,CTCCGTACCAAG	20	18,2	0.9	0.0166667	FRAME_SHIFT	AH12G01980	0.495902	-0.494987	0.625693	-0.611031	putative disease resistance protein At3g14460 isoform X2 [Arachis ipaensis]
Chr12	2535370	C	CAAAA	C	24	23,1	0.958333	C,CAAAA	18	15,3	0.833333	0.125	INTRON	AH12G01980	0.495902	-0.494987	0.625693	-0.611031	putative disease resistance protein At3g14460 isoform X2 [Arachis ipaensis]
Chr12	2537476	CA	C	CA,C	18	16,2	0.888889	C,CA	15	9,6	0.6	0.288889	INTRON	AH12G01980	0.495902	-0.494987	0.625693	-0.611031	putative disease resistance protein At3g14460 isoform X2 [Arachis ipaensis]
Chr12	2538547	CAA	C	CAA	19	19,0	1	C,CAA	10	6,4	0.6	0.4	INTRON	AH12G01980	0.495902	-0.494987	0.625693	-0.611031	putative disease resistance protein At3g14460 isoform X2 [Arachis ipaensis]
Chr12	2538563	ATATATTTTTTTTTTCCCTGTCTTTGAATT	A	ATATATTTTTTTTTTCCCTGTCTTTGAATT	28	28,0	1	A,ATATATTTTTTTTTTCCCTGTCTTTGAATT	12	9,3	0.75	0.25	INTRON	AH12G01980	0.495902	-0.494987	0.625693	-0.611031	putative disease resistance protein At3g14460 isoform X2 [Arachis ipaensis]
Chr12	2538604	CT	C	CT	24	24,0	1	C,CT	15	10,5	0.666667	0.333333	INTRON	AH12G01980	0.495902	-0.494987	0.625693	-0.611031	putative disease resistance protein At3g14460 isoform X2 [Arachis ipaensis]
Chr12	2538674	GA	G	GA	24	24,0	1	G,GA	16	13,3	0.8125	0.1875	INTRON	AH12G01980	0.495902	-0.494987	0.625693	-0.611031	putative disease resistance protein At3g14460 isoform X2 [Arachis ipaensis]
Chr12	2538737	GGTATTT	G	GGTATTT	24	24,0	1	GGTATTT,G	20	15,5	0.75	0.25	INTRON	AH12G01980	0.495902	-0.494987	0.625693	-0.611031	putative disease resistance protein At3g14460 isoform X2 [Arachis ipaensis]
Chr12	2539604	TA	T	TA	24	24,0	1	TA,T	20	17,3	0.85	0.15	FRAME_SHIFT	AH12G01980	0.495902	-0.494987	0.625693	-0.611031	putative disease resistance protein At3g14460 isoform X2 [Arachis ipaensis]
Chr12	2539671	CATG	C	CATG	23	23,0	1	CATG,C	21	15,6	0.714286	0.285714	SPLICE_SITE_DONOR	AH12G01980	0.495902	-0.494987	0.625693	-0.611031	putative disease resistance protein At3g14460 isoform X2 [Arachis ipaensis]
Chr12	2539716	C	CCA	C	25	25,0	1	CCA,C	25	15,10	0.6	0.4	FRAME_SHIFT	AH12G01980	0.495902	-0.494987	0.625693	-0.611031	putative disease resistance protein At3g14460 isoform X2 [Arachis ipaensis]
Chr12	2543555	TG	T	TG	21	20,1	0.952381	T,TG	21	18,3	0.857143	0.0952381	INTRON	AH12G01980	0.495875	-0.49496	0.625661	-0.611016	putative disease resistance protein At3g14460 isoform X2 [Arachis ipaensis]
Chr12	2543718	CAG	C	CAG	16	15,1	0.9375	CAG,C	15	12,3	0.8	0.1375	INTRON	AH12G01980	0.495875	-0.49496	0.625661	-0.611016	putative disease resistance protein At3g14460 isoform X2 [Arachis ipaensis]
Chr12	2560125	CT	C	CT,C	14	12,2	0.857143	CT,C	9	1,8	0.111111	0.746032	INTRON	UGT91A1	0.495827	-0.494911	0.625607	-0.610991	hypothetical protein GLYMA_07G067300 [Glycine max]
Chr12	2567245	C	CT	C	14	13,1	0.928571	CT	11	1,10	0.0909091	0.837662	INTRON	UGT91A1	0.495827	-0.494911	0.625607	-0.610991	hypothetical protein GLYMA_07G067300 [Glycine max]
Chr12	2586824	G	GA	G,GA	11	4,7	0.636364	G,GA	15	12,3	0.2	0.436364	UPSTREAM	UGT91A1	0.495779	-0.494862	0.625552	-0.610965	hypothetical protein GLYMA_07G067300 [Glycine max]
Chr12	2597255	ACCCTTC	A	ACCCTTC	32	31,1	0.96875	ACCCTTC,A	25	19,6	0.76	0.20875	UPSTREAM	AH12G02060	0.495756	-0.494838	0.625526	-0.610952	putative disease resistance protein At3g14460 [Arachis ipaensis]
Chr12	2597293	AT	A	AT	26	25,1	0.961538	AT,A	19	16,3	0.842105	0.119433	UPSTREAM	AH12G02060	0.495756	-0.494838	0.625526	-0.610952	putative disease resistance protein At3g14460 [Arachis ipaensis]
Chr12	2615780	G	GGGGTTCA	GGGGTTCA,G	14	12,2	0.857143	G,GGGGTTCA	7	1,6	0.142857	0.714286	UPSTREAM	UGT91A1	0.495719	-0.494801	0.625487	-0.610939	putative UDP-rhamnose:rhamnosyltransferase 1 [Arachis ipaensis]
Chr12	2620516	TGG	T	TGG	24	24,0	1	T,TGG	9	8,1	0.888889	0.111111	FRAME_SHIFT	RPPL1	0.495698	-0.494779	0.625463	-0.610928	putative disease resistance protein At3g14460 isoform X3 [Arachis ipaensis]
Chr12	2683775	CT	C	CT,C	18	14,4	0.777778	CT,C	19	2,17	0.105263	0.672515	INTRON	AH12G02200	0.495576	-0.494654	0.625328	-0.610861	monosaccharide-sensing protein 2-like isoform X2 [Arachis ipaensis]
Chr12	2722098	GT	G	GT,G	20	13,7	0.65	GT,G	15	3,12	0.2	0.45	INTRON	AH12G02260	0.495523	-0.494599	0.625264	-0.61083	probable polygalacturonase [Arachis ipaensis]
Chr12	2736523	TTA	T	TTA	15	14,1	0.933333	T	12	1,11	0.0833333	0.85	UPSTREAM	AH12G02280	0.495513	-0.494588	0.625253	-0.610825	bystin-like [Arachis ipaensis]
Chr12	2767769	C	CT	C,CT	19	15,4	0.789474	CT,C	19	4,15	0.210526	0.578947	INTERGENIC	-	0.495483	-0.494556	0.62522	-0.61081	-
Chr12	2794978	CTT	C	C,CTT	22	18,4	0.818182	C,CTT	19	17,2	0.894737	-0.076555	INTRON	AH12G02340	0.495458	-0.49453	0.625194	-0.610803	ATP-dependent DNA helicase PIF1-like [Arachis duranensis]
Chr12	2795149	G	GTTT	G,GTTT	19	16,3	0.842105	GTTT,G	25	17,8	0.68	0.162105	INTRON	AH12G02340	0.495458	-0.49453	0.625194	-0.610803	ATP-dependent DNA helicase PIF1-like [Arachis duranensis]
Chr12	2795636	G	GA	G,GA	22	18,4	0.818182	G,GA	22	15,7	0.681818	0.136364	INTRON	AH12G02340	0.495458	-0.49453	0.625194	-0.610803	ATP-dependent DNA helicase PIF1-like [Arachis duranensis]
Chr12	2795890	G	GT	G,GT	23	14,9	0.608696	GT,G	25	11,14	0.44	0.168696	INTRON	AH12G02340	0.495458	-0.49453	0.625194	-0.610803	ATP-dependent DNA helicase PIF1-like [Arachis duranensis]
Chr12	2796048	ATT	A	A,ATT	27	13,14	0.481481	A,ATT	24	17,7	0.708333	-0.226852	INTRON	AH12G02340	0.495458	-0.49453	0.625194	-0.610803	ATP-dependent DNA helicase PIF1-like [Arachis duranensis]
Chr12	2796298	T	TA	T	30	29,1	0.966667	T,TA	28	19,9	0.678571	0.288095	INTRON	AH12G02340	0.495458	-0.49453	0.625194	-0.610803	ATP-dependent DNA helicase PIF1-like [Arachis duranensis]
Chr12	2796386	GTA	G	G,GTA	37	23,14	0.621622	GTA,G	33	20,13	0.606061	0.015561	INTRON	AH12G02340	0.495458	-0.49453	0.625194	-0.610803	ATP-dependent DNA helicase PIF1-like [Arachis duranensis]
Chr12	2796659	TGA	T	TGA,T	17	14,3	0.823529	T,TGA	15	13,2	0.866667	-0.0431373	INTRON	AH12G02340	0.495458	-0.49453	0.625194	-0.610803	ATP-dependent DNA helicase PIF1-like [Arachis duranensis]
Chr12	2846035	CTGGAGATTTCTATTGCAACTCAAAAGAACTTGGTAAAGAGGAGATAAAGATTCAGACTCGGCATTTATG	C	CTGGAGATTTCTATTGCAACTCAAAAGAACTTGGTAAAGAGGAGATAAAGATTCAGACTCGGCATTTATG	22	21,1	0.954545	CTGGAGATTTCTATTGCAACTCAAAAGAACTTGGTAAAGAGGAGATAAAGATTCAGACTCGGCATTTATG,C	10	4,6	0.4	0.554545	INTRON	RPPL1	0.495495	-0.494571	0.625259	-0.610874	putative disease resistance protein At3g14460 [Arachis ipaensis]
Chr12	2847658	T	TCAAA	T	16	15,1	0.9375	T,TCAAA	6	2,4	0.333333	0.604167	FRAME_SHIFT	RPPL1	0.495495	-0.494571	0.625259	-0.610874	putative disease resistance protein At3g14460 [Arachis ipaensis]
Chr12	2879448	T	TGAG	T	11	11,0	1	T,TGAG	6	5,1	0.833333	0.166667	CODON_CHANGE_PLUS_CODON_INSERTION	RPPL1	0.495507	-0.494586	0.625287	-0.610914	putative disease resistance protein At3g14460 [Arachis ipaensis]
Chr12	2886178	TA	T	TA	12	11,1	0.916667	T,TA	24	4,20	0.166667	0.75	UPSTREAM	AH12G02460	0.49551	-0.49459	0.625295	-0.610927	hypothetical protein PHAVU_010G103100g [Phaseolus vulgaris]
Chr12	2887587	CT	C	CT	13	12,1	0.923077	C,CT	9	4,5	0.444444	0.478632	DOWNSTREAM	FACE1	0.49551	-0.49459	0.625295	-0.610927	CAAX prenyl protease 1 homolog [Arachis ipaensis]
Chr12	2895058	G	GA	G	20	19,1	0.95	GA,G	12	3,9	0.25	0.7	INTRON	FACE1	0.495512	-0.494592	0.625303	-0.610939	CAAX prenyl protease 1 homolog [Arachis ipaensis]
Chr12	2896641	G	GT	G	11	11,0	1	GT	19	2,17	0.105263	0.894737	INTRON	FACE1	0.495512	-0.494592	0.625303	-0.610939	CAAX prenyl protease 1 homolog [Arachis ipaensis]
Chr12	2918744	C	CA	CA,C	32	25,7	0.78125	CA,C	10	4,6	0.4	0.38125	UPSTREAM	RVE5	0.495521	-0.494603	0.625325	-0.610965	protein REVEILLE 5 isoform X1 [Arachis ipaensis]
Chr12	2921923	T	TATA	T	11	11,0	1	T,TATA	13	2,11	0.153846	0.846154	DOWNSTREAM	AH12G02500	0.495525	-0.494608	0.625336	-0.610978	uncharacterized protein At1g01500 [Arachis ipaensis]
Chr12	2936309	G	GA	GA,G	17	14,3	0.823529	G,GA	13	2,11	0.153846	0.669683	INTRON	AH12G02510	0.495531	-0.494614	0.625348	-0.610991	LOW QUALITY PROTEIN: uncharacterized protein LOC107635082 [Arachis ipaensis]
Chr12	2938348	ATT	A	A,ATT	9	7,2	0.777778	A	7	0,7	0	0.777778	INTRON	AH12G02510	0.495531	-0.494614	0.625348	-0.610991	LOW QUALITY PROTEIN: uncharacterized protein LOC107635082 [Arachis ipaensis]
Chr12	2988699	C	CA	C	21	19,2	0.904762	C,CA	16	2,14	0.125	0.779762	INTERGENIC	-	0.495548	-0.494633	0.625404	-0.61105	-
Chr12	2990632	TA	T	TA	23	21,2	0.913043	T,TA	20	3,17	0.15	0.763043	INTERGENIC	-	0.495552	-0.494638	0.625415	-0.611062	-
Chr12	3009609	TAAG	T	TAAG,T	12	11,1	0.916667	T,TAAG	12	3,9	0.25	0.666667	UPSTREAM	KPHMT2	0.495558	-0.494644	0.625429	-0.611076	3-methyl-2-oxobutanoate hydroxymethyltransferase 1, mitochondrial [Arachis ipaensis]
Chr12	3011923	CT	C	CT,C	17	10,7	0.588235	C,CT	12	2,10	0.166667	0.421569	INTRON	LCKB2	0.495564	-0.494649	0.625443	-0.61109	sphingoid long-chain bases kinase 2, mitochondrial [Arachis ipaensis]
Chr12	3030085	T	TGATGGTGAGACTTTGAAGAGCAACCAGTCCTTCTCTTGGAAATGACACAAATGAGTTGCAGTGATG	TGATGGTGAGACTTTGAAGAGCAACCAGTCCTTCTCTTGGAAATGACACAAATGAGTTGCAGTGATG,T	8	7,1	0.875	T,TGATGGTGAGACTTTGAAGAGCAACCAGTCCTTCTCTTGGAAATGACACAAATGAGTTGCAGTGATG	13	2,11	0.153846	0.721154	CODON_INSERTION	RPPL1	0.495575	-0.494661	0.625474	-0.61112	putative disease resistance RPP13-like protein 1 [Arachis ipaensis]
Chr12	3033903	T	TATTGTTA	T,TATTGTTA	29	19,10	0.655172	TATTGTTA,T	27	2,25	0.0740741	0.581098	UPSTREAM	RPPL1	0.495575	-0.494661	0.625474	-0.61112	putative disease resistance RPP13-like protein 1 [Arachis ipaensis]
Chr12	3034048	T	TTAAAG	T,TTAAAG	24	17,7	0.708333	T,TTAAAG	23	7,16	0.304348	0.403986	UPSTREAM	RPPL1	0.495575	-0.494661	0.625474	-0.61112	putative disease resistance RPP13-like protein 1 [Arachis ipaensis]
Chr12	3034239	TA	T	TA,T	24	20,4	0.833333	TA,T	30	14,16	0.466667	0.366667	UPSTREAM	RPPL1	0.495575	-0.494661	0.625474	-0.61112	putative disease resistance RPP13-like protein 1 [Arachis ipaensis]
Chr12	3034431	T	TGGGTTGATAACACAAACAAA	T	18	18,0	1	TGGGTTGATAACACAAACAAA,T	12	10,2	0.833333	0.166667	UPSTREAM	RPPL1	0.495575	-0.494661	0.625474	-0.61112	putative disease resistance RPP13-like protein 1 [Arachis ipaensis]
Chr12	3034731	C	CAGAATATT	C	18	18,0	1	C,CAGAATATT	14	11,3	0.785714	0.214286	UPSTREAM	RPPL1	0.495575	-0.494661	0.625474	-0.61112	putative disease resistance RPP13-like protein 1 [Arachis ipaensis]
Chr12	3034867	AG	A	AG	18	17,1	0.944444	A,AG	30	14,16	0.466667	0.477778	UPSTREAM	DECOY	0.495575	-0.494661	0.625474	-0.61112	39S ribosomal protein L46, mitochondrial [Arachis ipaensis]
Chr12	3035124	T	TC	T	27	26,1	0.962963	T,TC	21	18,3	0.857143	0.10582	UPSTREAM	DECOY	0.495575	-0.494661	0.625474	-0.61112	39S ribosomal protein L46, mitochondrial [Arachis ipaensis]
Chr12	3040630	A	AT	AT,A	11	9,2	0.818182	A,AT	10	2,8	0.2	0.618182	UPSTREAM	LEA14	0.495594	-0.494679	0.625502	-0.611145	desiccation protectant protein Lea14 homolog [Arachis ipaensis]
Chr12	3044420	G	GA	G,GA	27	24,3	0.888889	G,GA	17	3,14	0.176471	0.712418	INTRON	LEA14	0.495594	-0.494679	0.625502	-0.611145	desiccation protectant protein Lea14 homolog [Arachis ipaensis]
Chr12	3053104	CTATA	C	CTATA,C	17	15,2	0.882353	CTATA,C	15	2,13	0.133333	0.74902	DOWNSTREAM	AH12G02630	0.495614	-0.494699	0.625533	-0.611172	uncharacterized protein LOC107628113 [Arachis ipaensis]
Chr12	3065960	T	TA	T	17	16,1	0.941176	TA,T	21	4,17	0.190476	0.7507	UPSTREAM	RTNLB1	0.495633	-0.494719	0.625563	-0.611198	reticulon-like protein B1 [Arachis ipaensis]
Chr12	3092413	C	CT	C	17	16,1	0.941176	C,CT	18	3,15	0.166667	0.77451	UPSTREAM	AH12G02680	0.495693	-0.494778	0.625654	-0.611278	uncharacterized protein LOC107622478 [Arachis ipaensis]
Chr12	3098178	TTC	T	TTC,T	26	24,2	0.923077	TTC,T	13	4,9	0.307692	0.615385	UTR_5_PRIME	SUFE1	0.495693	-0.494778	0.625654	-0.611278	sufE-like protein 1, chloroplastic/mitochondrial [Arachis ipaensis]
Chr12	3101494	TGGG	T	TGGG,T	14	10,4	0.714286	TGGG,T	16	2,14	0.125	0.589286	UPSTREAM	SUFE1	0.495711	-0.494796	0.625684	-0.611305	sufE-like protein 1, chloroplastic/mitochondrial [Arachis ipaensis]
Chr12	3133439	A	AT	A	32	30,2	0.9375	AT	16	1,15	0.0625	0.875	UPSTREAM	CHIB1	0.495775	-0.494859	0.625778	-0.611391	basic endochitinase-like [Arachis ipaensis]
Chr12	3135582	AT	A	AT	14	13,1	0.928571	AT,A	5	4,1	0.8	0.128571	UPSTREAM	CHIB1	0.495775	-0.494859	0.625778	-0.611391	basic endochitinase-like [Arachis ipaensis]
Chr12	3138596	AT	A	A,AT	10	7,3	0.7	AT,A	6	2,4	0.333333	0.366667	DOWNSTREAM	AH12G02750	0.495775	-0.494859	0.625778	-0.611391	DNA (cytosine-5)-methyltransferase 1 [Arachis ipaensis]
Chr12	3143167	TA	T	T,TA	21	16,5	0.761905	T	13	1,12	0.0769231	0.684982	DOWNSTREAM	AH12G02750	0.495794	-0.494878	0.625805	-0.611417	DNA (cytosine-5)-methyltransferase 1 [Arachis ipaensis]
Chr12	3260869	AT	A	A,AT	29	25,4	0.862069	A,AT	16	1,15	0.0625	0.799569	INTERGENIC	-	0.49602	-0.495101	0.626152	-0.611786	-
Chr12	3261722	C	CTTCTGT	CTTCTGT,C	23	21,2	0.913043	C,CTTCTGT	22	5,17	0.227273	0.685771	INTERGENIC	-	0.49602	-0.495101	0.626152	-0.611786	-
Chr12	3300397	T	TTA	T,TTA	27	24,3	0.888889	TTA,T	12	2,10	0.166667	0.722222	DOWNSTREAM	HISN3	0.496086	-0.495169	0.62626	-0.611914	1-(5-phosphoribosyl)-5-[(5-phosphoribosylamino)methylideneamino] imidazole-4-carboxamide isomerase, chloroplastic-like [Arachis ipaensis]
Chr12	3301234	T	TTAATAA	TTAATAA,T	13	11,2	0.846154	TTAATAA,T	12	3,9	0.25	0.596154	DOWNSTREAM	HISN3	0.496086	-0.495169	0.62626	-0.611914	1-(5-phosphoribosyl)-5-[(5-phosphoribosylamino)methylideneamino] imidazole-4-carboxamide isomerase, chloroplastic-like [Arachis ipaensis]
Chr12	3309957	GA	G	GA,G	11	9,2	0.818182	G,GA	16	3,13	0.1875	0.630682	DOWNSTREAM	ELI5	0.496086	-0.495169	0.62626	-0.611914	tyrosine decarboxylase 1-like [Arachis ipaensis]
Chr12	3314620	TA	T	TA	24	22,2	0.916667	T,TA	13	3,10	0.230769	0.685897	INTRON	AH12G02930	0.496102	-0.495186	0.626287	-0.611946	cytochrome b561 and DOMON domain-containing protein At3g07570 isoform X1 [Arachis ipaensis]
Chr12	3342754	CTG	C	CTG	25	25,0	1	CTG,C	15	13,2	0.866667	0.133333	INTRON	AH12G02960	0.496151	-0.495236	0.626376	-0.612049	TMV resistance protein N isoform X1 [Arachis ipaensis]
Chr12	3357590	G	GA	G	16	16,0	1	GA,G	12	2,10	0.166667	0.833333	DOWNSTREAM	MYH	0.496169	-0.495255	0.626408	-0.612085	adenine DNA glycosylase [Arachis ipaensis]
Chr12	3392092	GA	G	GA	19	19,0	1	G	11	0,11	0	1	INTRON	AH12G03000	0.49623	-0.495317	0.626526	-0.612218	uncharacterized protein LOC107623328 [Arachis ipaensis]
Chr12	3396522	G	GT	G	11	10,1	0.909091	GT	11	1,10	0.0909091	0.818182	UPSTREAM	GLYR1	0.49623	-0.495317	0.626526	-0.612218	glyoxylate/succinic semialdehyde reductase 1 [Arachis ipaensis]
Chr12	3403725	T	TA	T	11	11,0	1	TA,T	7	1,6	0.142857	0.857143	UPSTREAM	ATL5	0.496245	-0.495332	0.626553	-0.612247	60S ribosomal protein L5 [Arachis ipaensis]
Chr12	3409869	C	CAAT	C,CAAT	12	8,4	0.666667	CAAT,C	16	5,11	0.3125	0.354167	UPSTREAM	AH12G03030	0.496245	-0.495332	0.626553	-0.612247	uncharacterized protein At4g08330, chloroplastic-like [Arachis duranensis]
Chr12	3466365	TA	T	TA	10	9,1	0.9	T,TA	7	2,5	0.285714	0.614286	INTERGENIC	-	0.496322	-0.495411	0.626703	-0.612408	-
Chr12	3466399	G	GA	G	11	11,0	1	GA,G	6	1,5	0.166667	0.833333	INTERGENIC	-	0.496322	-0.495411	0.626703	-0.612408	-
Chr12	3467057	CAACCCTCCGA	C	C,CAACCCTCCGA	21	18,3	0.857143	C,CAACCCTCCGA	10	3,7	0.3	0.557143	INTERGENIC	-	0.496322	-0.495411	0.626703	-0.612408	-
Chr12	3467403	AC	A	AC	22	22,0	1	AC,A	7	2,5	0.285714	0.714286	DOWNSTREAM	CURT1A	0.496322	-0.495411	0.626703	-0.612408	protein CURVATURE THYLAKOID 1A, chloroplastic [Arachis ipaensis]
Chr12	3468052	A	AT	A	21	19,2	0.904762	A,AT	8	1,7	0.125	0.779762	DOWNSTREAM	CURT1A	0.496322	-0.495411	0.626703	-0.612408	protein CURVATURE THYLAKOID 1A, chloroplastic [Arachis ipaensis]
Chr12	3480020	A	ATTC	A,ATTC	13	10,3	0.769231	A,ATTC	9	1,8	0.111111	0.65812	INTRON	AH12G03090	0.496342	-0.495432	0.626744	-0.612456	TMV resistance protein N isoform X6 [Arachis ipaensis]
Chr12	3484868	TA	T	TA	14	13,1	0.928571	TA,T	14	7,7	0.5	0.428571	UPSTREAM	AH12G03090	0.496342	-0.495432	0.626744	-0.612456	TMV resistance protein N isoform X6 [Arachis ipaensis]
Chr12	3493279	GAATAAT	G	G,GAATAAT	5	4,1	0.8	G,GAATAAT	9	3,6	0.333333	0.466667	INTRON	POB1	0.496351	-0.495442	0.626764	-0.612478	BTB/POZ domain-containing protein POB1 [Arachis duranensis]
Chr12	3493681	A	AT	A	7	7,0	1	AT	10	0,10	0	1	INTRON	POB1	0.496351	-0.495442	0.626764	-0.612478	BTB/POZ domain-containing protein POB1 [Arachis duranensis]
Chr12	3506338	C	CT	C	14	13,1	0.928571	CT,C	15	3,12	0.2	0.728571	UPSTREAM	POB1	0.496358	-0.495448	0.626781	-0.612496	BTB/POZ domain-containing protein POB1 [Arachis duranensis]
Chr12	3523262	TTA	T	T,TTA	27	4,23	0.851852	TTA,T	15	13,2	0.133333	0.718519	INTERGENIC	-	0.496369	-0.49546	0.626811	-0.612531	-
Chr12	3525084	CA	C	CA	27	25,2	0.925926	CA,C	12	4,8	0.333333	0.592593	INTERGENIC	-	0.496369	-0.49546	0.626811	-0.612531	-
Chr12	3527321	CT	C	CT	19	19,0	1	C,CT	11	1,10	0.0909091	0.909091	INTERGENIC	-	0.496369	-0.49546	0.626811	-0.612531	-
Chr12	3536082	G	GT	G	20	20,0	1	GT	14	1,13	0.0714286	0.928571	INTERGENIC	-	0.496376	-0.495467	0.626829	-0.61255	-
Chr12	3541019	T	TCC	T	11	11,0	1	T,TCC	4	1,3	0.25	0.75	INTERGENIC	-	0.496383	-0.495474	0.626846	-0.612567	-
Chr12	3571695	CA	C	CA,C	14	10,4	0.714286	CA,C	8	2,6	0.25	0.464286	DOWNSTREAM	HWS	0.496387	-0.495477	0.626884	-0.612622	F-box/kelch-repeat protein At3g61590 [Arachis ipaensis]
Chr12	3578144	GT	G	GT,G	15	13,2	0.866667	G,GT	10	2,8	0.2	0.666667	UPSTREAM	HWS	0.496387	-0.495477	0.626884	-0.612622	F-box/kelch-repeat protein At3g61590 [Arachis ipaensis]
Chr12	3589103	C	CTATTATTAT	C	16	15,1	0.9375	CTATTATTAT	6	0,6	0	0.9375	INTERGENIC	-	0.496387	-0.495477	0.626896	-0.612641	-
Chr12	3628106	GA	G	GA	17	16,1	0.941176	G	11	1,10	0.0909091	0.850267	INTERGENIC	-	0.496379	-0.495469	0.626932	-0.612712	-
Chr12	3631916	CAA	C	CAA	5	5,0	1	C,CAA	5	3,2	0.6	0.4	UPSTREAM	AH12G03180	0.49638	-0.495471	0.626944	-0.612733	putative disease resistance protein At3g14460 isoform X1 [Arachis ipaensis]
Chr12	3631958	CTATGCAGCAATAGGCA	C	CTATGCAGCAATAGGCA	6	6,0	1	C,CTATGCAGCAATAGGCA	8	4,4	0.5	0.5	UPSTREAM	AH12G03180	0.49638	-0.495471	0.626944	-0.612733	putative disease resistance protein At3g14460 isoform X1 [Arachis ipaensis]
Chr12	3674183	CA	C	CA,C	17	14,3	0.823529	C,CA	11	4,7	0.363636	0.459893	INTERGENIC	-	0.496367	-0.495458	0.626969	-0.612802	-
Chr12	3682790	A	AT	AT,A	20	17,3	0.85	AT,A	18	5,13	0.277778	0.572222	INTERGENIC	-	0.496365	-0.495456	0.626978	-0.612822	-
Chr12	3683819	GATAAAGA	G	GATAAAGA,G	22	16,6	0.727273	G,GATAAAGA	11	1,10	0.0909091	0.636364	INTERGENIC	-	0.496365	-0.495456	0.626978	-0.612822	-
Chr12	3691083	CT	C	CT,C	21	18,3	0.857143	C	14	1,13	0.0714286	0.785714	DOWNSTREAM	RPPL1	0.496366	-0.495456	0.626988	-0.612842	putative disease resistance RPP13-like protein 1 [Arachis ipaensis]
Chr12	3707007	C	CT	C	20	18,2	0.9	CT,C	9	3,6	0.333333	0.566667	UPSTREAM	BAG6	0.496367	-0.495458	0.627	-0.612864	putative disease resistance protein At3g14460 isoform X2 [Arachis ipaensis]
Chr12	3715392	ATCG	A	ATCG	17	17,0	1	A,ATCG	17	4,13	0.235294	0.764706	CODON_DELETION	BAG6	0.496363	-0.495453	0.627006	-0.612884	putative disease resistance protein At3g14460 isoform X2 [Arachis ipaensis]
Chr12	3715592	GA	G	GA	25	25,0	1	GA,G	8	2,6	0.25	0.75	DOWNSTREAM	BAG6	0.496363	-0.495453	0.627006	-0.612884	putative disease resistance protein At3g14460 isoform X2 [Arachis ipaensis]
Chr12	3720444	T	TTA	TTA,T	6	2,4	0.666667	T,TTA	9	7,2	0.222222	0.444444	DOWNSTREAM	SAT5	0.496362	-0.495452	0.627014	-0.612906	serine acetyltransferase 5 [Arachis ipaensis]
Chr12	3725534	AT	A	AT	10	10,0	1	A	10	0,10	0	1	UTR_5_PRIME	SAT5	0.496362	-0.495452	0.627014	-0.612906	serine acetyltransferase 5 [Arachis ipaensis]
Chr12	3752418	TTTA	T	T,TTTA	14	12,2	0.857143	T,TTTA	12	2,10	0.166667	0.690476	UPSTREAM	AH12G03300	0.496343	-0.495432	0.627024	-0.612971	protein MAINTENANCE OF MERISTEMS-like [Arachis ipaensis]
Chr12	3775650	TA	T	TA,T	14	11,3	0.785714	T	12	0,12	0	0.785714	UTR_5_PRIME	MED19A	0.496317	-0.495407	0.627008	-0.612994	mediator of RNA polymerase II transcription subunit 19a [Arachis ipaensis]
Chr12	3783559	GT	G	GT,G	9	7,2	0.777778	G,GT	11	2,9	0.181818	0.59596	DOWNSTREAM	MED19A	0.496303	-0.495394	0.626999	-0.613005	mediator of RNA polymerase II transcription subunit 19a [Arachis ipaensis]
Chr12	3783663	A	ATATTAT	ATATTAT,A	7	6,1	0.857143	ATATTAT,A	9	2,7	0.222222	0.634921	DOWNSTREAM	MED19A	0.496303	-0.495394	0.626999	-0.613005	mediator of RNA polymerase II transcription subunit 19a [Arachis ipaensis]
Chr12	3799566	CGAAATCAGTCGCTATTTTCTAATTTAGCAACAAAGGTTTTAGTGATTACCCAAATT	C	CGAAATCAGTCGCTATTTTCTAATTTAGCAACAAAGGTTTTAGTGATTACCCAAATT,C	28	26,2	0.928571	C,CGAAATCAGTCGCTATTTTCTAATTTAGCAACAAAGGTTTTAGTGATTACCCAAATT	12	3,9	0.25	0.678571	INTERGENIC	-	0.496289	-0.49538	0.626989	-0.613012	-
Chr12	3804239	TA	T	TA,T	25	20,5	0.8	TA,T	15	5,10	0.333333	0.466667	UPSTREAM	FH1	0.496275	-0.495366	0.62698	-0.61302	formin-like protein 1 [Arachis ipaensis]
Chr12	3835205	AT	A	AT,A	20	17,3	0.85	A,AT	13	5,8	0.384615	0.465385	INTRON	ADNT1	0.496241	-0.495333	0.626966	-0.613048	mitochondrial adenine nucleotide transporter ADNT1-like isoform X2 [Arachis ipaensis]
Chr12	3991802	T	TA	T	9	8,1	0.888889	TA,T	22	8,14	0.363636	0.525253	INTERGENIC	-	0.495818	-0.494912	0.626706	-0.61311	-
Chr12	4002257	TA	T	TA	15	15,0	1	TA,T	13	2,11	0.153846	0.846154	UPSTREAM	AH12G03510	0.495789	-0.494883	0.626691	-0.613114	uncharacterized protein LOC110269154 [Arachis ipaensis]
Chr12	4007342	A	ACG	A	23	23,0	1	A,ACG	21	17,4	0.809524	0.190476	INTERGENIC	-	0.495789	-0.494883	0.626691	-0.613114	-
Chr12	4008497	T	TA	T	24	23,1	0.958333	TA,T	17	6,11	0.352941	0.605392	INTERGENIC	-	0.495789	-0.494883	0.626691	-0.613114	-
Chr12	4008902	T	TTA	TTA,T	12	8,4	0.666667	TTA,T	9	2,7	0.222222	0.444444	INTERGENIC	-	0.495789	-0.494883	0.626691	-0.613114	-
Chr12	4019761	G	GA	G	12	12,0	1	GA	19	2,17	0.105263	0.894737	INTERGENIC	-	0.495763	-0.494858	0.626682	-0.613121	-
Chr12	4027270	C	CA	C,CA	13	9,4	0.692308	CA	5	0,5	0	0.692308	INTRON	JAR1	0.495734	-0.494829	0.626668	-0.613127	jasmonic acid-amido synthetase JAR1 [Arachis ipaensis]
Chr12	4030161	TA	T	TA	10	10,0	1	TA,T	12	4,8	0.333333	0.666667	INTRON	JAR1	0.495708	-0.494804	0.626657	-0.613133	jasmonic acid-amido synthetase JAR1 [Arachis ipaensis]
Chr12	4031436	GA	G	G,GA	14	12,2	0.857143	G	14	1,13	0.0714286	0.785714	INTRON	JAR1	0.495708	-0.494804	0.626657	-0.613133	jasmonic acid-amido synthetase JAR1 [Arachis ipaensis]
Chr12	4036363	TTA	T	TTA	21	19,2	0.904762	T	6	0,6	0	0.904762	INTRON	AH12G03530	0.495708	-0.494804	0.626657	-0.613133	pentatricopeptide repeat-containing protein At4g39530 [Arachis ipaensis]
Chr12	4072342	CA	C	CA	9	8,1	0.888889	C,CA	9	4,5	0.444444	0.444444	DOWNSTREAM	AH12G03540	0.495637	-0.494738	0.626672	-0.613216	protein ENHANCED DISEASE RESISTANCE 4 [Arachis ipaensis]
Chr12	4109171	GA	G	GA,G	20	17,3	0.85	G,GA	19	3,16	0.157895	0.692105	INTERGENIC	-	0.495621	-0.494727	0.626745	-0.613331	-
Chr12	4115010	T	TG	TG,T	13	3,10	0.769231	TG	11	0,11	1	-0.230769	INTERGENIC	-	0.495619	-0.494727	0.626773	-0.613371	-
Chr12	4137406	G	GT	GT,G	26	20,6	0.769231	G,GT	11	3,8	0.272727	0.496503	INTERGENIC	-	0.495626	-0.494738	0.626843	-0.613457	-
Chr12	4139642	T	TTA	T,TTA	15	11,4	0.733333	TTA,T	11	2,9	0.181818	0.551515	UPSTREAM	RPPL1	0.495626	-0.494738	0.626843	-0.613457	putative disease resistance protein RGA3 [Arachis ipaensis]
Chr12	4180235	C	CT	C	24	23,1	0.958333	CT	11	0,11	0	0.958333	INTERGENIC	-	0.495698	-0.494818	0.627077	-0.61371	-
Chr12	4232533	T	TCCG	T	19	19,0	1	TCCG,T	7	2,5	0.285714	0.714286	INTERGENIC	-	0.495789	-0.494919	0.62733	-0.613983	-
Chr12	4266333	T	TGGCG	T,TGGCG	13	10,3	0.769231	TGGCG	11	0,11	0	0.769231	DOWNSTREAM	RPPL1	0.495825	-0.49496	0.627454	-0.61413	putative disease resistance protein RGA4 isoform X2 [Arachis ipaensis]
Chr12	4266538	GTTGGTAAAT	G	GTTGGTAAAT	22	21,1	0.954545	G,GTTGGTAAAT	6	2,4	0.333333	0.621212	DOWNSTREAM	RPPL1	0.495825	-0.49496	0.627454	-0.61413	putative disease resistance protein RGA4 isoform X2 [Arachis ipaensis]
Chr12	4270378	G	GTATA	GTATA,G	17	15,2	0.882353	GTATA,G	6	3,3	0.5	0.382353	DOWNSTREAM	RPPL1	0.495833	-0.49497	0.627491	-0.614177	putative disease resistance protein RGA4 isoform X2 [Arachis ipaensis]
Chr12	4290227	A	AT	AT,A	15	12,3	0.8	A,AT	10	2,8	0.2	0.6	UPSTREAM	WRKY30	0.495844	-0.494986	0.627557	-0.614268	probable WRKY transcription factor 46 [Arachis ipaensis]
Chr12	4291935	GTA	G	GTA,G	13	11,2	0.846154	GTA	7	7,0	1	-0.153846	INTERGENIC	-	0.495844	-0.494986	0.627557	-0.614268	-
Chr12	4294636	T	TA	T	28	27,1	0.964286	T,TA	16	2,14	0.125	0.839286	DOWNSTREAM	STR4	0.495844	-0.494986	0.627557	-0.614268	rhodanese-like domain-containing protein 4, chloroplastic [Arachis ipaensis]
Chr12	4298270	G	GT	GT	8	0,8	1	G	7	6,1	0.142857	0.857143	DOWNSTREAM	STR4	0.495844	-0.494986	0.627557	-0.614268	rhodanese-like domain-containing protein 4, chloroplastic [Arachis ipaensis]
Chr12	4303513	A	AT	A,AT	23	18,5	0.782609	A,AT	14	3,11	0.214286	0.568323	INTRON	STR4	0.49585	-0.494993	0.627589	-0.614312	rhodanese-like domain-containing protein 4, chloroplastic [Arachis ipaensis]
Chr12	4326379	TA	T	T,TA	15	11,4	0.733333	TA,T	15	6,9	0.4	0.333333	DOWNSTREAM	PYL9	0.495859	-0.495005	0.627648	-0.614394	abscisic acid receptor PYL9 [Arachis duranensis]
Chr12	4327317	GA	G	GA	18	18,0	1	G	11	1,10	0.0909091	0.909091	INTRON	PYL9	0.495859	-0.495005	0.627648	-0.614394	abscisic acid receptor PYL9 [Arachis duranensis]
Chr12	4328499	GA	G	GA	24	23,1	0.958333	GA,G	9	2,7	0.222222	0.736111	INTRON	PYL9	0.495859	-0.495005	0.627648	-0.614394	abscisic acid receptor PYL9 [Arachis duranensis]
Chr12	4331540	A	AT	A	17	17,0	1	AT,A	8	2,6	0.25	0.75	UPSTREAM	PYL9	0.495863	-0.495012	0.627679	-0.614435	abscisic acid receptor PYL9 [Arachis duranensis]
Chr12	4338233	T	TA	T	19	19,0	1	T,TA	13	2,11	0.153846	0.846154	INTERGENIC	-	0.495863	-0.495012	0.627679	-0.614435	-
Chr12	4351717	GA	G	G,GA	13	11,2	0.846154	G	19	1,18	0.0526316	0.793522	INTERGENIC	-	0.495871	-0.495023	0.627731	-0.614507	-
Chr12	4354798	GT	G	GT,G	7	4,3	0.428571	G	7	0,7	1	-0.571429	INTERGENIC	-	0.495871	-0.495023	0.627731	-0.614507	-
Chr12	4415873	T	TG	TG,T	18	14,4	0.777778	TG,T	12	6,6	0.5	0.277778	INTERGENIC	-	0.495919	-0.495082	0.627922	-0.614743	-
Chr12	4433786	TTA	T	TTA	12	12,0	1	T,TTA	10	2,8	0.2	0.8	INTERGENIC	-	0.495944	-0.495109	0.627992	-0.614831	-
Chr12	4434394	C	CTAA	CTAA,C	8	1,7	0.875	C	9	9,0	0	0.875	INTERGENIC	-	0.495944	-0.495109	0.627992	-0.614831	-
Chr12	4435449	AATAT	A	A,AATAT	13	10,3	0.769231	A,AATAT	4	1,3	0.25	0.519231	INTERGENIC	-	0.495944	-0.495109	0.627992	-0.614831	-
Chr12	4475364	C	CTA	C	7	7,0	1	CTA,C	12	6,6	0.5	0.5	INTERGENIC	-	0.496	-0.495173	0.62813	-0.615004	-
Chr12	4478466	C	CA	C	20	19,1	0.95	CA,C	7	1,6	0.142857	0.807143	UPSTREAM	AH12G03750	0.496	-0.495173	0.62813	-0.615004	uncharacterized protein LOC107623534 [Arachis ipaensis]
Chr12	4478955	CA	C	CA	16	16,0	1	C	14	0,14	0	1	UPSTREAM	AH12G03750	0.496	-0.495173	0.62813	-0.615004	uncharacterized protein LOC107623534 [Arachis ipaensis]
Chr12	4480365	AG	A	AG	13	13,0	1	AG,A	13	3,10	0.230769	0.769231	UPSTREAM	AH12G03750	0.49602	-0.495194	0.628172	-0.615049	uncharacterized protein LOC107623534 [Arachis ipaensis]
Chr12	4491101	G	GA	G,GA	24	18,6	0.75	GA,G	7	5,2	0.714286	0.0357143	UPSTREAM	CNGC1	0.496041	-0.495217	0.628218	-0.615094	LOW QUALITY PROTEIN: uncharacterized protein LOC107623542 [Arachis ipaensis]
Chr12	4501839	GTTTTTAAATTTT	G	GTTTTTAAATTTT	17	17,0	1	G,GTTTTTAAATTTT	9	1,8	0.111111	0.888889	INTRON	AH12G03770	0.496057	-0.495235	0.628257	-0.615137	cyclic nucleotide-gated ion channel 1-like isoform X7 [Arachis duranensis]
Chr12	4512475	G	GA	G,GA	22	16,6	0.727273	G,GA	16	5,11	0.3125	0.414773	INTRON	CNGC1	0.496075	-0.495255	0.6283	-0.615183	LOW QUALITY PROTEIN: uncharacterized protein LOC107623542 [Arachis ipaensis]
Chr12	4551450	A	AT	A,AT	11	9,2	0.818182	A,AT	15	2,13	0.133333	0.684848	INTRON	ATL21A	0.496166	-0.495356	0.62849	-0.615376	putative RING-H2 finger protein ATL21A [Arachis ipaensis]
Chr12	4599998	TC	T	TC	8	8,0	1	T,TC	10	3,7	0.3	0.7	INTERGENIC	-	0.496287	-0.495486	0.628712	-0.615592	-
Chr12	4605090	C	CT	CT,C	13	11,2	0.846154	C,CT	15	4,11	0.266667	0.579487	INTERGENIC	-	0.496325	-0.495526	0.628775	-0.61565	-
Chr12	4611188	G	GT	G,GT	20	15,5	0.75	GT	10	1,9	0.1	0.65	UPSTREAM	AH12G03890	0.496362	-0.495565	0.628836	-0.615708	protein TSS [Arachis ipaensis]
Chr12	4617201	T	TTGTTTC	TTGTTTC,T	21	17,4	0.809524	TTGTTTC,T	20	4,16	0.2	0.609524	SPLICE_SITE_REGION	AH12G03890	0.496362	-0.495565	0.628836	-0.615708	protein TSS [Arachis ipaensis]
Chr12	4628504	C	CT	C	16	14,2	0.875	C,CT	12	4,8	0.333333	0.541667	INTRON	AH12G03900	0.496399	-0.495604	0.628899	-0.615766	cytochrome b561 and DOMON domain-containing protein At3g61750 [Arachis ipaensis]
Chr12	4651886	A	AAATT	A,AAATT	6	1,5	0.833333	A,AAATT	4	2,2	0.5	0.333333	INTRON	CBL4	0.496504	-0.495717	0.629084	-0.615936	calcineurin B-like protein 7 [Arachis ipaensis]
Chr12	4679038	AT	A	AT	16	16,0	1	A,AT	21	5,16	0.238095	0.761905	UPSTREAM	NUP96	0.496557	-0.495774	0.629187	-0.61604	LOW QUALITY PROTEIN: nuclear pore complex protein NUP96-like [Arachis ipaensis]
Chr12	4684705	TA	T	TA	10	9,1	0.9	T	18	0,18	0	0.9	UPSTREAM	HIRA	0.496584	-0.495804	0.62924	-0.616092	protein HIRA [Arachis ipaensis]
Chr12	4704597	G	GT	GT,G	8	4,4	0.5	GT,G	6	1,5	0.833333	-0.333333	INTRON	emb1703	0.49664	-0.495864	0.629347	-0.616199	uncharacterized protein LOC107623680 [Arachis ipaensis]
Chr12	4713153	C	CA	C,CA	9	7,2	0.777778	CA,C	7	2,5	0.285714	0.492063	UPSTREAM	emb1703	0.496662	-0.495888	0.629397	-0.616252	uncharacterized protein LOC107623680 [Arachis ipaensis]
Chr12	4714781	TTA	T	T,TTA	22	19,3	0.863636	T	15	1,14	0.0666667	0.79697	DOWNSTREAM	AH12G04010	0.496662	-0.495888	0.629397	-0.616252	aspartyl protease family protein 2 [Arachis ipaensis]
Chr12	4727506	CTA	C	C,CTA	8	7,1	0.875	CTA,C	10	7,3	0.7	0.175	UPSTREAM	AH12G04010	0.496686	-0.495915	0.62945	-0.616305	aspartyl protease family protein 2 [Arachis ipaensis]
Chr12	4733744	G	GT	GT,G	29	20,9	0.689655	GT,G	12	4,8	0.333333	0.356322	INTERGENIC	-	0.496711	-0.495942	0.629503	-0.616356	-
Chr12	4785710	TTAA	T	TTAA,T	8	1,7	0.875	T,TTAA	7	5,2	0.285714	0.589286	UPSTREAM	ERF023	0.496836	-0.496079	0.629777	-0.61662	ethylene-responsive transcription factor ERF023 [Arachis duranensis]
Chr12	4792351	T	TTA	TTA,T	20	15,5	0.75	TTA,T	20	5,15	0.25	0.5	DOWNSTREAM	ERF023	0.496861	-0.496106	0.629832	-0.616672	ethylene-responsive transcription factor ERF023 [Arachis duranensis]
Chr12	4794230	TA	T	TA,T	13	11,2	0.846154	TA	9	8,1	0.888889	-0.042735	DOWNSTREAM	ERF023	0.496861	-0.496106	0.629832	-0.616672	ethylene-responsive transcription factor ERF023 [Arachis duranensis]
Chr12	4795133	CT	C	C,CT	21	15,6	0.714286	C	11	1,10	0.0909091	0.623377	DOWNSTREAM	ERF023	0.496861	-0.496106	0.629832	-0.616672	ethylene-responsive transcription factor ERF023 [Arachis duranensis]
Chr12	4798514	GT	G	G,GT	14	11,3	0.785714	G,GT	12	4,8	0.333333	0.452381	INTERGENIC	-	0.496861	-0.496106	0.629832	-0.616672	-
Chr12	4842697	GT	G	G,GT	12	9,3	0.75	GT,G	10	1,9	0.1	0.65	DOWNSTREAM	ARF18	0.497064	-0.496326	0.63022	-0.617028	auxin response factor 18 isoform X2 [Arachis duranensis]
Chr12	4853686	GT	G	GT	12	11,1	0.916667	G,GT	19	5,14	0.263158	0.653509	UPSTREAM	AH12G04080	0.497103	-0.496368	0.630296	-0.6171	uncharacterized protein LOC107623742 [Arachis ipaensis]
Chr12	4870407	A	AG	AG,A	6	3,3	0.5	A	7	6,1	0.142857	0.357143	INTRON	AH12G04090	0.49718	-0.496452	0.630448	-0.617246	LOW QUALITY PROTEIN: uncharacterized protein LOC107623750 [Arachis ipaensis]
Chr12	4880322	A	AT	A	18	16,2	0.888889	AT,A	11	3,8	0.272727	0.616162	INTRON	AH12G04090	0.497214	-0.49649	0.630518	-0.617318	LOW QUALITY PROTEIN: uncharacterized protein LOC107623750 [Arachis ipaensis]
Chr12	4891063	G	GT	G	16	16,0	1	G,GT	12	4,8	0.333333	0.666667	INTERGENIC	-	0.497248	-0.496527	0.630588	-0.617389	-
Chr12	4897797	TA	T	T,TA	12	10,2	0.833333	T,TA	6	2,4	0.333333	0.5	UPSTREAM	LAC6	0.497248	-0.496527	0.630588	-0.617389	laccase-6 [Arachis ipaensis]
Chr12	4934149	C	CA	C	29	28,1	0.965517	CA,C	8	3,5	0.375	0.590517	UPSTREAM	AH12G04130	0.497378	-0.49667	0.630868	-0.617677	uncharacterized protein LOC107463920 [Arachis duranensis]
Chr12	4941714	A	ATAT	A	16	15,1	0.9375	ATAT,A	14	2,12	0.142857	0.794643	DOWNSTREAM	MYB111	0.49741	-0.496706	0.630937	-0.617747	myb-related protein 308 [Arachis ipaensis]
Chr12	4943178	GAT	G	GAT	27	27,0	1	GAT,G	22	17,5	0.772727	0.227273	DOWNSTREAM	MYB111	0.49741	-0.496706	0.630937	-0.617747	myb-related protein 308 [Arachis ipaensis]
Chr12	4944405	A	AT	A,AT	26	20,6	0.769231	AT,A	13	3,10	0.230769	0.538462	DOWNSTREAM	MYB111	0.49741	-0.496706	0.630937	-0.617747	myb-related protein 308 [Arachis ipaensis]
Chr12	4945001	T	TA	T,TA	9	6,3	0.666667	TA,T	6	1,5	0.166667	0.5	DOWNSTREAM	MYB111	0.49741	-0.496706	0.630937	-0.617747	myb-related protein 308 [Arachis ipaensis]
Chr12	4948297	CT	C	CT,C	17	11,6	0.647059	C	14	0,14	0	0.647059	UPSTREAM	MYB111	0.49741	-0.496706	0.630937	-0.617747	myb-related protein 308 [Arachis ipaensis]
Chr12	4964018	TTTG	T	TTTG,T	17	14,3	0.823529	TTTG,T	15	12,3	0.8	0.0235294	INTERGENIC	-	0.497478	-0.496782	0.631079	-0.617894	-
Chr12	4964088	GC	G	G,GC	18	16,2	0.888889	GC,G	10	9,1	0.9	-0.0111111	INTERGENIC	-	0.497478	-0.496782	0.631079	-0.617894	-
Chr12	4983758	A	AT	A	15	15,0	1	AT	13	1,12	0.0769231	0.923077	UPSTREAM	AH12G04150	0.497547	-0.496858	0.631221	-0.618039	uncharacterized protein LOC107623788 [Arachis ipaensis]
Chr12	5056410	TTA	T	TTA,T	15	13,2	0.866667	TTA,T	22	2,20	0.0909091	0.775758	UPSTREAM	DOF3.7	0.497844	-0.497182	0.631801	-0.618609	dof zinc finger protein DOF3.7 isoform X2 [Arachis ipaensis]
Chr12	5109094	T	TTA	TTA,T	19	16,3	0.842105	TTA,T	12	3,9	0.25	0.592105	INTRON	AH12G04250	0.498121	-0.497479	0.632309	-0.619081	protein yippee-like At4g27745 [Arachis ipaensis]
Chr12	5131977	A	AT	AT,A	16	13,3	0.8125	A,AT	11	4,7	0.363636	0.448864	UPSTREAM	AH12G04270	0.498298	-0.497668	0.632633	-0.619379	uncharacterized protein LOC110263658 [Arachis ipaensis]
Chr12	5135828	AAAT	A	AAAT,A	13	10,3	0.769231	AAAT,A	9	2,7	0.222222	0.547009	DOWNSTREAM	RS31	0.498298	-0.497668	0.632633	-0.619379	Arginine/serine-rich-splicing factor RSP31 [Cajanus cajan]
Chr12	5146746	G	GT	GT,G	13	10,3	0.769231	GT,G	9	3,6	0.333333	0.435897	INTRON	SEC10	0.498353	-0.497726	0.632736	-0.619475	uncharacterized protein LOC107626673 isoform X2 [Arachis ipaensis]
Chr12	5154390	A	ATT	A	15	15,0	1	A,ATT	9	1,8	0.111111	0.888889	UPSTREAM	ECA2	0.498407	-0.497784	0.632839	-0.619571	calcium-transporting ATPase, endoplasmic reticulum-type [Arachis ipaensis]
Chr12	5160479	C	CA	CA	10	1,9	0.9	C,CA	6	1,5	0.833333	0.0666667	DOWNSTREAM	ECA2	0.49846	-0.497841	0.632944	-0.619669	calcium-transporting ATPase, endoplasmic reticulum-type [Arachis ipaensis]
Chr12	5165313	CT	C	C,CT	20	16,4	0.8	C	11	0,11	0	0.8	DOWNSTREAM	RABA3	0.49846	-0.497841	0.632944	-0.619669	ras-related protein RABA3 [Arachis ipaensis]
Chr12	5178194	CATCAACCAAA	C	C	18	0,18	1	CATCAACCAAA,C	15	11,4	0.266667	0.733333	DOWNSTREAM	AH12G04330	0.498511	-0.497896	0.633046	-0.619766	AAA-ATPase At2g46620-like [Arachis ipaensis]
Chr12	5190529	CTAT	C	CTAT	21	20,1	0.952381	C,CTAT	8	1,7	0.125	0.827381	INTRON	AH12G04340	0.498622	-0.498015	0.633262	-0.619964	uncharacterized protein LOC107623938 [Arachis ipaensis]
Chr12	5192271	T	TA	T,TA	7	5,2	0.714286	TA,T	10	2,8	0.2	0.514286	INTRON	AH12G04340	0.498622	-0.498015	0.633262	-0.619964	uncharacterized protein LOC107623938 [Arachis ipaensis]
Chr12	5193244	AG	A	AG	14	12,2	0.857143	AG,A	10	6,4	0.6	0.257143	INTRON	AH12G04340	0.498622	-0.498015	0.633262	-0.619964	uncharacterized protein LOC107623938 [Arachis ipaensis]
Chr12	5203781	ACCATC	A	A,ACCATC	13	12,1	0.923077	ACCATC,A	13	2,11	0.153846	0.769231	UPSTREAM	TMK1	0.498676	-0.498073	0.633368	-0.62006	somatic embryogenesis receptor kinase 2-like [Arachis ipaensis]
Chr12	5221496	CAT	C	C	18	0,18	1	C,CAT	16	14,2	0.125	0.875	UPSTREAM	AH12G04360	0.498788	-0.498193	0.633583	-0.620253	uncharacterized protein LOC107623948 [Arachis ipaensis]
Chr12	5243929	G	GTAT	G	7	7,0	1	GTAT,G	7	2,5	0.285714	0.714286	UPSTREAM	BAM2	0.498904	-0.498317	0.633801	-0.620449	leucine-rich repeat protein 1-like [Arachis ipaensis]
Chr12	5269341	T	TA	T,TA	21	15,6	0.714286	TA,T	7	2,5	0.285714	0.428571	INTRON	AH12G04390	0.49903	-0.49845	0.634034	-0.620653	calmodulin-interacting protein 111 isoform X1 [Arachis duranensis]
Chr12	5282112	C	CAT	C,CAT	10	4,6	0.6	CAT,C	5	2,3	0.6	0	DOWNSTREAM	AH12G04390	0.499157	-0.498586	0.634265	-0.620857	calmodulin-interacting protein 111 isoform X1 [Arachis duranensis]
Chr12	5297391	AT	A	AT	21	19,2	0.904762	A	13	1,12	0.0769231	0.827839	DOWNSTREAM	PHT1-8	0.499219	-0.498653	0.634377	-0.620956	uncharacterized protein LOC107623980 [Arachis ipaensis]
Chr12	5298961	GA	G	GA,G	17	15,2	0.882353	G,GA	10	3,7	0.3	0.582353	DOWNSTREAM	PHT1-8	0.499219	-0.498653	0.634377	-0.620956	uncharacterized protein LOC107623980 [Arachis ipaensis]
Chr12	5306107	T	TTATATATATA	TTATATATATA,T	16	14,2	0.875	TTATATATATA,T	6	2,4	0.333333	0.541667	INTERGENIC	-	0.499281	-0.49872	0.63449	-0.621055	-
Chr12	5321116	T	TA	T	19	18,1	0.947368	T,TA	11	3,8	0.272727	0.674641	DOWNSTREAM	AH12G04420	0.49941	-0.498858	0.634724	-0.62126	uncharacterized protein LOC107624014 [Arachis ipaensis]
Chr12	5326805	C	CT	C,CT	13	11,2	0.846154	CT,C	8	3,5	0.375	0.471154	INTERGENIC	-	0.49941	-0.498858	0.634724	-0.62126	-
Chr12	5336863	CTA	C	CTA,C	22	17,5	0.772727	CTA,C	20	3,17	0.15	0.622727	INTERGENIC	-	0.499475	-0.498928	0.63484	-0.621361	-
Chr12	5341067	CTTA	C	C,CTTA	18	15,3	0.833333	C,CTTA	9	8,1	0.888889	-0.0555556	INTERGENIC	-	0.499541	-0.498998	0.634958	-0.621465	-
Chr12	5348984	G	GT	G	9	9,0	1	GT,G	7	3,4	0.428571	0.571429	INTERGENIC	-	0.499541	-0.498998	0.634958	-0.621465	-
Chr12	5362008	A	ACACTAAAATCATCTGT	ACACTAAAATCATCTGT,A	18	16,2	0.888889	ACACTAAAATCATCTGT,A	10	2,8	0.2	0.688889	INTRON	AH12G04430	0.49967	-0.499137	0.635195	-0.62167	transcription initiation factor TFIID subunit 11-like [Arachis ipaensis]
Chr12	5363446	C	CA	C	22	21,1	0.954545	CA,C	16	4,12	0.25	0.704545	DOWNSTREAM	AH12G04430	0.49967	-0.499137	0.635195	-0.62167	transcription initiation factor TFIID subunit 11-like [Arachis ipaensis]
Chr12	5364560	C	CA	C,CA	20	16,4	0.8	C,CA	14	5,9	0.357143	0.442857	DOWNSTREAM	AH12G04430	0.49967	-0.499137	0.635195	-0.62167	transcription initiation factor TFIID subunit 11-like [Arachis ipaensis]
Chr12	5370231	CCCCGGATTAGGGGATATCTTCATAACTTTCAAACCAACAAAAGA	C	CCCCGGATTAGGGGATATCTTCATAACTTTCAAACCAACAAAAGA	25	24,1	0.96	CCCCGGATTAGGGGATATCTTCATAACTTTCAAACCAACAAAAGA,C	12	3,9	0.25	0.71	DOWNSTREAM	CYTB5-D	0.499737	-0.499208	0.635316	-0.621774	cytochrome b5 [Arachis ipaensis]
Chr12	5389534	T	TC	TC,T	48	43,5	0.895833	TC,T	61	36,25	0.590164	0.305669	UTR_3_PRIME	CYP78A6	0.499803	-0.499279	0.635438	-0.621879	cytochrome P450 78A3 [Arachis ipaensis]
Chr12	5466305	A	AAT	AAT,A	19	13,6	0.684211	AAT,A	8	3,5	0.375	0.309211	INTERGENIC	-	0.500337	-0.49985	0.636409	-0.622723	-
Chr12	5468354	A	AATATATAT	AATATATAT,A	15	11,4	0.733333	A,AATATATAT	5	1,4	0.2	0.533333	INTERGENIC	-	0.500337	-0.49985	0.636409	-0.622723	-
Chr12	5476271	TATAATA	T	T,TATAATA	10	9,1	0.9	T,TATAATA	10	3,7	0.3	0.6	INTERGENIC	-	0.500391	-0.499909	0.636514	-0.622816	-
Chr12	5508511	CA	C	C,CA	16	14,2	0.875	C,CA	8	3,5	0.375	0.5	INTERGENIC	-	0.500555	-0.500087	0.63683	-0.623093	-
Chr12	5509493	T	TA	T	33	31,2	0.939394	T,TA	16	3,13	0.1875	0.751894	INTERGENIC	-	0.500555	-0.500087	0.63683	-0.623093	-
Chr12	5511209	C	CA	C,CA	18	4,14	0.777778	C	13	12,1	0.0769231	0.700855	INTERGENIC	-	0.50061	-0.500147	0.636935	-0.623184	-
Chr12	5518159	GT	G	GT	13	12,1	0.923077	G,GT	10	3,7	0.3	0.623077	INTERGENIC	-	0.50061	-0.500147	0.636935	-0.623184	-
Chr12	5540926	TA	T	T,TA	15	11,4	0.733333	TA,T	8	3,5	0.375	0.358333	INTERGENIC	-	0.500786	-0.500337	0.637263	-0.623464	-
Chr12	5542023	TA	T	T	11	1,10	0.909091	TA	11	10,1	0.0909091	0.818182	INTERGENIC	-	0.500786	-0.500337	0.637263	-0.623464	-
Chr12	5546253	CT	C	CT	12	12,0	1	CT,C	12	2,10	0.166667	0.833333	INTERGENIC	-	0.500786	-0.500337	0.637263	-0.623464	-
Chr12	5549669	TA	T	T,TA	10	7,3	0.7	T,TA	8	1,7	0.125	0.575	INTERGENIC	-	0.500786	-0.500337	0.637263	-0.623464	-
Chr12	5562433	T	TTA	T,TTA	12	9,3	0.75	T,TTA	9	1,8	0.111111	0.638889	INTERGENIC	-	0.500902	-0.500462	0.63747	-0.623644	-
Chr12	5570734	CTA	C	CTA	8	8,0	1	CTA,C	20	2,18	0.1	0.9	INTERGENIC	-	0.50096	-0.500525	0.637575	-0.623733	-
Chr12	5599250	AT	A	AT	19	18,1	0.947368	A,AT	16	5,11	0.3125	0.634868	INTERGENIC	-	0.501075	-0.50065	0.637776	-0.623905	-
Chr12	5607741	C	CAAT	CAAT,C	22	16,6	0.727273	CAAT,C	12	2,10	0.166667	0.560606	DOWNSTREAM	SAUR32	0.501132	-0.500711	0.637876	-0.623991	auxin-responsive protein SAUR32 [Arachis ipaensis]
Chr12	5611103	CT	C	C,CT	11	7,4	0.636364	C,CT	7	1,6	0.142857	0.493506	DOWNSTREAM	SAUR32	0.501188	-0.500773	0.637975	-0.624077	auxin-responsive protein SAUR32 [Arachis ipaensis]
Chr12	5611167	CA	C	C,CA	11	8,3	0.727273	C,CA	6	2,4	0.333333	0.393939	DOWNSTREAM	SAUR32	0.501188	-0.500773	0.637975	-0.624077	auxin-responsive protein SAUR32 [Arachis ipaensis]
Chr12	5616857	C	CTGGTTTATGTTAG	C,CTGGTTTATGTTAG	10	9,1	0.9	CTGGTTTATGTTAG,C	8	4,4	0.5	0.4	INTERGENIC	-	0.501188	-0.500773	0.637975	-0.624077	-
Chr12	5622123	TAAAATAGAA	T	TAAAATAGAA,T	17	14,3	0.823529	TAAAATAGAA,T	15	2,13	0.133333	0.690196	DOWNSTREAM	CRK3	0.501242	-0.50083	0.638069	-0.624159	CDPK-related kinase 3 isoform X1 [Arachis ipaensis]
Chr12	5630000	C	CTA	CTA,C	14	12,2	0.857143	C,CTA	9	2,7	0.222222	0.634921	INTRON	CRK3	0.501264	-0.500855	0.638107	-0.62419	CDPK-related kinase 3 isoform X1 [Arachis ipaensis]
Chr12	5637375	GA	G	GA	21	19,2	0.904762	G,GA	16	5,11	0.3125	0.592262	INTRON	AH12G04560	0.501291	-0.500884	0.638158	-0.624236	-
Chr12	5656297	G	GAA	G	10	10,0	1	G,GAA	8	1,7	0.125	0.875	INTERGENIC	-	0.501383	-0.500985	0.638327	-0.624383	-
Chr12	5665332	GATA	G	GATA,G	20	15,5	0.75	GATA	11	11,0	1	-0.25	INTERGENIC	-	0.501427	-0.501035	0.638408	-0.624455	-
Chr12	5674523	GA	G	GA,G	17	13,4	0.764706	G,GA	18	3,15	0.166667	0.598039	INTERGENIC	-	0.501471	-0.501083	0.638486	-0.624524	-
Chr12	5676225	T	TA	TA	14	1,13	0.928571	T,TA	8	6,2	0.25	0.678571	INTERGENIC	-	0.501471	-0.501083	0.638486	-0.624524	-
Chr12	5694569	CA	C	CA	11	10,1	0.909091	C	16	1,15	0.0625	0.846591	INTERGENIC	-	0.501563	-0.501184	0.638642	-0.624661	-
Chr12	5706918	G	GA	G	14	14,0	1	G,GA	9	2,7	0.222222	0.777778	INTERGENIC	-	0.50161	-0.501236	0.63872	-0.624731	-
Chr12	5712875	CAA	C	CAA	5	5,0	1	CAA,C	6	2,4	0.333333	0.666667	INTERGENIC	-	0.501662	-0.501292	0.638803	-0.624801	-
Chr12	5714042	T	TA	T,TA	9	8,1	0.888889	TA	7	0,7	0	0.888889	INTERGENIC	-	0.501662	-0.501292	0.638803	-0.624801	-
Chr12	5715560	GT	G	G,GT	30	26,4	0.866667	GT,G	14	4,10	0.285714	0.580952	INTERGENIC	-	0.501662	-0.501292	0.638803	-0.624801	-
Chr12	5721595	CA	C	CA	11	10,1	0.909091	CA,C	17	5,12	0.294118	0.614973	INTERGENIC	-	0.501713	-0.501349	0.638884	-0.624868	-
Chr12	5728383	CA	C	CA	14	13,1	0.928571	C	16	1,15	0.0625	0.866071	INTERGENIC	-	0.501713	-0.501349	0.638884	-0.624868	-
Chr12	5735094	T	TA	T,TA	20	16,4	0.8	TA,T	14	4,10	0.285714	0.514286	INTERGENIC	-	0.501763	-0.501403	0.638964	-0.624936	-
Chr12	5735892	TA	T	TA	12	12,0	1	T	17	1,16	0.0588235	0.941176	DOWNSTREAM	AH12G04570	0.501763	-0.501403	0.638964	-0.624936	uncharacterized protein LOC107624074 [Arachis ipaensis]
Chr12	5738337	TATAACAA	T	TATAACAA,T	24	21,3	0.875	T,TATAACAA	9	4,5	0.444444	0.430556	DOWNSTREAM	AH12G04570	0.501763	-0.501403	0.638964	-0.624936	uncharacterized protein LOC107624074 [Arachis ipaensis]
Chr12	5763249	G	GT	G	21	21,0	1	GT,G	16	4,12	0.25	0.75	DOWNSTREAM	AH12G04580	0.501919	-0.501572	0.639212	-0.625142	uncharacterized protein LOC107624074 [Arachis ipaensis]
Chr12	5764094	T	TA	T,TA	17	15,2	0.882353	TA,T	22	4,18	0.181818	0.700535	DOWNSTREAM	AH12G04580	0.501919	-0.501572	0.639212	-0.625142	uncharacterized protein LOC107624074 [Arachis ipaensis]
Chr12	5764175	AT	A	AT	17	16,1	0.941176	A	12	1,11	0.0833333	0.857843	DOWNSTREAM	AH12G04580	0.501919	-0.501572	0.639212	-0.625142	uncharacterized protein LOC107624074 [Arachis ipaensis]
Chr12	5766100	T	TA	T	40	38,2	0.95	TA,T	23	13,10	0.565217	0.384783	INTRON	AH12G04580	0.501919	-0.501572	0.639212	-0.625142	uncharacterized protein LOC107624074 [Arachis ipaensis]
Chr12	5766177	CT	C	CT	38	36,2	0.947368	C,CT	26	14,12	0.538462	0.408907	INTRON	AH12G04580	0.501919	-0.501572	0.639212	-0.625142	uncharacterized protein LOC107624074 [Arachis ipaensis]
Chr12	5766433	C	CACTATAG	CACTATAG,C	42	38,4	0.904762	C,CACTATAG	24	15,9	0.625	0.279762	INTRON	AH12G04580	0.501919	-0.501572	0.639212	-0.625142	uncharacterized protein LOC107624074 [Arachis ipaensis]
Chr12	5766995	T	TCC	T	16	16,0	1	TCC,T	6	2,4	0.333333	0.666667	INTRON	AH12G04580	0.501919	-0.501572	0.639212	-0.625142	uncharacterized protein LOC107624074 [Arachis ipaensis]
Chr12	5769412	C	CTT	CTT,C	25	17,8	0.68	C,CTT	19	4,15	0.210526	0.469474	INTRON	AH12G04580	0.501919	-0.501572	0.639212	-0.625142	uncharacterized protein LOC107624074 [Arachis ipaensis]
Chr12	5771030	CT	C	CT	16	15,1	0.9375	C,CT	5	2,3	0.4	0.5375	UPSTREAM	AH12G04580	0.501976	-0.501634	0.639304	-0.625223	uncharacterized protein LOC107624074 [Arachis ipaensis]
Chr12	5793276	T	TAAA	TAAA,T	12	11,1	0.916667	T,TAAA	22	17,5	0.772727	0.143939	INTRON	AH12G04590	0.502085	-0.501751	0.639485	-0.625379	uncharacterized protein LOC110269148 [Arachis ipaensis]
Chr12	5793297	TCACAAA	T	TCACAAA,T	14	13,1	0.928571	T,TCACAAA	19	17,2	0.894737	0.0338346	INTRON	AH12G04590	0.502085	-0.501751	0.639485	-0.625379	uncharacterized protein LOC110269148 [Arachis ipaensis]
Chr12	5805180	CTAA	C	C,CTAA	22	19,3	0.863636	C	10	0,10	0	0.863636	DOWNSTREAM	AH12G04600	0.502138	-0.501809	0.639575	-0.625458	hypothetical protein glysoja_013112 [Glycine soja]
Chr12	5808707	A	AATATAT	A	16	16,0	1	AATATAT,A	4	3,1	0.75	0.25	UPSTREAM	AH12G04600	0.502138	-0.501809	0.639575	-0.625458	hypothetical protein glysoja_013112 [Glycine soja]
Chr12	5817910	A	AAT	A	13	13,0	1	AAT,A	9	3,6	0.333333	0.666667	INTRON	AH12G04610	0.502191	-0.501865	0.639666	-0.625537	uncharacterized protein LOC107636808 [Arachis ipaensis]
Chr12	5819028	CA	C	CA,C	12	8,4	0.666667	CA,C	6	2,4	0.333333	0.333333	UPSTREAM	AH12G04610	0.502191	-0.501865	0.639666	-0.625537	uncharacterized protein LOC107636808 [Arachis ipaensis]
Chr12	5831738	T	TA	TA,T	17	14,3	0.823529	TA,T	8	2,6	0.25	0.573529	UPSTREAM	CIPK9	0.502295	-0.501978	0.639842	-0.625691	CBL-interacting serine/threonine-protein kinase 9 isoform X1 [Arachis duranensis]
Chr12	5833896	C	CT	C	16	15,1	0.9375	CT,C	16	8,8	0.5	0.4375	UPSTREAM	CIPK9	0.502295	-0.501978	0.639842	-0.625691	CBL-interacting serine/threonine-protein kinase 9 isoform X1 [Arachis duranensis]
Chr12	5840875	ATAGTTATTTAATC	A	ATAGTTATTTAATC,A	21	17,4	0.809524	A,ATAGTTATTTAATC	17	4,13	0.235294	0.57423	UTR_3_PRIME	CIPK9	0.502353	-0.502039	0.639933	-0.62577	CBL-interacting serine/threonine-protein kinase 9 isoform X1 [Arachis duranensis]
Chr12	5849790	TTAA	T	TTAA	7	7,0	1	T,TTAA	6	1,5	0.166667	0.833333	INTERGENIC	-	0.502353	-0.502039	0.639933	-0.62577	-
Chr12	5885230	GA	G	GA	15	15,0	1	GA,G	14	2,12	0.142857	0.857143	INTERGENIC	-	0.502589	-0.502292	0.640311	-0.626093	-
Chr12	5888411	T	TTA	TTA,T	17	14,3	0.823529	TTA	11	0,11	0	0.823529	INTERGENIC	-	0.502589	-0.502292	0.640311	-0.626093	-
Chr12	5892963	GT	G	GT	17	16,1	0.941176	G,GT	17	2,15	0.117647	0.823529	INTERGENIC	-	0.502658	-0.502366	0.640417	-0.62618	-
Chr12	5924630	CTAATAATAA	C	CTAATAATAA,C	16	14,2	0.875	CTAATAATAA,C	14	1,13	0.0714286	0.803571	UPSTREAM	AH12G04690	0.502872	-0.502592	0.640737	-0.626448	uncharacterized protein LOC107624098 [Arachis ipaensis]
Chr12	5963771	AG	A	A,AG	10	8,2	0.8	AG,A	8	1,7	0.125	0.675	UPSTREAM	AH12G04720	0.503157	-0.502895	0.641154	-0.626811	uncharacterized protein LOC107626687 [Arachis ipaensis]
Chr12	5976539	C	CT	C	13	12,1	0.923077	CT,C	12	3,9	0.25	0.673077	UPSTREAM	CIPK9	0.503228	-0.50297	0.641256	-0.6269	CBL-interacting serine/threonine-protein kinase 9-like [Arachis ipaensis]
Chr12	5983977	GA	G	GA	18	16,2	0.888889	GA,G	10	6,4	0.6	0.288889	INTRON	CIPK9	0.503299	-0.503046	0.641359	-0.62699	CBL-interacting serine/threonine-protein kinase 9-like [Arachis ipaensis]
Chr12	5988230	G	GT	G,GT	14	11,3	0.785714	G,GT	6	2,4	0.333333	0.452381	INTRON	CIPK9	0.503299	-0.503046	0.641359	-0.62699	CBL-interacting serine/threonine-protein kinase 9-like [Arachis ipaensis]
Chr12	5995369	CAATAATAAT	C	CAATAATAAT	12	11,1	0.916667	CAATAATAAT,C	5	1,4	0.2	0.716667	INTERGENIC	-	0.503369	-0.50312	0.64146	-0.62708	-
Chr12	6015503	T	TA	T,TA	14	2,12	0.857143	T,TA	14	11,3	0.214286	0.642857	UTR_5_PRIME	KCS1	0.503507	-0.503266	0.64166	-0.627259	3-ketoacyl-CoA synthase 1 [Arachis ipaensis]
Chr12	6025991	A	ATATTATTAT	A,ATATTATTAT	6	4,2	0.666667	A,ATATTATTAT	6	2,4	0.333333	0.333333	DOWNSTREAM	GULLO6	0.50358	-0.503343	0.64177	-0.627355	probable L-gulonolactone oxidase 6 isoform X2 [Arachis ipaensis]
Chr12	6029084	G	GT	G	9	8,1	0.888889	GT	14	0,14	0	0.888889	INTRON	GULLO6	0.50358	-0.503343	0.64177	-0.627355	probable L-gulonolactone oxidase 6 isoform X2 [Arachis ipaensis]
Chr12	6029391	C	CA	C	15	15,0	1	CA,C	9	2,7	0.222222	0.777778	SPLICE_SITE_REGION	GULLO6	0.50358	-0.503343	0.64177	-0.627355	probable L-gulonolactone oxidase 6 isoform X2 [Arachis ipaensis]
Chr12	6036323	T	TAAATAGATGAAAAAAATCTA	T	20	19,1	0.95	TAAATAGATGAAAAAAATCTA	8	0,8	0	0.95	UPSTREAM	GULLO6	0.503647	-0.503414	0.641871	-0.627445	probable L-gulonolactone oxidase 6 isoform X2 [Arachis ipaensis]
Chr12	6036379	TA	T	TA	10	10,0	1	T	7	0,7	0	1	UPSTREAM	GULLO6	0.503647	-0.503414	0.641871	-0.627445	probable L-gulonolactone oxidase 6 isoform X2 [Arachis ipaensis]
Chr12	6037865	A	AATAATT	A	19	18,1	0.947368	A,AATAATT	11	5,6	0.454545	0.492823	UPSTREAM	AH12G04770	0.503647	-0.503414	0.641871	-0.627445	uncharacterized protein LOC107626689 [Arachis ipaensis]
Chr12	6057323	T	TCTTAATCATCCCACA	T,TCTTAATCATCCCACA	13	12,1	0.923077	TCTTAATCATCCCACA,T	10	2,8	0.2	0.723077	DOWNSTREAM	iqd17	0.503774	-0.503548	0.64206	-0.627615	protein IQ-DOMAIN 1 [Arachis ipaensis]
Chr12	6069056	GACTCTACTCCCCACATGATCCTTGGTCAATACTCGTGGGGACCTCGGAGTATTTGGCTTGTC	G	GACTCTACTCCCCACATGATCCTTGGTCAATACTCGTGGGGACCTCGGAGTATTTGGCTTGTC	14	14,0	1	GACTCTACTCCCCACATGATCCTTGGTCAATACTCGTGGGGACCTCGGAGTATTTGGCTTGTC,G	9	3,6	0.333333	0.666667	UPSTREAM	AH12G04790	0.503823	-0.503599	0.642135	-0.627685	uncharacterized protein LOC107611020 [Arachis ipaensis]
Chr12	6070577	A	AT	A	11	11,0	1	AT,A	17	4,13	0.235294	0.764706	UPSTREAM	AH12G04790	0.503872	-0.503651	0.642211	-0.627755	uncharacterized protein LOC107611020 [Arachis ipaensis]
Chr12	6075723	A	ATCTCTCTC	ATCTCTCTC,A	9	7,2	0.777778	ATCTCTCTC,A	8	2,6	0.25	0.527778	DOWNSTREAM	AH12G04790	0.503872	-0.503651	0.642211	-0.627755	uncharacterized protein LOC107611020 [Arachis ipaensis]
Chr12	6090289	AT	A	AT	23	21,2	0.913043	A	17	0,17	0	0.913043	INTERGENIC	-	0.503953	-0.503737	0.642334	-0.627872	-
Chr12	6130236	C	CTATA	CTATA,C	9	7,2	0.777778	C,CTATA	6	4,2	0.666667	0.111111	UPSTREAM	AHA4	0.504132	-0.503926	0.6426	-0.628127	LOW QUALITY PROTEIN: plasma membrane ATPase 2-like [Arachis ipaensis]
Chr12	6134469	C	CTA	C,CTA	16	13,3	0.8125	C,CTA	9	2,7	0.222222	0.590278	DOWNSTREAM	NAC043	0.504132	-0.503926	0.6426	-0.628127	NAC domain-containing protein 43 [Arachis ipaensis]
Chr12	6134721	G	GC	G,GC	9	7,2	0.777778	G,GC	10	1,9	0.1	0.677778	DOWNSTREAM	NAC043	0.504132	-0.503926	0.6426	-0.628127	NAC domain-containing protein 43 [Arachis ipaensis]
Chr12	6137836	CT	C	CT,C	17	14,3	0.823529	C	10	0,10	0	0.823529	UTR_3_PRIME	NAC043	0.504132	-0.503926	0.6426	-0.628127	NAC domain-containing protein 43 [Arachis ipaensis]
Chr12	6142125	G	GTT	G	13	13,0	1	GTT,G	8	1,7	0.125	0.875	UPSTREAM	NAC043	0.504174	-0.503971	0.642662	-0.628189	NAC domain-containing protein 43 [Arachis ipaensis]
Chr12	6143943	C	CT	CT,C	21	18,3	0.857143	CT	15	1,14	0.0666667	0.790476	UPSTREAM	NAC043	0.504174	-0.503971	0.642662	-0.628189	NAC domain-containing protein 43 [Arachis ipaensis]
Chr12	6218623	T	TTA	T,TTA	18	13,5	0.722222	T,TTA	13	3,10	0.230769	0.491453	UPSTREAM	AH12G04870	0.504458	-0.504272	0.643076	-0.628593	uncharacterized protein LOC107642030 [Arachis ipaensis]
Chr12	6236928	AC	A	AC	17	17,0	1	AC,A	7	6,1	0.857143	0.142857	INTRON	AH12G04890	0.504533	-0.504352	0.643188	-0.628702	-
Chr12	6241685	C	CA	CA,C	11	3,8	0.727273	C	12	11,1	0.0833333	0.643939	INTRON	AH12G04900	0.504575	-0.504396	0.643249	-0.628759	-
Chr12	6241699	A	AC	A,AC	11	9,2	0.818182	A,AC	12	1,11	0.0833333	0.734848	INTRON	AH12G04900	0.504575	-0.504396	0.643249	-0.628759	-
Chr12	6270844	AATAT	A	A,AATAT	17	13,4	0.764706	AATAT,A	10	1,9	0.1	0.664706	UPSTREAM	AH12G04920	0.504703	-0.504532	0.643429	-0.628922	uncharacterized protein LOC107626699 [Arachis ipaensis]
Chr12	6309445	A	AT	A	62	60,2	0.967742	A,AT	34	25,9	0.735294	0.232448	INTRON	AH12G04960	0.50482	-0.504657	0.643593	-0.62908	uncharacterized protein LOC107626699 [Arachis ipaensis]
Chr12	6330655	TTCGCGTTCTTCTCTGC	T	TTCGCGTTCTTCTCTGC	17	17,0	1	T,TTCGCGTTCTTCTCTGC	14	1,13	0.0714286	0.928571	DOWNSTREAM	AH12G04990	0.504945	-0.504789	0.643776	-0.629255	serine/threonine-protein phosphatase 7 long form homolog [Arachis ipaensis]
Chr12	6349826	AAT	A	AAT,A	16	13,3	0.8125	AAT,A	13	6,7	0.461538	0.350962	INTRON	AH12G05010	0.504986	-0.504833	0.643838	-0.629312	probable RNA-binding protein ARP1 [Arachis ipaensis]
Chr12	6351765	A	ATT	A,ATT	8	7,1	0.875	A,ATT	4	2,2	0.5	0.375	INTRON	AH12G05010	0.505029	-0.504878	0.643902	-0.629373	probable RNA-binding protein ARP1 [Arachis ipaensis]
Chr12	6377540	TA	T	T,TA	12	9,3	0.75	TA,T	7	1,6	0.142857	0.607143	UPSTREAM	PDH-E1_ALPHA	0.505102	-0.504956	0.644017	-0.629488	uncharacterized protein LOC107624370 [Arachis ipaensis]
Chr12	6381760	TA	T	TA	19	18,1	0.947368	T,TA	10	3,7	0.3	0.647368	INTRON	PDH-E1_ALPHA	0.505135	-0.504991	0.644068	-0.62954	uncharacterized protein LOC107624370 [Arachis ipaensis]
Chr12	6422244	A	AC	A,AC	9	8,1	0.888889	AC	5	0,5	0	0.888889	INTERGENIC	-	0.505273	-0.505139	0.644296	-0.629764	-
Chr12	6422606	G	GTT	GTT	7	1,6	0.857143	G	7	6,1	0.142857	0.714286	INTERGENIC	-	0.505273	-0.505139	0.644296	-0.629764	-
Chr12	6434818	GA	G	G,GA	16	12,4	0.75	GA,G	12	5,7	0.416667	0.333333	INTERGENIC	-	0.505304	-0.505174	0.644349	-0.629817	-
Chr12	6450586	GA	G	G,GA	24	20,4	0.833333	GA,G	14	2,12	0.142857	0.690476	DOWNSTREAM	MTPA1	0.505359	-0.505233	0.644443	-0.629916	metal tolerance protein 1 [Arachis ipaensis]
Chr12	6463062	GAT	G	G,GAT	16	12,4	0.75	GAT,G	4	1,3	0.25	0.5	INTERGENIC	-	0.505383	-0.50526	0.644485	-0.629962	-
Chr12	6473369	CT	C	C,CT	16	9,7	0.5625	CT,C	12	2,10	0.166667	0.395833	UPSTREAM	BHLH67	0.505404	-0.505284	0.644521	-0.630006	transcription factor bHLH57 isoform X1 [Arachis ipaensis]
Chr12	6478961	A	AAAT	A,AAAT	9	1,8	0.888889	AAAT,A	4	1,3	0.75	0.138889	DOWNSTREAM	BHLH67	0.505404	-0.505284	0.644521	-0.630006	transcription factor bHLH57 isoform X1 [Arachis ipaensis]
Chr12	6493749	A	AT	AT,A	16	10,6	0.625	AT	13	0,13	0	0.625	INTERGENIC	-	0.505431	-0.505316	0.644575	-0.630084	-
Chr12	6516309	T	TTA	TTA,T	18	13,5	0.722222	TTA,T	9	2,7	0.222222	0.5	UPSTREAM	AH12G05080	0.50546	-0.505348	0.644634	-0.630166	probably inactive leucine-rich repeat receptor-like protein kinase At3g28040 [Arachis ipaensis]
Chr12	6520011	A	AAT	A,AAT	18	16,2	0.888889	AAT	13	1,12	0.0769231	0.811966	INTRON	AH12G05080	0.505473	-0.505363	0.644663	-0.630207	probably inactive leucine-rich repeat receptor-like protein kinase At3g28040 [Arachis ipaensis]
Chr12	6535380	A	AT	A	19	18,1	0.947368	A,AT	8	1,7	0.125	0.822368	INTERGENIC	-	0.505489	-0.505382	0.644697	-0.630252	-
Chr12	6570551	A	ATATTATTAT	ATATTATTAT,A	7	1,6	0.857143	A	9	9,0	0	0.857143	INTRON	AH12G05090	0.505497	-0.505397	0.64474	-0.630366	uncharacterized protein LOC107626702 [Arachis ipaensis]
Chr12	6570610	ATTG	A	ATTG,A	13	11,2	0.846154	ATTG,A	13	3,10	0.230769	0.615385	INTRON	AH12G05090	0.505497	-0.505397	0.64474	-0.630366	uncharacterized protein LOC107626702 [Arachis ipaensis]
Chr12	6587732	A	ATAT	ATAT,A	23	18,5	0.782609	A,ATAT	11	1,10	0.0909091	0.6917	INTRON	AH12G05100	0.505498	-0.5054	0.64475	-0.630394	uncharacterized protein LOC107626702 [Arachis ipaensis]
Chr12	6598652	GA	G	GA	6	6,0	1	GA,G	8	6,2	0.75	0.25	INTRON	CURT1B	0.5055	-0.505404	0.644758	-0.630421	protein CURVATURE THYLAKOID 1B, chloroplastic [Arachis duranensis]
Chr12	6598718	GTATATATATATA	G	G,GTATATATATATA	6	5,1	0.833333	GTATATATATATA,G	5	1,4	0.2	0.633333	INTRON	CURT1B	0.5055	-0.505404	0.644758	-0.630421	protein CURVATURE THYLAKOID 1B, chloroplastic [Arachis duranensis]
Chr12	6600039	CT	C	CT,C	12	8,4	0.666667	C	23	0,23	0	0.666667	DOWNSTREAM	CURT1B	0.505495	-0.5054	0.644757	-0.630442	protein CURVATURE THYLAKOID 1B, chloroplastic [Arachis duranensis]
Chr12	6600091	TA	T	T,TA	17	13,4	0.764706	T,TA	19	2,17	0.105263	0.659443	DOWNSTREAM	CURT1B	0.505495	-0.5054	0.644757	-0.630442	protein CURVATURE THYLAKOID 1B, chloroplastic [Arachis duranensis]
Chr12	6637368	TTTTATCCAGTGGCTCACTTTTCTTTGCTGGTTACA	T	TTTTATCCAGTGGCTCACTTTTCTTTGCTGGTTACA,T	18	13,5	0.722222	TTTTATCCAGTGGCTCACTTTTCTTTGCTGGTTACA,T	14	1,13	0.0714286	0.650794	INTRON	OMT1	0.505491	-0.505402	0.644775	-0.630522	anthranilate N-methyltransferase isoform X2 [Arachis ipaensis]
Chr12	6655506	TA	T	TA,T	8	7,1	0.875	TA,T	18	9,9	0.5	0.375	INTRON	OMT1	0.505493	-0.505408	0.644793	-0.630581	anthranilate N-methyltransferase [Arachis duranensis]
Chr12	6655532	AT	A	A,AT	14	13,1	0.928571	AT,A	26	15,11	0.576923	0.351648	INTRON	OMT1	0.505493	-0.505408	0.644793	-0.630581	anthranilate N-methyltransferase [Arachis duranensis]
Chr12	6655611	C	CTAA	CTAA,C	14	12,2	0.857143	C,CTAA	22	14,8	0.636364	0.220779	INTRON	OMT1	0.505493	-0.505408	0.644793	-0.630581	anthranilate N-methyltransferase [Arachis duranensis]
Chr12	6656152	A	AT	A	30	27,3	0.9	AT	18	2,16	0.111111	0.788889	INTRON	OMT1	0.505493	-0.505408	0.644793	-0.630581	anthranilate N-methyltransferase [Arachis duranensis]
Chr12	6657330	GT	G	G,GT	18	14,4	0.777778	GT,G	12	2,10	0.166667	0.611111	INTRON	OMT1	0.505493	-0.505408	0.644793	-0.630581	anthranilate N-methyltransferase [Arachis duranensis]
Chr12	6660982	GTAA	G	GTAA,G	13	8,5	0.615385	G,GTAA	9	2,7	0.222222	0.393162	UPSTREAM	OMT1	0.505494	-0.505412	0.6448	-0.630612	anthranilate N-methyltransferase [Arachis duranensis]
Chr12	6690394	A	AT	AT,A	20	13,7	0.65	AT,A	19	3,16	0.157895	0.492105	INTERGENIC	-	0.505496	-0.505419	0.644818	-0.630701	-
Chr12	6709665	TA	T	TA,T	21	18,3	0.857143	T	14	1,13	0.0714286	0.785714	INTERGENIC	-	0.505496	-0.505421	0.644824	-0.63073	-
Chr12	6716900	C	CT	CT,C	24	20,4	0.833333	CT,C	6	2,4	0.333333	0.5	DOWNSTREAM	AH12G05160	0.505494	-0.505421	0.644829	-0.63076	-
Chr12	6723097	T	TAAAATTTATCTTTTAAAAGTTAATTTTTATAAACTTTTTTA	T,TAAAATTTATCTTTTAAAAGTTAATTTTTATAAACTTTTTTA	9	7,2	0.777778	T,TAAAATTTATCTTTTAAAAGTTAATTTTTATAAACTTTTTTA	9	2,7	0.222222	0.555556	UPSTREAM	CPR30	0.50549	-0.505418	0.64483	-0.630789	F-box protein CPR30-like isoform X1 [Arachis ipaensis]
Chr12	6724823	G	GA	G	15	14,1	0.933333	G,GA	11	2,9	0.181818	0.751515	UPSTREAM	CPR30	0.50549	-0.505418	0.64483	-0.630789	F-box protein CPR30-like isoform X1 [Arachis ipaensis]
Chr12	6728011	AT	A	A,AT	16	12,4	0.75	A,AT	12	3,9	0.25	0.5	INTERGENIC	-	0.50549	-0.505418	0.64483	-0.630789	-
Chr12	6817576	G	GTTATTA	GTTATTA,G	9	5,4	0.555556	G,GTTATTA	5	1,4	0.2	0.355556	INTERGENIC	-	0.505417	-0.50536	0.644765	-0.630969	-
Chr12	6820364	T	TTATA	T,TTATA	10	8,2	0.8	TTATA,T	7	2,5	0.285714	0.514286	INTERGENIC	-	0.505397	-0.505341	0.64474	-0.630973	-
Chr12	6824214	CT	C	CT	13	12,1	0.923077	C,CT	9	5,4	0.555556	0.367521	INTERGENIC	-	0.505397	-0.505341	0.64474	-0.630973	-
Chr12	6845693	C	CACAAAA	CACAAAA,C	24	20,4	0.833333	CACAAAA,C	15	2,13	0.133333	0.7	DOWNSTREAM	NGA1	0.505356	-0.505301	0.644689	-0.630979	B3 domain-containing transcription factor NGA3 [Arachis ipaensis]
Chr12	6976361	CA	C	CA	20	18,2	0.9	CA,C	12	2,10	0.166667	0.733333	INTERGENIC	-	0.505136	-0.505093	0.644446	-0.631084	-
Chr12	6994021	G	GTTTGTTAGTGGT	G,GTTTGTTAGTGGT	20	17,3	0.85	G,GTTTGTTAGTGGT	6	2,4	0.333333	0.516667	UPSTREAM	AH12G05320	0.505112	-0.505072	0.644426	-0.631113	serine/threonine-protein phosphatase 7 long form homolog [Arachis duranensis]
Chr12	6996064	CA	C	C,CA	15	13,2	0.866667	C,CA	9	1,8	0.111111	0.755556	DOWNSTREAM	AH12G05330	0.505112	-0.505072	0.644426	-0.631113	serine/threonine-protein phosphatase 7 long form homolog [Arachis ipaensis]
Chr12	7007673	AT	A	A,AT	10	9,1	0.9	AT,A	17	2,15	0.117647	0.782353	UPSTREAM	NTL9	0.505095	-0.505056	0.644411	-0.631124	NAC domain-containing protein 62-like isoform X1 [Arachis ipaensis]
Chr12	7010618	C	CT	CT,C	13	8,5	0.615385	CT,C	8	3,5	0.375	0.240385	UPSTREAM	NTL9	0.505077	-0.50504	0.644395	-0.631136	NAC domain-containing protein 62-like isoform X1 [Arachis ipaensis]
Chr12	7013906	TA	T	TA	13	12,1	0.923077	T	8	0,8	0	0.923077	INTERGENIC	-	0.505077	-0.50504	0.644395	-0.631136	-
Chr12	7032982	A	AC	A	27	27,0	1	AC,A	25	19,6	0.76	0.24	INTERGENIC	-	0.50504	-0.505006	0.644351	-0.631148	-
Chr12	7037998	A	AT	AT,A	21	16,5	0.761905	AT	13	1,12	0.0769231	0.684982	DOWNSTREAM	AH12G05350	0.50504	-0.505006	0.644351	-0.631148	uncharacterized calcium-binding protein At1g02270 isoform X1 [Arachis ipaensis]
Chr12	7047414	AAGAGAG	A	AAGAGAG,A	12	9,3	0.75	AAGAGAG,A	9	2,7	0.222222	0.527778	UPSTREAM	AH12G05350	0.505012	-0.50498	0.644319	-0.631147	uncharacterized calcium-binding protein At1g02270 isoform X1 [Arachis ipaensis]
Chr12	7076842	ACGCCG	A	ACGCCG	16	16,0	1	ACGCCG,A	12	1,11	0.0833333	0.916667	DOWNSTREAM	PAP29	0.504923	-0.504895	0.64421	-0.631133	probable inactive purple acid phosphatase 29 [Arachis ipaensis]
Chr12	7095518	A	AT	A	20	20,0	1	AT	11	1,10	0.0909091	0.909091	INTERGENIC	-	0.50486	-0.504835	0.644138	-0.631124	-
Chr12	7124811	C	CTTTGAA	C	16	16,0	1	CTTTGAA	11	0,11	0	1	DOWNSTREAM	AH12G05450	0.504761	-0.504741	0.64402	-0.6311	uncharacterized protein LOC110267435 [Arachis ipaensis]
Chr12	7145403	C	CCTCT	C	9	9,0	1	C,CCTCT	7	1,6	0.142857	0.857143	UPSTREAM	PSYR1	0.504706	-0.504689	0.643955	-0.63109	tyrosine-sulfated glycopeptide receptor 1 isoform X2 [Arachis ipaensis]
Chr12	7145900	A	AT	A,AT	14	12,2	0.857143	AT,A	11	2,9	0.181818	0.675325	UPSTREAM	PSYR1	0.504706	-0.504689	0.643955	-0.63109	tyrosine-sulfated glycopeptide receptor 1 isoform X2 [Arachis ipaensis]
Chr12	7153326	C	CT	CT	8	1,7	0.875	CT,C	11	2,9	0.818182	0.0568182	UPSTREAM	AH12G05470	0.504678	-0.504662	0.643921	-0.631082	uncharacterized protein C630.12 [Arachis ipaensis]
Chr12	7175890	A	AT	A	12	12,0	1	AT,A	19	4,15	0.210526	0.789474	DOWNSTREAM	AH12G05490	0.504617	-0.504604	0.643847	-0.631061	-
Chr12	7176328	AT	A	AT,A	6	5,1	0.833333	AT,A	13	5,8	0.384615	0.448718	DOWNSTREAM	AH12G05490	0.504617	-0.504604	0.643847	-0.631061	-
Chr12	7177041	CT	C	C,CT	17	14,3	0.823529	C,CT	10	2,8	0.2	0.623529	DOWNSTREAM	AH12G05490	0.504617	-0.504604	0.643847	-0.631061	-
Chr12	7178523	A	AT	A	18	18,0	1	AT	8	0,8	0	1	DOWNSTREAM	AH12G05490	0.504617	-0.504604	0.643847	-0.631061	-
Chr12	7178708	T	TTATA	T	13	13,0	1	T,TTATA	11	2,9	0.181818	0.818182	DOWNSTREAM	AH12G05490	0.504617	-0.504604	0.643847	-0.631061	-
Chr12	7262122	TAG	T	TAG	18	17,1	0.944444	TAG,T	12	6,6	0.5	0.444444	DOWNSTREAM	AH12G05550	0.504317	-0.504317	0.64348	-0.630946	uncharacterized protein LOC107624741 isoform X1 [Arachis ipaensis]
Chr12	7262151	G	GT	G	17	16,1	0.941176	GT,G	13	7,6	0.538462	0.402715	DOWNSTREAM	AH12G05550	0.504317	-0.504317	0.64348	-0.630946	uncharacterized protein LOC107624741 isoform X1 [Arachis ipaensis]
Chr12	7276918	CT	C	CT,C	9	8,1	0.888889	C	10	1,9	0.1	0.788889	INTRON	AH12G05560	0.504279	-0.504281	0.643437	-0.630931	-
Chr12	7279099	TGAA	T	TGAA	21	20,1	0.952381	T,TGAA	14	3,11	0.214286	0.738095	INTRON	AH12G05560	0.504279	-0.504281	0.643437	-0.630931	-
Chr12	7298634	TTA	T	TTA,T	12	11,1	0.916667	T	14	1,13	0.0714286	0.845238	UPSTREAM	AH12G05570	0.504204	-0.504207	0.643351	-0.630898	uncharacterized protein LOC107621767 [Arachis ipaensis]
Chr12	7321695	CT	C	CT	20	20,0	1	C,CT	11	4,7	0.363636	0.636364	UPSTREAM	AH12G05590	0.504095	-0.5041	0.643228	-0.630854	uncharacterized protein LOC110269624 [Arachis ipaensis]
Chr12	7330674	T	TA	T	17	16,1	0.941176	TA,T	21	3,18	0.142857	0.798319	INTRON	AH12G05610	0.504058	-0.504064	0.643182	-0.630836	-
Chr12	7333600	AATATATATAT	A	AATATATATAT	5	5,0	1	A,AATATATATAT	15	3,12	0.2	0.8	INTRON	AH12G05610	0.504058	-0.504064	0.643182	-0.630836	-
Chr12	7372167	G	GCGTACGCGTGGGTCACA	G	18	18,0	1	G,GCGTACGCGTGGGTCACA	40	28,12	0.7	0.3	UPSTREAM	AH12G05620	0.503928	-0.503937	0.643017	-0.630767	exocyst complex component EXO70B1-like [Arachis duranensis]
Chr12	7430932	TC	T	TC	37	36,1	0.972973	T,TC	32	28,4	0.875	0.097973	INTRON	AH12G05650	0.503759	-0.503773	0.642809	-0.630706	protein PELOTA 1-like [Arachis duranensis]
Chr12	7431518	G	GA	G,GA	24	4,20	0.833333	GA	10	1,9	0.9	-0.0666667	INTRON	AH12G05650	0.503759	-0.503773	0.642809	-0.630706	protein PELOTA 1-like [Arachis duranensis]
Chr12	7431574	TTAA	T	TTAA	24	24,0	1	T,TTAA	16	11,5	0.6875	0.3125	INTRON	AH12G05650	0.503759	-0.503773	0.642809	-0.630706	protein PELOTA 1-like [Arachis duranensis]
Chr12	7452576	A	AT	A	10	10,0	1	AT,A	20	3,17	0.15	0.85	INTERGENIC	-	0.503712	-0.503727	0.642755	-0.6307	-
Chr12	7461839	TA	T	TA	9	9,0	1	T	8	0,8	0	1	INTRON	AH12G05660	0.503687	-0.503703	0.642729	-0.630698	FBD-associated F-box protein At5g60610-like [Arachis ipaensis]
Chr12	7466350	C	CT	C	15	15,0	1	C,CT	13	2,11	0.153846	0.846154	DOWNSTREAM	AH12G05660	0.503687	-0.503703	0.642729	-0.630698	FBD-associated F-box protein At5g60610-like [Arachis ipaensis]
Chr12	7467319	CA	C	CA,C	16	13,3	0.8125	C,CA	22	4,18	0.181818	0.630682	UPSTREAM	PCMP-H41	0.503687	-0.503703	0.642729	-0.630698	pentatricopeptide repeat-containing protein At2g22070 [Arachis duranensis]
Chr12	7609288	A	AT	AT,A	17	15,2	0.882353	AT,A	12	3,9	0.25	0.632353	INTERGENIC	-	0.503399	-0.503425	0.642375	-0.630648	-
Chr12	7623688	A	AT	A,AT	26	8,18	0.692308	A,AT	19	4,15	0.789474	-0.097166	UPSTREAM	AH12G05790	0.503361	-0.503389	0.64233	-0.63064	LOW QUALITY PROTEIN: trichohyalin-like [Arachis ipaensis]
Chr12	7623850	T	TGC	T,TGC	28	19,9	0.678571	T,TGC	17	12,5	0.705882	-0.0273109	UPSTREAM	AH12G05790	0.503361	-0.503389	0.64233	-0.63064	LOW QUALITY PROTEIN: trichohyalin-like [Arachis ipaensis]
Chr12	7624067	C	CAA	C,CAA	16	13,3	0.8125	CAA,C	18	15,3	0.833333	-0.0208333	UPSTREAM	AH12G05790	0.503361	-0.503389	0.64233	-0.63064	LOW QUALITY PROTEIN: trichohyalin-like [Arachis ipaensis]
Chr12	7662775	C	CGT	C,CGT	13	12,1	0.923077	CGT	13	1,12	0.0769231	0.846154	DOWNSTREAM	AH12G05810	0.503308	-0.50334	0.642273	-0.630647	uncharacterized protein LOC110278265 [Arachis duranensis]
Chr12	7669776	T	TA	TA,T	16	13,3	0.8125	T,TA	15	4,11	0.266667	0.545833	UPSTREAM	AH12G05810	0.503308	-0.50334	0.642273	-0.630647	uncharacterized protein LOC110278265 [Arachis duranensis]
Chr12	7696113	G	GT	G	15	14,1	0.933333	GT,G	18	5,13	0.277778	0.655556	INTRON	AH12G05830	0.503281	-0.503315	0.642244	-0.630659	uncharacterized protein LOC107626723 [Arachis ipaensis]
Chr12	7722704	CAT	C	CAT	8	8,0	1	C,CAT	16	5,11	0.3125	0.6875	INTERGENIC	-	0.503246	-0.503282	0.642209	-0.630661	-
Chr12	7740070	GA	G	G,GA	18	15,3	0.833333	GA,G	10	2,8	0.2	0.633333	INTRON	AH12G05850	0.503227	-0.503265	0.642187	-0.630658	uncharacterized protein LOC107606944 [Arachis ipaensis]
Chr12	7742178	CCCCCCACCCCCA	C	C,CCCCCCACCCCCA	10	8,2	0.8	C	13	1,12	0.0769231	0.723077	DOWNSTREAM	AH12G05850	0.503227	-0.503265	0.642187	-0.630658	uncharacterized protein LOC107606944 [Arachis ipaensis]
Chr12	7742737	G	GA	GA,G	13	11,2	0.846154	GA,G	18	4,14	0.222222	0.623932	DOWNSTREAM	AH12G05850	0.503227	-0.503265	0.642187	-0.630658	uncharacterized protein LOC107606944 [Arachis ipaensis]
Chr12	7755687	T	TA	T	17	17,0	1	TA	21	2,19	0.0952381	0.904762	UPSTREAM	GRF9	0.503218	-0.503256	0.642179	-0.630658	14-3-3-like protein D [Morus notabilis]
Chr12	7768354	AAT	A	A,AAT	15	12,3	0.8	AAT,A	15	2,13	0.133333	0.666667	DOWNSTREAM	GRF9	0.50321	-0.503249	0.642172	-0.630659	14-3-3-like protein D [Morus notabilis]
Chr12	7773898	A	AAT	AAT,A	7	6,1	0.857143	AAT	7	0,7	0	0.857143	INTERGENIC	-	0.50321	-0.50325	0.642178	-0.630673	-
Chr12	7799597	TCACGCAATCGCGTCAAC	T	TCACGCAATCGCGTCAAC	11	11,0	1	TCACGCAATCGCGTCAAC,T	9	2,7	0.222222	0.777778	INTERGENIC	-	0.503207	-0.503247	0.642183	-0.630693	-
Chr12	7811572	TGA	T	T,TGA	12	10,2	0.833333	T,TGA	21	6,15	0.285714	0.547619	INTERGENIC	-	0.503202	-0.503242	0.642183	-0.630713	-
Chr12	7838225	A	AATT	AATT	16	0,16	1	AATT,A	17	15,2	0.117647	0.882353	INTERGENIC	-	0.503181	-0.503221	0.642166	-0.630728	-
Chr12	7838734	C	CCTTCTT	C	12	12,0	1	CCTTCTT	9	0,9	0	1	INTERGENIC	-	0.503181	-0.503221	0.642166	-0.630728	-
Chr12	7841258	C	CATA	C,CATA	13	12,1	0.923077	C,CATA	7	2,5	0.285714	0.637363	INTERGENIC	-	0.50317	-0.50321	0.642155	-0.630732	-
Chr12	7841517	G	GA	G	27	25,2	0.925926	GA	14	1,13	0.0714286	0.854497	INTERGENIC	-	0.50317	-0.50321	0.642155	-0.630732	-
Chr12	7873703	CT	C	CT	13	12,1	0.923077	CT,C	11	2,9	0.181818	0.741259	DOWNSTREAM	AH12G05910	0.503134	-0.503175	0.642117	-0.630747	protein MAIN-LIKE 1-like [Arachis ipaensis]
Chr12	7894580	C	CA	CA,C	9	6,3	0.666667	C,CA	15	6,9	0.4	0.266667	INTERGENIC	-	0.503114	-0.503155	0.642093	-0.630757	-
Chr12	7903228	CT	C	CT	25	24,1	0.96	CT,C	15	5,10	0.333333	0.626667	INTERGENIC	-	0.503106	-0.503147	0.642084	-0.630765	-
Chr12	7914889	G	GT	G	12	11,1	0.916667	GT	15	1,14	0.0666667	0.85	DOWNSTREAM	AH12G05930	0.503099	-0.50314	0.642077	-0.630772	uncharacterized protein At1g03900 [Arachis ipaensis]
Chr12	7915123	TA	T	TA	8	8,0	1	TA,T	10	3,7	0.3	0.7	UPSTREAM	AH12G05940	0.503099	-0.50314	0.642077	-0.630772	uncharacterized protein LOC107624755 isoform X2 [Arachis ipaensis]
Chr12	7920106	ACTTCTTCTTCTTCTTCTTCTTCTTCTTCTTCTTCTT	A	A,ACTTCTTCTTCTTCTTCTTCTTCTTCTTCTTCTTCTT	8	7,1	0.875	A	5	0,5	0	0.875	DOWNSTREAM	AH12G05940	0.503092	-0.503133	0.642068	-0.630779	uncharacterized protein LOC107624755 isoform X2 [Arachis ipaensis]
Chr12	7921667	CA	C	CA,C	17	14,3	0.823529	C,CA	22	9,13	0.409091	0.414439	DOWNSTREAM	AH12G05940	0.503092	-0.503133	0.642068	-0.630779	uncharacterized protein LOC107624755 isoform X2 [Arachis ipaensis]
Chr12	7925380	AT	A	AT,A	15	13,2	0.866667	A,AT	16	4,12	0.25	0.616667	DOWNSTREAM	AH12G05950	0.503092	-0.503133	0.642068	-0.630779	uncharacterized protein LOC110265655 [Arachis ipaensis]
Chr12	7951238	GTTT	G	GTTT	12	12,0	1	G	8	0,8	0	1	UPSTREAM	AH12G05950	0.503077	-0.503119	0.642051	-0.6308	uncharacterized protein LOC110265655 [Arachis ipaensis]
Chr12	7966828	CTATATA	C	C,CTATATA	12	11,1	0.916667	CTATATA,C	16	2,14	0.125	0.791667	INTRON	AH12G05960	0.503071	-0.503113	0.642042	-0.630803	uncharacterized protein LOC107639665 isoform X2 [Arachis ipaensis]
Chr12	8010077	C	CA	CA	8	1,7	0.875	CA,C	9	2,7	0.777778	0.0972222	INTRON	emb2738	0.503015	-0.503058	0.641954	-0.63079	uncharacterized protein LOC107624757 isoform X3 [Arachis ipaensis]
Chr12	8054386	C	CTT	CTT,C	8	5,3	0.625	CTT,C	10	2,8	0.2	0.425	UPSTREAM	PME3	0.502953	-0.502996	0.641847	-0.630747	hypothetical protein GLYMA_07G046000 [Glycine max]
Chr12	8068920	G	GA	G,GA	7	6,1	0.857143	G,GA	12	4,8	0.333333	0.52381	INTRON	PME3	0.502936	-0.502978	0.641814	-0.630727	hypothetical protein GLYMA_07G046000 [Glycine max]
Chr12	8077244	T	TA	T	20	18,2	0.9	TA,T	15	2,13	0.133333	0.766667	UPSTREAM	AH12G06030	0.502915	-0.502957	0.641778	-0.630706	uncharacterized protein LOC107614138 [Arachis ipaensis]
Chr12	8099850	TA	T	TA	13	12,1	0.923077	T,TA	10	3,7	0.3	0.623077	DOWNSTREAM	AH12G06050	0.502878	-0.502917	0.641702	-0.630656	uncharacterized protein LOC107624762 [Arachis ipaensis]
Chr12	8100216	C	CA	CA	7	0,7	1	CA,C	10	2,8	0.8	0.2	INTRON	AH12G06050	0.502864	-0.502903	0.64167	-0.630633	uncharacterized protein LOC107624762 [Arachis ipaensis]
Chr12	8116565	CT	C	CT,C	11	9,2	0.818182	C,CT	20	3,17	0.15	0.668182	UPSTREAM	AH12G06060	0.502846	-0.502884	0.641634	-0.630605	uncharacterized protein LOC107628152 [Arachis ipaensis]
Chr12	8133311	A	AT	AT,A	18	2,16	0.888889	AT	12	0,12	1	-0.111111	UTR_5_PRIME	FAB1A	0.502817	-0.502854	0.641568	-0.630551	1-phosphatidylinositol-3-phosphate 5-kinase FAB1B [Arachis ipaensis]
Chr12	8151831	T	TTA	T	10	10,0	1	TTA,T	11	2,9	0.181818	0.818182	INTERGENIC	-	0.502774	-0.50281	0.641495	-0.630494	-
Chr12	8165877	G	GGATTAGTGGTGCAGCAGCTTGT	G	20	20,0	1	G,GGATTAGTGGTGCAGCAGCTTGT	10	3,7	0.3	0.7	FRAME_SHIFT	AH12G06110	0.502752	-0.502787	0.64146	-0.630466	hypothetical protein MTR_5g086360 [Medicago truncatula]
Chr12	8184069	GTAAA	G	GTAAA	12	12,0	1	GTAAA,G	8	2,6	0.25	0.75	INTRON	AH12G06130	0.502708	-0.502741	0.64139	-0.63041	uncharacterized protein LOC107624764 [Arachis ipaensis]
Chr12	8206686	T	TA	T	12	12,0	1	TA,T	16	2,14	0.125	0.875	UPSTREAM	ARID4	0.502662	-0.502693	0.641315	-0.630348	AT-rich interactive domain-containing protein 4 [Arachis ipaensis]
Chr12	8220282	GA	G	GA	16	16,0	1	G	12	0,12	0	1	UPSTREAM	AH12G06170	0.502613	-0.502643	0.641236	-0.630284	uncharacterized protein LOC107628154 [Arachis ipaensis]
Chr12	8249460	AT	A	AT	21	19,2	0.904762	A	13	1,12	0.0769231	0.827839	INTRON	AH12G06180	0.502566	-0.502594	0.641161	-0.630223	E3 ubiquitin-protein ligase RNF144A-like [Arachis ipaensis]
Chr12	8257378	GA	G	G,GA	20	17,3	0.85	GA,G	21	4,17	0.190476	0.659524	INTRON	AH12G06180	0.502545	-0.502573	0.641128	-0.630197	E3 ubiquitin-protein ligase RNF144A-like [Arachis ipaensis]
Chr12	8259943	AAT	A	AAT	11	11,0	1	A,AAT	4	3,1	0.75	0.25	INTRON	AH12G06180	0.502545	-0.502573	0.641128	-0.630197	E3 ubiquitin-protein ligase RNF144A-like [Arachis ipaensis]
Chr12	8260513	T	TGA	T	21	21,0	1	TGA,T	15	11,4	0.733333	0.266667	INTRON	AH12G06180	0.502523	-0.502549	0.641091	-0.63017	E3 ubiquitin-protein ligase RNF144A-like [Arachis ipaensis]
Chr12	8272056	CT	C	CT	9	8,1	0.888889	C,CT	15	9,6	0.6	0.288889	INTRON	AH12G06180	0.502501	-0.502527	0.641058	-0.630144	E3 ubiquitin-protein ligase RNF144A-like [Arachis ipaensis]
Chr12	8289562	CTAA	C	CTAA	10	10,0	1	CTAA,C	21	19,2	0.904762	0.0952381	CODON_DELETION	AH12G06180	0.502481	-0.502506	0.641028	-0.630118	E3 ubiquitin-protein ligase RNF144A-like [Arachis ipaensis]
Chr12	8300848	A	AG	AG	5	0,5	1	A,AG	14	11,3	0.214286	0.785714	UPSTREAM	AH12G06210	0.502442	-0.502466	0.64097	-0.630069	E3 ubiquitin-protein ligase RNF144A-like [Arachis duranensis]
Chr12	8305893	A	AT	AT	14	0,14	1	A	11	11,0	0	1	DOWNSTREAM	AH12G06210	0.502442	-0.502466	0.64097	-0.630069	E3 ubiquitin-protein ligase RNF144A-like [Arachis duranensis]
Chr12	8332369	T	TA	T	17	17,0	1	T,TA	22	12,10	0.545455	0.454545	INTRON	AH12G06220	0.502385	-0.502406	0.640875	-0.62999	uncharacterized protein LOC107626736 [Arachis ipaensis]
Chr12	8332618	AG	A	AG	14	14,0	1	A,AG	17	12,5	0.705882	0.294118	INTRON	AH12G06220	0.502385	-0.502406	0.640875	-0.62999	uncharacterized protein LOC107626736 [Arachis ipaensis]
Chr12	8347342	TA	T	TA,T	7	6,1	0.857143	T,TA	11	2,9	0.181818	0.675325	UPSTREAM	AH12G06230	0.502369	-0.502389	0.640847	-0.629969	uncharacterized protein LOC107626736 [Arachis ipaensis]
Chr12	8350994	G	GT	GT	11	1,10	0.909091	GT,G	21	16,5	0.238095	0.670996	INTRON	AH12G06230	0.502351	-0.502371	0.640818	-0.629947	uncharacterized protein LOC107626736 [Arachis ipaensis]
Chr12	8359807	A	AAACTTGTATGTGTAAAT	A	18	18,0	1	A,AAACTTGTATGTGTAAAT	11	1,10	0.0909091	0.909091	INTERGENIC	-	0.502351	-0.502371	0.640818	-0.629947	-
Chr12	8361505	AT	A	AT,A	20	17,3	0.85	A	10	1,9	0.1	0.75	INTERGENIC	-	0.502331	-0.50235	0.640782	-0.629922	-
Chr12	8373422	C	CT	C	16	16,0	1	CT,C	11	2,9	0.181818	0.818182	INTERGENIC	-	0.50231	-0.502329	0.640746	-0.629897	-
Chr12	8377576	GT	G	GT,G	12	2,10	0.833333	G,GT	14	10,4	0.285714	0.547619	INTERGENIC	-	0.50231	-0.502329	0.640746	-0.629897	-
Chr12	8377817	TAA	T	TAA,T	18	16,2	0.888889	TAA,T	12	2,10	0.166667	0.722222	INTERGENIC	-	0.50231	-0.502329	0.640746	-0.629897	-
Chr12	8417045	TC	T	TC,T	14	12,2	0.857143	T	10	0,10	0	0.857143	INTRON	AH12G06250	0.502218	-0.502234	0.640594	-0.629794	E3 ubiquitin-protein ligase RNF144A-like [Arachis duranensis]
Chr12	8423797	AC	A	A,AC	12	11,1	0.916667	A	18	1,17	0.0555556	0.861111	INTRON	AH12G06250	0.502195	-0.502209	0.640555	-0.629768	E3 ubiquitin-protein ligase RNF144A-like [Arachis duranensis]
Chr12	8425241	AT	A	AT	16	16,0	1	A	9	0,9	0	1	INTRON	AH12G06250	0.502195	-0.502209	0.640555	-0.629768	E3 ubiquitin-protein ligase RNF144A-like [Arachis duranensis]
Chr12	8426650	TA	T	T,TA	14	12,2	0.857143	TA,T	11	3,8	0.272727	0.584416	INTRON	AH12G06250	0.502195	-0.502209	0.640555	-0.629768	E3 ubiquitin-protein ligase RNF144A-like [Arachis duranensis]
Chr12	8450218	TA	T	TA	19	18,1	0.947368	T,TA	20	4,16	0.2	0.747368	INTERGENIC	-	0.502132	-0.502144	0.640453	-0.629684	-
[truncated: 81 more rows]

## Sheet: Table S6
Supplementary Table 6 List of allele specific primers developed for resistance to R. solanacearum infection.
[truncated: 89 more rows]
